# Supplementary material for: Human apical-out nasal organoids reveal an essential role of matrix metalloproteinases in airway epithelial differentiation
Source: Nat Commun. 2024 Jan 2;15:143. doi: 10.1038/s41467-023-44488-1 (PMC10762242; doi:10.1038/s41467-023-44488-1)
Supplement: Supplementary file 4 — Supplementary Data 1 [file 41467_2023_44488_MOESM4_ESM.xlsx]

## Sheet: D17 vs D10
Genes	baseMean	log2FoldChange	lfcSE	stat	pvalue	padj	Group
A1BG	92.876	-2.22572	0.37869	-5.8774	4.16752e-09	6.18446e-08	downregulated
A4GALT	4981.52	1.28597	0.16942	7.59038	3.18977e-14	8.99451e-13	upregulated
AANAT	36.1274	-1.26267	0.590596	-2.13795	0.0325208	0.0913089	downregulated
ABAT	239.225	1.25806	0.257288	4.88968	1.01001e-06	1.00712e-05	upregulated
ABCA12	636.365	1.05203	0.214612	4.902	9.48662e-07	9.51741e-06	upregulated
ABCA13	3274.75	5.36658	0.174665	30.725	2.64195e-207	2.16416e-203	upregulated
ABCA2	2275.78	-1.02682	0.160193	-6.40988	1.45636e-10	2.64811e-09	downregulated
ABCA4	60.7767	2.72017	0.497631	5.46624	4.5967e-08	5.7443e-07	upregulated
ABCA7	2059.63	1.61276	0.188145	8.5719	1.01789e-17	4.30908e-16	upregulated
ABCG1	877.579	-1.73669	0.209034	-8.30815	9.72083e-17	3.68649e-15	downregulated
ABHD11-AS1	14.0121	1.9804	0.887312	2.23191	0.0256206	0.0751958	upregulated
ABI3BP	115.742	-2.08517	0.529656	-3.93684	8.25619e-05	0.000541478	downregulated
ABLIM2	11.7314	2.1943	1.01216	2.16794	0.0301632	0.0860314	upregulated
ABRAXAS1	160.1	-1.35834	0.327227	-4.15107	3.30919e-05	0.000239041	downregulated
ABTB1	383.074	-1.09935	0.211636	-5.19454	2.05225e-07	2.31398e-06	downregulated
ABTB2	109.046	2.44387	0.394891	6.18871	6.0657e-10	1.02401e-08	upregulated
AC000093.1	23.8046	3.61994	0.913759	3.96159	7.44514e-05	0.000495627	upregulated
AC004223.1	4.43856	-4.61032	1.96325	-2.34831	0.0188588	0.0587243	downregulated
AC004223.3	2.82676	-4.9379	2.46414	-2.0039	0.0450805	NA	downregulated
AC004687.2	4.44406	-5.62816	2.10304	-2.6762	0.00744618	0.0272666	downregulated
AC004951.2	82.7618	2.22208	0.404964	5.4871	4.08588e-08	5.16068e-07	upregulated
AC005041.1	40.3593	2.53866	0.563632	4.50412	6.66501e-06	5.61403e-05	upregulated
AC005041.2	3.50872	4.28435	2.09516	2.04488	0.0408667	NA	upregulated
AC005077.4	198.757	1.48156	0.264908	5.59275	2.23505e-08	2.95059e-07	upregulated
AC005324.3	103.297	1.51442	0.549395	2.75653	0.00584179	0.0222107	upregulated
AC005336.1	46.8107	-2.83473	0.865617	-3.27481	0.00105732	0.00515078	downregulated
AC007325.2	696.725	1.22274	0.208604	5.86155	4.58577e-09	6.75618e-08	upregulated
AC007906.2	80.6853	4.06218	0.629462	6.45341	1.09362e-10	2.01313e-09	upregulated
AC008013.2	3.59442	-4.32048	2.04922	-2.10835	0.0350003	0.0966774	downregulated
AC008554.1	137.881	1.04253	0.373183	2.79361	0.00521235	0.0201401	upregulated
AC008687.7	37.7192	-1.47882	0.539553	-2.74083	0.00612835	0.0231019	downregulated
AC009119.2	7.76443	2.62374	1.20075	2.18509	0.0288824	0.0830432	upregulated
AC009237.3	64.2194	1.16885	0.417412	2.80024	0.00510647	0.019801	upregulated
AC009533.1	51.603	-1.81278	0.493463	-3.6736	0.00023916	0.00138893	downregulated
AC010132.3	49.5459	-3.90356	1.01818	-3.83385	0.000126156	0.000790971	downregulated
AC011330.1	52.7749	-1.63828	0.606887	-2.69948	0.00694478	0.0257431	downregulated
AC011342.1	4.44668	4.16884	1.9662	2.12025	0.0339851	0.0944812	upregulated
AC011462.1	5910.88	-1.89453	0.151411	-12.5125	6.38213e-36	8.16862e-34	downregulated
AC011462.2	28.3385	-2.68135	0.740633	-3.62035	0.000294206	0.00166551	downregulated
AC011529.1	103.239	1.25212	0.475614	2.63263	0.00847265	0.0303272	upregulated
AC012213.5	22.5596	-1.76986	0.699047	-2.53182	0.0113473	0.0387965	downregulated
AC013268.3	8.06056	-3.50568	1.44667	-2.42328	0.0153812	0.049753	downregulated
AC013268.4	60.8065	-3.38668	0.516103	-6.56203	5.3079e-11	1.00764e-09	downregulated
AC015813.2	338.885	-1.40189	0.238744	-5.87195	4.3069e-09	6.37974e-08	downregulated
AC015818.6	3.64582	-5.35602	2.2473	-2.38332	0.0171574	0.0544222	downregulated
AC019117.3	72.5314	4.50819	0.650015	6.93552	4.04737e-12	8.86472e-11	upregulated
AC020915.5	32.2274	1.88754	0.938923	2.01032	0.0443971	0.116957	upregulated
AC022149.1	662.682	-1.02631	0.318463	-3.2227	0.00126989	0.00606193	downregulated
AC025884.2	20.4117	1.9362	0.897983	2.15616	0.0310711	0.0880233	upregulated
AC068279.1	74.6026	-1.16858	0.396694	-2.94581	0.00322115	0.0133939	downregulated
AC068831.7	123.768	-1.23721	0.319686	-3.87008	0.000108797	0.000692205	downregulated
AC068946.2	29.718	-1.52408	0.634008	-2.40388	0.0162219	0.0520288	downregulated
AC072022.2	88.2293	2.35027	0.438687	5.35751	8.43756e-08	1.00679e-06	upregulated
AC073534.1	3.23704	4.7931	2.3586	2.03218	0.0421355	NA	upregulated
AC073585.1	16.7376	-2.80281	0.891811	-3.14283	0.00167322	0.00770105	downregulated
AC073610.3	6.43492	-4.61074	1.66171	-2.7747	0.0055253	0.0212043	downregulated
AC083899.1	23.9573	-1.99636	0.951269	-2.09862	0.0358501	0.0985291	downregulated
AC083906.5	3.72772	5.1633	2.23597	2.3092	0.0209324	0.063897	upregulated
AC087393.3	3.32655	5.00139	2.32524	2.15091	0.031483	NA	upregulated
AC087632.1	46.2783	-3.75974	0.653834	-5.7503	8.90866e-09	1.26255e-07	downregulated
AC091057.6	32.8172	-1.38141	0.566502	-2.43848	0.0147491	0.0481534	downregulated
AC092569.1	28.3488	5.9234	1.09283	5.42025	5.95156e-08	7.26019e-07	upregulated
AC093512.2	451.451	-1.34268	0.218064	-6.15725	7.40197e-10	1.23113e-08	downregulated
AC093525.2	13.4484	-2.67943	1.20582	-2.22209	0.0262773	0.0767655	downregulated
AC093668.2	31.6214	-2.99716	0.822868	-3.64234	0.000270174	0.00154818	downregulated
AC093668.3	784.323	1.86993	0.226545	8.25415	1.52986e-16	5.59456e-15	upregulated
AC098934.1	24.2694	2.70196	0.722833	3.73801	0.000185483	0.00111188	upregulated
AC099548.2	22.2236	2.53579	0.80692	3.14255	0.00167482	0.00770312	upregulated
AC103810.9	14.7284	1.89427	0.906558	2.08952	0.0366614	0.100238	upregulated
AC104452.1	217.676	-1.01871	0.256977	-3.9642	7.36427e-05	0.000490841	downregulated
AC104662.2	26.2768	-2.48275	1.04443	-2.37714	0.0174477	0.0552151	downregulated
AC105052.1	83.2077	-1.66687	0.512867	-3.2501	0.00115364	0.00557198	downregulated
AC105052.3	99.3587	-3.37708	1.52856	-2.20931	0.0271529	0.07872	downregulated
AC106795.1	234.361	-1.0535	0.261021	-4.03606	5.43573e-05	0.000372765	downregulated
AC112128.1	68.116	1.88318	0.445688	4.22532	2.38604e-05	0.000177927	upregulated
AC118754.1	222.79	4.19596	0.455629	9.20916	3.28683e-20	1.61706e-18	upregulated
AC120114.4	6.74516	-3.96674	1.77835	-2.23057	0.0257096	0.075403	downregulated
AC122718.2	3.47541	4.19891	2.13276	1.96877	0.04898	NA	upregulated
AC135506.1	14.4151	-2.21263	0.954886	-2.31717	0.0204944	0.0627306	downregulated
AC138811.2	14.1378	3.75424	1.30442	2.87809	0.00400087	0.0160495	upregulated
AC138894.1	28.0835	2.7062	0.871051	3.10682	0.00189111	0.00852559	upregulated
AC139769.1	53.7389	1.19219	0.500472	2.38214	0.0172124	0.0545755	upregulated
AC140134.1	13.2934	3.09564	1.15341	2.68389	0.00727704	0.026791	upregulated
AC140479.2	57.4178	-2.21286	0.50311	-4.39836	1.0907e-05	8.75925e-05	downregulated
AC140479.7	36.5187	-8.69435	1.33448	-6.51518	7.26034e-11	1.35938e-09	downregulated
AC145138.1	12.4538	-4.35674	1.44861	-3.00754	0.00263373	0.0113132	downregulated
AC243967.1	56.4135	3.10022	0.627463	4.94089	7.77663e-07	7.94788e-06	upregulated
AC244205.2	3.42844	4.17003	2.07346	2.01114	0.0443102	NA	upregulated
AC245100.3	8.59075	3.62062	1.35854	2.66508	0.00769699	0.0280346	upregulated
AC246785.2	5.05236	3.70984	1.84651	2.00911	0.0445254	0.117202	upregulated
ACAA2	209.449	1.562	0.314418	4.96791	6.76782e-07	7.02199e-06	upregulated
ACACB	116.058	1.19662	0.361786	3.30754	0.000941187	0.00464302	upregulated
ACAT1	436.385	-1.32111	0.218489	-6.04657	1.47965e-09	2.35809e-08	downregulated
ACD	319.994	-1.19147	0.256333	-4.64814	3.3495e-06	3.01179e-05	downregulated
ACE2	40.2108	2.17585	0.682093	3.18995	0.00142296	0.00669316	upregulated
ACKR3	3146.46	1.00066	0.231722	4.31838	1.5718e-05	0.000121984	upregulated
ACOT1	41.2723	2.32315	0.536336	4.33153	1.48078e-05	0.000115358	upregulated
ACOT2	318.587	1.59597	0.264959	6.02345	1.70734e-09	2.68439e-08	upregulated
ACOT4	21.3172	1.5925	0.705694	2.25664	0.0240306	0.0713341	upregulated
ACOT7	1871.53	-1.2877	0.165295	-7.79032	6.68417e-15	2.01299e-13	downregulated
ACOX2	40.2253	3.67404	0.639119	5.7486	8.9983e-09	1.27415e-07	upregulated
ACPP	68.2073	3.06473	0.459364	6.67169	2.52882e-11	4.99755e-10	upregulated
ACSL1	1765.63	1.33571	0.170196	7.84803	4.22607e-15	1.30142e-13	upregulated
ACSL5	200.625	1.58038	0.333699	4.73595	2.18033e-06	2.0181e-05	upregulated
ACSS1	343.78	1.21527	0.309949	3.92087	8.82306e-05	0.000574288	upregulated
ACTA2	259.127	-1.71406	0.258025	-6.64301	3.07344e-11	6.0158e-10	downregulated
ACTBL2	12.2545	5.1943	1.40384	3.70006	0.000215547	0.00126934	upregulated
ACTBP13	15.7825	-2.89778	0.911089	-3.18057	0.00146986	0.00687696	downregulated
ACVR1	610.519	1.11465	0.195799	5.69283	1.2495e-08	1.72893e-07	upregulated
ACVR2A	245.183	1.01941	0.28695	3.55256	0.000381502	0.00209385	upregulated
AD000864.1	144.997	-1.08204	0.321712	-3.3634	0.0007699	0.00390867	downregulated
ADA	727.305	-2.2074	0.281626	-7.83805	4.57585e-15	1.40386e-13	downregulated
ADAD2	53.7615	-1.35126	0.477715	-2.82858	0.00467543	0.0183864	downregulated
ADAM11	11.5015	-3.16825	1.08322	-2.92483	0.0034464	0.0141972	downregulated
ADAM12	20.5663	2.48563	0.876062	2.83728	0.00455	0.0179491	upregulated
ADAM28	2195.8	2.00799	0.146553	13.7014	9.95219e-43	1.79172e-40	upregulated
ADAM8	1452.43	-1.27371	0.304828	-4.17846	2.93496e-05	0.000214467	downregulated
ADAMTS1	1335.72	-1.46941	0.303606	-4.83986	1.29933e-06	1.26557e-05	downregulated
ADAMTS14	3.71532	4.10849	2.06197	1.99251	0.0463155	0.120884	upregulated
ADAMTS15	289.3	-1.49761	0.269821	-5.55039	2.85041e-08	3.70327e-07	downregulated
ADAMTS3	13.9292	-2.19298	0.919618	-2.38466	0.0170948	0.0542759	downregulated
ADAMTS7	65.4305	2.15003	0.463305	4.64064	3.4733e-06	3.10946e-05	upregulated
ADAMTS7P3	5.93731	4.01411	1.86187	2.15596	0.0310866	0.0880518	upregulated
ADAMTSL3	157.046	1.88051	0.367382	5.11866	3.07707e-07	3.37427e-06	upregulated
ADAMTSL4	1972.8	-2.15751	0.148834	-14.4961	1.2819e-47	2.87689e-45	downregulated
ADAP2	20.7967	-2.31374	0.8381	-2.7607	0.00576784	0.0219884	downregulated
ADCK1	107.423	1.46178	0.392965	3.71987	0.000199328	0.00118663	upregulated
ADCY2	63.3511	2.6823	0.518999	5.16823	2.36324e-07	2.63023e-06	upregulated
ADCY3	875.399	-1.81523	0.248148	-7.31513	2.57133e-13	6.54131e-12	downregulated
ADCY4	37.3407	-2.02717	0.560565	-3.6163	0.000298843	0.00168884	downregulated
ADCY7	961.925	-1.06074	0.190519	-5.56763	2.58233e-08	3.37102e-07	downregulated
ADGB	38.3919	1.12309	0.562777	1.99563	0.0459743	0.120185	upregulated
ADGRB1	47.6116	4.51022	0.898422	5.02015	5.16302e-07	5.48902e-06	upregulated
ADGRB2	37.9234	1.84372	0.573998	3.21206	0.00131786	0.00626356	upregulated
ADGRD2	70.0224	-4.09796	0.697011	-5.87933	4.11923e-09	6.11834e-08	downregulated
ADGRE2	243.161	1.21152	0.392514	3.08657	0.00202479	0.00903973	upregulated
ADGRF1	2381.61	1.54864	0.191728	8.07728	6.62284e-16	2.20533e-14	upregulated
ADGRF4	628.527	1.12326	0.18489	6.07527	1.23779e-09	1.98616e-08	upregulated
ADGRG1	5776.76	1.21042	0.164603	7.3536	1.92938e-13	5.00143e-12	upregulated
ADGRG6	1138.93	-1.39791	0.181096	-7.71919	1.17071e-14	3.44341e-13	downregulated
ADGRL1	1044.01	1.39485	0.166558	8.37453	5.54459e-17	2.16795e-15	upregulated
ADGRL3	24.9764	2.65784	0.725106	3.66545	0.000246908	0.00142936	upregulated
ADGRV1	67.2672	2.26957	0.496037	4.57539	4.75324e-06	4.12678e-05	upregulated
ADH1C	624.826	7.81321	0.842047	9.27883	1.71354e-20	8.6913e-19	upregulated
ADH7	1008.34	4.19017	0.715193	5.85879	4.66247e-09	6.863e-08	upregulated
ADIRF	4151.72	-4.42317	0.266761	-16.581	9.5583e-62	4.01522e-59	downregulated
ADK	1075.75	-1.43612	0.171395	-8.37901	5.33734e-17	2.09191e-15	downregulated
ADM2	279.213	4.08615	0.843116	4.84648	1.2567e-06	1.2277e-05	upregulated
ADPRH	44.3629	1.1493	0.533412	2.15463	0.0311909	0.0882252	upregulated
ADRB1	45.1027	4.65535	0.742707	6.26808	3.65537e-10	6.31708e-09	upregulated
ADSSL1	384.253	-1.00758	0.382276	-2.63574	0.0083953	0.0301029	downregulated
AEBP1	56.335	-1.80297	0.532269	-3.38732	0.000705783	0.00362245	downregulated
AFF2	4.86473	5.09002	2.06641	2.46322	0.0137696	0.045463	upregulated
AGA	212.849	1.10771	0.307642	3.60063	0.000317446	0.00177742	upregulated
AGAP2	164.753	-1.2696	0.327392	-3.87793	0.00010535	0.000673274	downregulated
AGPAT5	278.73	-1.0604	0.239421	-4.42902	9.46632e-06	7.71192e-05	downregulated
AGR2	4116.99	4.17175	0.294632	14.1592	1.63852e-45	3.39795e-43	upregulated
AGR3	18.2408	7.28319	1.48029	4.92013	8.64889e-07	8.752e-06	upregulated
AHCY	4198.84	-1.28248	0.139672	-9.18207	4.22898e-20	2.062e-18	downregulated
AHR	2774.6	1.42872	0.161363	8.85409	8.43675e-19	3.82879e-17	upregulated
AHRR	23.8046	-1.80138	0.734901	-2.45119	0.0142385	0.0467474	downregulated
AIFM3	162.832	-2.34533	0.313746	-7.47526	7.70498e-14	2.09338e-12	downregulated
AJUBA	3066.42	-1.06652	0.299331	-3.56303	0.000366602	0.00202156	downregulated
AK1	462.368	1.20642	0.255008	4.7309	2.23529e-06	2.06664e-05	upregulated
AK3P5	14.3017	-2.76055	0.984226	-2.80479	0.00503487	0.0195731	downregulated
AK4P1	49.8401	-1.14139	0.51201	-2.22924	0.0257982	0.075622	downregulated
AK7	37.9393	2.13783	0.624609	3.42268	0.000620081	0.0032358	upregulated
AK9	94.0857	1.63616	0.423464	3.86376	0.000111653	0.000707897	upregulated
AKAP12	11345.5	-3.46784	0.250761	-13.8293	1.69727e-43	3.27133e-41	downregulated
AKAP14	8.39661	5.69219	1.76208	3.23038	0.00123624	0.00591509	upregulated
AKR1B1	1140.79	-1.19073	0.164052	-7.25825	3.9213e-13	9.71901e-12	downregulated
AKR1C1	4244.72	-2.21452	0.226771	-9.76546	1.58384e-22	9.26717e-21	downregulated
AKT3	210.218	-1.45395	0.26742	-5.43693	5.42056e-08	6.66205e-07	downregulated
AL021546.1	2.91752	4.79138	2.44297	1.96129	0.0498447	NA	upregulated
AL034430.1	58.7191	-1.73091	0.634307	-2.72882	0.00635607	0.0238834	downregulated
AL049650.1	7.05036	-3.23292	1.61493	-2.00189	0.0452963	0.118791	downregulated
AL049839.2	7.54175	6.23625	1.78968	3.48456	0.000492944	0.00264091	upregulated
AL109918.1	33.2802	3.61028	0.759639	4.75262	2.00793e-06	1.8787e-05	upregulated
AL132780.3	5.71692	4.53946	2.24404	2.0229	0.0430839	0.114122	upregulated
AL136982.4	95.1082	-5.47842	0.572912	-9.56242	1.15037e-21	6.36709e-20	downregulated
AL158047.1	2.79851	-4.95713	2.47085	-2.00624	0.0448303	NA	downregulated
AL163636.2	11.9893	-4.77315	1.7671	-2.70111	0.00691078	0.0256617	downregulated
AL353625.1	48.3327	1.80969	0.526927	3.43442	0.000593818	0.00311512	upregulated
AL356867.1	3.52267	4.86442	2.28916	2.12499	0.0335878	NA	upregulated
AL512353.2	8.72444	4.46595	2.11834	2.10823	0.0350111	0.0966774	upregulated
AL512785.2	8.42288	3.36999	1.35045	2.49545	0.0125797	0.0423626	upregulated
AL583836.1	4.45667	5.10885	2.1293	2.39931	0.0164261	0.0525808	upregulated
AL645929.3	36.6759	-1.45362	0.645805	-2.25086	0.0243946	0.0721662	downregulated
AL645939.3	6.34478	-4.3085	1.59523	-2.70087	0.00691584	0.0256746	downregulated
AL691442.1	10.3679	4.31746	1.51539	2.84908	0.00438462	0.017393	upregulated
ALDH1A1	6675.19	5.20284	0.224215	23.2047	4.08087e-119	8.35711e-116	upregulated
ALDH1A3	22219	-1.45593	0.28145	-5.17294	2.30444e-07	2.57352e-06	downregulated
ALDH1L1	826.404	1.70722	0.196986	8.66671	4.44768e-18	1.92768e-16	upregulated
ALDH3A1	12445.6	-2.40077	0.289649	-8.28855	1.14639e-16	4.2782e-15	downregulated
ALDH3A2	4314.32	-1.13652	0.174307	-6.52019	7.02175e-11	1.31622e-09	downregulated
ALDH3B2	1246.93	3.44497	0.17082	20.1672	1.90051e-90	2.07574e-87	upregulated
ALDH4A1	2021.77	-1.48061	0.234307	-6.3191	2.63085e-10	4.61469e-09	downregulated
ALDH5A1	184.074	1.75835	0.296318	5.93399	2.95661e-09	4.47259e-08	upregulated
ALDH7A1	2081.91	-1.43351	0.187943	-7.62739	2.3955e-14	6.84317e-13	downregulated
ALDOC	319.365	-1.30089	0.309156	-4.20788	2.57778e-05	0.000190716	downregulated
ALG11	963.138	1.02887	0.18807	5.47071	4.48234e-08	5.61853e-07	upregulated
ALG1L	37.2724	3.04594	0.785533	3.87755	0.000105513	0.000673274	upregulated
ALOX15	4105.73	4.56237	0.786951	5.79753	6.73002e-09	9.7058e-08	upregulated
ALPK3	78.7961	1.75226	0.467008	3.7521	0.000175357	0.00105854	upregulated
ALPL	146.028	5.9426	1.68033	3.53657	0.000405367	0.00221518	upregulated
AMIGO1	54.1286	1.78775	0.552399	3.23634	0.00121075	0.0058118	upregulated
AMIGO2	820.963	1.11217	0.191393	5.81092	6.213e-09	8.99978e-08	upregulated
AMIGO3	38.197	2.03407	0.946226	2.14966	0.0315818	0.0891156	upregulated
AMN	269.21	2.7789	0.279746	9.93364	2.97201e-23	1.85841e-21	upregulated
AMOT	157.735	3.69537	0.43952	8.40774	4.17993e-17	1.64615e-15	upregulated
AMOTL1	3673	-1.02154	0.140231	-7.28467	3.22469e-13	8.09037e-12	downregulated
AMPD1	6.45427	3.62062	1.55808	2.32377	0.0201378	0.0619701	upregulated
AMTN	213.2	8.34812	1.35733	6.1504	7.72881e-10	1.27771e-08	upregulated
AMY1B	10.2242	6.55665	1.65537	3.96084	7.46853e-05	0.000496982	upregulated
AMY1C	14.2741	4.32396	1.17722	3.67304	0.000239681	0.00139097	upregulated
AMZ2	1006.46	-1.21732	0.168767	-7.21299	5.47383e-13	1.33807e-11	downregulated
ANG	47.8643	-1.31072	0.576714	-2.27273	0.0230422	0.0689248	downregulated
ANK1	82.7202	-1.01643	0.410732	-2.47468	0.0133356	0.044361	downregulated
ANKRD1	11.1999	3.44524	1.20415	2.86114	0.00422123	0.0168264	upregulated
ANKRD18B	121.058	-2.41576	0.347038	-6.96107	3.37698e-12	7.45621e-11	downregulated
ANKRD2	28.8818	-1.96202	0.670852	-2.92467	0.00344818	0.0142008	downregulated
ANKRD20A11P	23.5871	-1.80866	0.68447	-2.64243	0.00823136	0.0296383	downregulated
ANKRD20A5P	141.421	-1.84902	0.340263	-5.43411	5.50716e-08	6.75328e-07	downregulated
ANKRD29	328.203	-1.00965	0.221091	-4.56666	4.95553e-06	4.292e-05	downregulated
ANKRD33B	91.4178	-2.06701	0.475878	-4.34357	1.40183e-05	0.000109939	downregulated
ANKRD35	574.805	3.05069	0.250721	12.1677	4.62098e-34	5.33138e-32	upregulated
ANKRD36BP2	23.277	1.50443	0.686472	2.19154	0.028413	0.0818803	upregulated
ANKRD36C	239.781	1.47279	0.284011	5.18569	2.15221e-07	2.41836e-06	upregulated
ANKRD65	861.314	1.74897	0.186479	9.37893	6.66469e-21	3.47732e-19	upregulated
ANKRD66	7.18736	5.77567	1.84399	3.13215	0.00173531	0.00793014	upregulated
ANKUB1	27.1085	1.6183	0.684825	2.36309	0.0181233	0.0568583	upregulated
ANLN	1009.94	-2.02911	0.178925	-11.3406	8.26152e-30	7.7342e-28	downregulated
ANO1	686.165	-1.23673	0.194353	-6.36328	1.97484e-10	3.53981e-09	downregulated
ANO4	111.064	-1.47144	0.356318	-4.12957	3.63441e-05	0.000260352	downregulated
ANO7L1	49.4997	1.56316	0.503076	3.1072	0.00188866	0.0085216	upregulated
ANO9	1979.46	-1.30864	0.163497	-8.00404	1.20404e-15	3.89068e-14	downregulated
ANOS1	41.9514	3.32228	0.639645	5.19394	2.05892e-07	2.31989e-06	upregulated
ANPEP	193.433	2.49937	1.09493	2.28268	0.0224494	0.0675124	upregulated
ANTXR1	1013.16	1.06546	0.185745	5.73611	9.68765e-09	1.36468e-07	upregulated
ANXA6	58.1719	-1.36827	0.625642	-2.18699	0.0287432	0.0827012	downregulated
AOC2	51.5219	-1.47829	0.517287	-2.85778	0.00426621	0.0169727	downregulated
AOC3	34.7086	-1.70875	0.782645	-2.1833	0.0290138	0.0833772	downregulated
AOX1	265.392	-2.35409	0.335662	-7.01327	2.32819e-12	5.22503e-11	downregulated
AP000781.2	10.3127	-4.59932	1.55291	-2.96175	0.00305897	0.0128369	downregulated
AP1S2	67.4117	-1.15448	0.480723	-2.40155	0.0163256	0.0522999	downregulated
AP2B1	5947.49	-1.10671	0.136277	-8.12106	4.62111e-16	1.57724e-14	downregulated
APBA1	27.6293	1.39597	0.655388	2.12999	0.0331727	0.0926472	upregulated
APOBEC3A	17.8584	1.92808	0.888261	2.17062	0.0299598	0.0855108	upregulated
APOBEC3C	1325.78	-1.09044	0.193045	-5.64864	1.61724e-08	2.19695e-07	downregulated
APOBEC3F	117.436	-1.14371	0.330413	-3.46145	0.000537273	0.00284675	downregulated
APOBEC3G	216.522	-1.46608	0.276272	-5.30666	1.11655e-07	1.31035e-06	downregulated
APOBEC4	4.7007	5.1983	2.09457	2.4818	0.0130719	0.0436877	upregulated
APOD	43.3058	1.3662	0.507974	2.6895	0.00715594	0.0264283	upregulated
APPL1	1400.34	-1.02271	0.161271	-6.34155	2.27462e-10	4.02866e-09	downregulated
AQP2	31.6546	6.16103	1.12728	5.4654	4.61861e-08	5.76728e-07	upregulated
AQP5	7954.03	7.53322	0.243885	30.8883	1.71332e-209	2.80694e-205	upregulated
AQP6	54.7661	3.31996	0.582235	5.7021	1.18341e-08	1.64582e-07	upregulated
AR	47.188	-1.33432	0.667188	-1.99991	0.0455098	0.119199	downregulated
ARC	24.6885	4.10309	0.912754	4.49528	6.94784e-06	5.81935e-05	upregulated
AREG	6593.01	-1.5963	0.150547	-10.6034	2.87454e-26	2.28609e-24	downregulated
ARFGEF3	1139.21	1.15116	0.197984	5.81442	6.08449e-09	8.82925e-08	upregulated
ARG1	9.35915	2.25153	1.09721	2.05206	0.040164	0.107905	upregulated
ARG2	159.253	-1.20824	0.29474	-4.09935	4.14314e-05	0.000292447	downregulated
ARGFXP2	45.8351	-1.08559	0.491943	-2.20673	0.0273331	0.0791162	downregulated
ARHGAP11A	423.041	-2.25975	0.232372	-9.72471	2.36584e-22	1.36477e-20	downregulated
ARHGAP20	48.4784	3.26757	0.691108	4.72802	2.26724e-06	2.09145e-05	upregulated
ARHGAP22	154.904	-1.42536	0.416045	-3.42598	0.000612578	0.0032043	downregulated
ARHGAP26	325.137	2.01855	0.286042	7.05684	1.70337e-12	3.90844e-11	upregulated
ARHGAP31	137.966	1.07846	0.306153	3.52262	0.000427307	0.00231772	upregulated
ARHGAP42	196.802	1.2211	0.337234	3.62094	0.000293539	0.00166288	upregulated
ARHGAP44	67.7789	1.37405	0.444207	3.09327	0.00197964	0.00887346	upregulated
ARHGAP6	12.4558	2.48958	1.00165	2.48548	0.0129378	0.0433455	upregulated
ARHGDIB	665.906	2.11614	0.296544	7.136	9.60864e-13	2.27483e-11	upregulated
ARHGEF16	1495.46	-1.06388	0.153785	-6.91793	4.58295e-12	9.97112e-11	downregulated
ARHGEF25	9.73002	-2.25389	1.04474	-2.15737	0.0309769	0.087817	downregulated
ARHGEF37	1022.38	1.49626	0.260405	5.74589	9.14393e-09	1.29254e-07	upregulated
ARHGEF38	64.4495	4.13695	0.546576	7.56884	3.76574e-14	1.0546e-12	upregulated
ARHGEF39	75.7237	-2.16418	0.416399	-5.19737	2.02132e-07	2.28224e-06	downregulated
ARID3B	590.48	-1.64396	0.336388	-4.88708	1.02344e-06	1.01927e-05	downregulated
ARID3C	3.74597	-4.08621	2.08193	-1.9627	0.0496812	0.128258	downregulated
ARID5A	231.681	1.48865	0.251317	5.92341	3.15328e-09	4.75255e-08	upregulated
ARL17B	43.0314	-1.21397	0.562402	-2.15855	0.0308854	0.0876487	downregulated
ARL4C	1106.86	-1.25315	0.221743	-5.65137	1.59176e-08	2.16413e-07	downregulated
ARMC3	52.5203	4.79922	0.789246	6.08077	1.19608e-09	1.92299e-08	upregulated
ARMC4	14.617	4.4205	1.22637	3.60454	0.000312709	0.00175629	upregulated
ARMCX1	103.784	-1.50413	0.37662	-3.99376	6.50333e-05	0.000438633	downregulated
ARMCX2	282.134	-1.09815	0.25405	-4.32257	1.54223e-05	0.000119802	downregulated
ARMH1	21.4227	1.85161	0.750749	2.46636	0.0136495	0.0451392	upregulated
ARNT2	93.1351	-2.60605	0.424852	-6.134	8.56948e-10	1.40254e-08	downregulated
ARRB1	139.059	4.10196	0.386852	10.6035	2.87172e-26	2.28609e-24	upregulated
ARSD	824.236	1.00503	0.171919	5.84593	5.03758e-09	7.382e-08	upregulated
ARSI	1052.81	-2.46124	0.200709	-12.2627	1.43563e-34	1.70434e-32	downregulated
ARSK	117.824	-1.0309	0.344345	-2.9938	0.00275522	0.0117396	downregulated
AS3MT	57.1876	-3.21645	0.791676	-4.06283	4.84805e-05	0.000336264	downregulated
ASAH1	3359.81	1.01419	0.195747	5.18112	2.20559e-07	2.47663e-06	upregulated
ASAP1	981.166	-1.11614	0.163091	-6.84362	7.72148e-12	1.61973e-10	downregulated
ASAP3	237.772	3.26258	0.330926	9.85895	6.27039e-23	3.83312e-21	upregulated
ASB16	70.1313	1.02164	0.451942	2.26056	0.0237865	0.0707378	upregulated
ASF1B	211.832	-1.95633	0.313019	-6.24987	4.10802e-10	7.03258e-09	downregulated
ASNS	524.041	1.52516	0.38204	3.99215	6.54765e-05	0.000441078	upregulated
ASPG	52.6692	4.8015	0.675917	7.10368	1.21478e-12	2.83904e-11	upregulated
ASPHD1	101.171	-2.49919	0.362772	-6.88915	5.61267e-12	1.20042e-10	downregulated
ASPHD2	93.1245	1.88389	0.367849	5.12137	3.03319e-07	3.33038e-06	upregulated
ASPM	584.77	-2.7115	0.253238	-10.7074	9.401e-27	7.66251e-25	downregulated
ASRGL1	183.667	6.95018	0.636042	10.9272	8.54223e-28	7.25116e-26	upregulated
ASS1	3528.25	1.37149	0.163778	8.37408	5.56581e-17	2.17106e-15	upregulated
ATAD2	677.193	-1.3176	0.199901	-6.59127	4.36072e-11	8.42473e-10	downregulated
ATAD3C	91.0309	1.21618	0.405353	3.0003	0.0026971	0.011534	upregulated
ATAD5	148.787	-2.02149	0.349761	-5.77964	7.48621e-09	1.06928e-07	downregulated
ATG4A	228.829	1.05507	0.247577	4.26159	2.02978e-05	0.000154025	upregulated
ATG9B	244.729	-2.39877	0.330973	-7.24763	4.24125e-13	1.04803e-11	downregulated
ATL1	23.5045	1.62264	0.689093	2.35474	0.0185355	0.0578965	upregulated
ATOH8	290.087	-2.82699	0.334967	-8.43962	3.18384e-17	1.27327e-15	downregulated
ATP10A	28.3038	5.74788	1.07914	5.32635	1.00203e-07	1.18529e-06	upregulated
ATP10B	998.648	5.28007	0.281394	18.764	1.48899e-78	1.10883e-75	upregulated
ATP12A	2580.79	7.46505	1.31981	5.65614	1.54819e-08	2.11191e-07	upregulated
ATP13A4	302.215	5.01634	0.320178	15.6674	2.52901e-55	9.20727e-53	upregulated
ATP13A5	15.6049	6.19508	1.40244	4.41735	9.99196e-06	8.08786e-05	upregulated
ATP1B1	12209.9	2.22218	0.233733	9.50735	1.95589e-21	1.07168e-19	upregulated
ATP2A1	51.5904	-1.09983	0.48229	-2.28044	0.0225819	0.0678325	downregulated
ATP2A3	90.3625	7.02237	0.881807	7.96362	1.67079e-15	5.35667e-14	upregulated
ATP6AP1L	155.502	-1.73706	0.391181	-4.44055	8.97299e-06	7.3539e-05	downregulated
ATP6V0A4	35.6609	2.69014	0.645954	4.16459	3.11907e-05	0.000226707	upregulated
ATP6V1B1	171.068	6.02189	1.26921	4.74459	2.08933e-06	1.94486e-05	upregulated
ATP6V1C2	457.49	3.71159	0.274351	13.5286	1.06017e-41	1.7906e-39	upregulated
ATP6V1FNB	165.831	-1.55951	0.3539	-4.40665	1.04984e-05	8.46015e-05	downregulated
ATP7B	1697.99	2.68968	0.173926	15.4646	6.0188e-54	2.098e-51	upregulated
AUNIP	38.1022	-1.52894	0.593904	-2.5744	0.0100415	0.0350993	downregulated
AURKA	297.727	-2.23701	0.240887	-9.28655	1.59372e-20	8.13396e-19	downregulated
AURKB	197.421	-2.92947	0.398018	-7.36013	1.83736e-13	4.77802e-12	downregulated
AUTS2	1294.87	1.37415	0.20901	6.5746	4.87848e-11	9.33693e-10	upregulated
AVIL	76.2249	1.03678	0.475064	2.18239	0.0290807	0.0834763	upregulated
AVPI1	3586.66	-1.96434	0.144081	-13.6336	2.52862e-42	4.45446e-40	downregulated
AXIN2	128.984	3.9101	0.423974	9.2225	2.90246e-20	1.44532e-18	upregulated
AXL	1424.61	-2.41269	0.175614	-13.7386	5.96401e-43	1.09785e-40	downregulated
AZGP1	67.5587	4.51932	0.628426	7.19148	6.40921e-13	1.54415e-11	upregulated
B3GALT5	863.702	4.47042	0.347409	12.8679	6.82394e-38	9.63763e-36	upregulated
B3GLCT	85.6601	1.45404	0.407396	3.56911	0.000358199	0.00198055	upregulated
B3GNT2	915.039	1.05541	0.175408	6.01685	1.77842e-09	2.78812e-08	upregulated
B3GNT3	1502.03	1.22433	0.258055	4.74446	2.09065e-06	1.94498e-05	upregulated
B3GNT7	1697.33	1.25841	0.60138	2.09254	0.0363902	0.0996792	upregulated
B3GNT8	524.09	-1.14761	0.211083	-5.43675	5.426e-08	6.66373e-07	downregulated
B4GALNT2	518.433	-1.76278	0.248878	-7.0829	1.41173e-12	3.24837e-11	downregulated
B4GALNT3	806.231	1.74339	0.365926	4.76432	1.89489e-06	1.77902e-05	upregulated
B4GALNT4	472.843	-1.37079	0.268662	-5.1023	3.35558e-07	3.66986e-06	downregulated
B4GALT5	9602.43	2.39499	0.175992	13.6085	3.56383e-42	6.14591e-40	upregulated
B4GAT1	308.295	-1.77349	0.259196	-6.84227	7.79495e-12	1.62889e-10	downregulated
BAMBI	171.807	2.3953	0.340504	7.03457	1.99882e-12	4.54814e-11	upregulated
BANK1	23.932	2.02829	0.703779	2.882	0.00395163	0.0158814	upregulated
BARX2	848.029	-1.08593	0.199967	-5.43053	5.61861e-08	6.87451e-07	downregulated
BBC3	286.285	1.58625	0.260385	6.09196	1.11538e-09	1.79856e-08	upregulated
BBOX1	47.1099	3.38782	0.676177	5.01025	5.43585e-07	5.75666e-06	upregulated
BCAR3	3064.36	-1.02947	0.232311	-4.43144	9.36037e-06	7.6332e-05	downregulated
BCAS1	493.273	4.50458	0.79033	5.69962	1.20077e-08	1.66855e-07	upregulated
BCAS4	458.562	-1.02617	0.199339	-5.14785	2.63489e-07	2.91474e-06	downregulated
BCAT1	149.505	2.33585	0.371071	6.29491	3.07586e-10	5.35514e-09	upregulated
BCAT2	861.084	-1.42689	0.183412	-7.77968	7.2711e-15	2.18573e-13	downregulated
BCL2A1	231.164	-2.43244	0.346569	-7.01865	2.24023e-12	5.06229e-11	downregulated
BCL2L11	712.002	1.02897	0.236085	4.35848	1.30971e-05	0.000103557	upregulated
BCL2L12	336.948	-1.22423	0.265939	-4.60342	4.15608e-06	3.66464e-05	downregulated
BCL2L14	21.5811	1.47453	0.708742	2.08048	0.0374813	0.102121	upregulated
BCL2L15	97.0453	4.03695	0.471916	8.55439	1.18492e-17	4.99039e-16	upregulated
BCL6	2281.81	2.38399	0.243774	9.77951	1.37879e-22	8.15479e-21	upregulated
BCO2	65.8818	-1.02698	0.420534	-2.44207	0.0146031	0.0477459	downregulated
BDKRB1	173.614	-1.78571	0.379343	-4.70737	2.50928e-06	2.30048e-05	downregulated
BDNF	43.1142	1.12523	0.535223	2.10236	0.0355215	0.0979053	upregulated
BEND7	93.8358	1.48485	0.392828	3.77991	0.000156888	0.000959393	upregulated
BFAR	466.709	-1.82729	0.293883	-6.21775	5.04347e-10	8.56239e-09	downregulated
BHLHE41	915.688	-1.71303	0.322919	-5.30483	1.12776e-07	1.32161e-06	downregulated
BICDL2	2065.27	2.25324	0.225343	9.99915	1.53715e-23	9.76091e-22	upregulated
BIRC3	1247.78	-1.00024	0.2665	-3.75323	0.00017457	0.00105418	downregulated
BIRC5	419.157	-2.95088	0.263211	-11.2111	3.59821e-29	3.31177e-27	downregulated
BIVM-ERCC5	7.26114	4.7841	2.19891	2.17567	0.0295803	0.0846635	upregulated
BLM	81.3392	-1.69863	0.417564	-4.06796	4.74267e-05	0.000330353	downregulated
BLNK	159.073	1.63242	0.287254	5.68284	1.32477e-08	1.82692e-07	upregulated
BLVRB	2783.68	-1.88483	0.14605	-12.9054	4.1982e-38	6.03325e-36	downregulated
BMF	192.629	2.29268	0.473751	4.83941	1.30223e-06	1.26643e-05	upregulated
BMP2	796.912	1.188	0.221226	5.37008	7.87035e-08	9.48786e-07	upregulated
BMP3	65.9607	4.31193	0.582469	7.40286	1.33281e-13	3.49927e-12	upregulated
BMP4	9.41474	3.55172	1.29463	2.74343	0.00608016	0.0229361	upregulated
BMP8B	215.934	-1.17359	0.268524	-4.37051	1.23958e-05	9.85818e-05	downregulated
BMPR1B	285.872	1.16187	0.281431	4.12843	3.65245e-05	0.000261416	upregulated
BMS1P3	17.0086	-6.62003	1.45775	-4.54125	5.59212e-06	4.78661e-05	downregulated
BNIPL	131.609	1.99542	0.324359	6.15187	7.6576e-10	1.2685e-08	upregulated
BORA	107.983	-1.01127	0.33271	-3.0395	0.00236968	0.0103444	downregulated
BORCS7	233.186	1.16614	0.246705	4.72686	2.28016e-06	2.10219e-05	upregulated
BPIFA1	46316.1	10.6744	0.593456	17.9869	2.46886e-72	1.49805e-69	upregulated
BPIFA2	94.0814	3.96386	0.502794	7.88366	3.17939e-15	9.92151e-14	upregulated
BPIFB1	6982.44	11.721	0.467318	25.0814	7.92771e-139	2.16466e-135	upregulated
BPIFB4	51.1934	-1.19656	0.503871	-2.37473	0.0175616	0.0554893	downregulated
BRCA1	237.599	-2.15199	0.368643	-5.83759	5.29624e-09	7.75409e-08	downregulated
BRCA2	95.0293	-1.42367	0.381284	-3.73389	0.000188542	0.00112898	downregulated
BRINP1	26.2789	2.42571	0.856834	2.83102	0.00464005	0.0182692	upregulated
BRIP1	112.483	-1.86914	0.379269	-4.92826	8.29662e-07	8.42675e-06	downregulated
BRSK1	25.7094	-1.37844	0.65958	-2.08987	0.0366292	0.100166	downregulated
BST1	19.4067	2.5127	0.803924	3.12554	0.00177477	0.00808791	upregulated
BST2	929.98	1.41923	0.230033	6.16967	6.84306e-10	1.14165e-08	upregulated
BTBD19	393.634	-1.65837	0.251779	-6.5866	4.50016e-11	8.66347e-10	downregulated
BUB1	328.19	-2.48495	0.254158	-9.77721	1.41049e-22	8.31224e-21	downregulated
BUB1B	270.477	-2.49824	0.253914	-9.83893	7.65166e-23	4.59183e-21	downregulated
C10orf55	127.608	-1.00601	0.356492	-2.82197	0.00477303	0.0187028	downregulated
C11orf16	9.32852	5.75886	1.76517	3.2625	0.00110433	0.00535398	upregulated
C11orf52	57.6951	1.8051	0.454038	3.97566	7.01836e-05	0.000470273	upregulated
C11orf88	34.8719	4.57123	0.868286	5.26466	1.40446e-07	1.6284e-06	upregulated
C11orf97	3.72559	4.89749	2.26391	2.16329	0.0305188	0.0868491	upregulated
C12orf54	96.635	-1.0186	0.35038	-2.90713	0.0036476	0.0148617	downregulated
C12orf74	161.986	5.53515	0.550515	10.0545	8.77844e-24	5.72977e-22	upregulated
C12orf75	220.518	-1.37742	0.275913	-4.99222	5.96896e-07	6.28063e-06	downregulated
C14orf132	58.9379	1.38051	0.652811	2.11471	0.0344547	0.0955166	upregulated
C14orf39	51.2604	-2.08532	0.512673	-4.06753	4.75131e-05	0.000330815	downregulated
C14orf93	198.264	-1.07748	0.269059	-4.00462	6.21173e-05	0.000420872	downregulated
C15orf62	147.98	1.70123	0.310806	5.4736	4.40975e-08	5.53601e-07	upregulated
C15orf65	14.4103	2.43746	1.09575	2.22447	0.0261165	0.0763639	upregulated
C16orf71	22.3423	2.49862	0.815696	3.06318	0.00219	0.0096839	upregulated
C16orf74	858.854	-1.26284	0.179451	-7.03726	1.9606e-12	4.47362e-11	downregulated
C16orf89	29.6718	6.08118	1.1541	5.26919	1.37031e-07	1.59105e-06	upregulated
C17orf107	71.9026	1.17783	0.463834	2.53934	0.0111061	0.0381849	upregulated
C17orf50	72.3616	-1.4974	0.557184	-2.68744	0.00720016	0.0265616	downregulated
C17orf53	190.313	-2.02623	0.299942	-6.75541	1.42434e-11	2.89157e-10	downregulated
C18orf54	84.9513	-1.89088	0.447053	-4.22966	2.34049e-05	0.000175052	downregulated
C19orf48	1122.27	-1.20961	0.170575	-7.09136	1.32802e-12	3.08172e-11	downregulated
C1orf194	11.721	6.2986	1.61119	3.90929	9.25678e-05	0.000598949	upregulated
C1orf210	205.386	1.17654	0.257681	4.5659	4.97345e-06	4.30428e-05	upregulated
C1orf226	193.213	2.79705	0.321401	8.70266	3.24183e-18	1.41252e-16	upregulated
C1orf53	40.0026	1.42641	0.526697	2.70822	0.00676442	0.0251867	upregulated
C1QTNF3-AMACR	9.15222	6.58714	1.69518	3.88582	0.000101987	0.000654208	upregulated
C1QTNF6	541.201	-1.95823	0.268628	-7.28976	3.10507e-13	7.8262e-12	downregulated
C1R	285.616	1.0588	0.300087	3.52832	0.000418211	0.00227676	upregulated
C1S	201.997	1.17234	0.330554	3.54659	0.000390251	0.00213901	upregulated
C20orf27	453.651	-1.25071	0.229162	-5.45777	4.82146e-08	6.00685e-07	downregulated
C20orf85	61.5982	8.84165	2.21256	3.99611	6.43927e-05	0.000435029	upregulated
C22orf15	11.4369	5.54665	1.65864	3.34409	0.000825532	0.00414233	upregulated
C2CD2L	274.544	1.23888	0.256367	4.83247	1.34847e-06	1.30645e-05	upregulated
C2CD4B	42.3215	3.37537	0.656804	5.13908	2.76085e-07	3.04792e-06	upregulated
C2orf50	13.6046	3.26234	1.10269	2.95853	0.00309107	0.0129384	upregulated
C3orf14	104.696	1.13687	0.368684	3.08358	0.00204523	0.00911506	upregulated
C4B	32.3419	1.62102	0.689751	2.35015	0.0187661	0.0585051	upregulated
C4orf19	90.9909	4.32318	0.643645	6.71671	1.8587e-11	3.71355e-10	upregulated
C4orf36	34.8192	1.44919	0.675212	2.14627	0.0318511	0.0897364	upregulated
C5	36.0224	-1.5134	0.555747	-2.72318	0.00646573	0.0242121	downregulated
C5orf34	42.9092	-2.37938	0.650346	-3.65864	0.00025356	0.00146218	downregulated
C5orf49	56.3449	8.83837	1.28492	6.87855	6.04669e-12	1.28988e-10	upregulated
C6orf118	12.8626	6.56691	1.60085	4.10213	4.09364e-05	0.000289702	upregulated
C6orf223	50.3032	2.28152	0.579947	3.93401	8.35403e-05	0.000546364	upregulated
C7orf57	38.3275	3.54342	0.702919	5.04101	4.63092e-07	4.94902e-06	upregulated
C8orf88	22.5505	-2.25025	0.729414	-3.08501	0.00203544	0.00908134	downregulated
C9orf116	59.5439	1.05157	0.466905	2.25221	0.0243088	0.0719774	upregulated
C9orf135	13.9871	6.44114	1.53536	4.19519	2.72638e-05	0.000200657	upregulated
C9orf152	127.244	6.99858	0.722722	9.68365	3.53867e-22	2.01299e-20	upregulated
C9orf24	26.3701	4.81856	1.12299	4.29085	1.77992e-05	0.000136136	upregulated
CA13	117.792	1.86893	0.334583	5.58586	2.32547e-08	3.05274e-07	upregulated
CA2	597.17	-3.17019	0.28562	-11.0993	1.2639e-28	1.1315e-26	downregulated
CA8	71.2005	5.20177	0.64474	8.06802	7.14451e-16	2.3694e-14	upregulated
CA9	78.7368	-1.85578	0.613139	-3.02668	0.00247254	0.0107135	downregulated
CAB39L	296.627	1.37565	0.27853	4.93895	7.85432e-07	8.01783e-06	upregulated
CABCOCO1	6.13751	3.89031	1.90368	2.04357	0.0409957	0.109774	upregulated
CABLES1	82.4161	1.22307	0.379069	3.2265	0.00125315	0.00598908	upregulated
CACFD1	273.512	1.36186	0.232313	5.86216	4.56873e-09	6.7432e-08	upregulated
CACNA1F	13.3142	-4.29716	1.12843	-3.80807	0.000140056	0.000867498	downregulated
CACNB1	283.621	1.02508	0.341518	3.00153	0.00268626	0.0114966	upregulated
CADM1	14.9776	1.86781	0.881734	2.11834	0.0341461	0.0948322	upregulated
CADM4	759.698	1.41842	0.195795	7.24442	4.34309e-13	1.07158e-11	upregulated
CADPS2	220.912	1.10698	0.270916	4.08607	4.38748e-05	0.000307837	upregulated
CALCRL	17.7171	2.61072	0.824401	3.16681	0.00154121	0.00715894	upregulated
CALHM5	23.2399	1.65103	0.72713	2.27061	0.0231705	0.0692325	upregulated
CALML5	25.1795	1.86372	0.750206	2.48428	0.0129815	0.0434475	upregulated
CAMK1	66.5899	-2.19891	0.441351	-4.98223	6.28543e-07	6.56723e-06	downregulated
CAMK1D	936.569	5.15763	0.246061	20.9608	1.49507e-97	1.88413e-94	upregulated
CAMK2A	208.144	-6.42816	0.534378	-12.0292	2.49453e-33	2.74281e-31	downregulated
CAMK2N1	670.838	-2.33566	0.198344	-11.7758	5.20085e-32	5.49713e-30	downregulated
CAMKK1	229.613	-1.17603	0.347774	-3.38159	0.000720674	0.00368387	downregulated
CAPN13	5165.71	8.99877	0.599253	15.0166	5.71245e-51	1.7331e-48	upregulated
CAPN5	922.435	3.08199	0.232435	13.2595	3.97355e-40	6.25948e-38	upregulated
CAPN8	93.7916	5.80278	0.667378	8.69489	3.47157e-18	1.50861e-16	upregulated
CAPN9	11.2141	3.52459	1.38884	2.53778	0.0111557	0.0383071	upregulated
CAPNS2	110.381	1.13001	0.332281	3.40077	0.000671965	0.00346952	upregulated
CAPRIN2	1362.02	-2.02275	0.201449	-10.041	1.00645e-23	6.46612e-22	downregulated
CAPS	829.056	1.86077	0.305416	6.09258	1.11104e-09	1.79341e-08	upregulated
CAPSL	25.8262	7.50943	1.38922	5.40551	6.46258e-08	7.8427e-07	upregulated
CARD10	1291.25	-1.29179	0.177923	-7.26037	3.86047e-13	9.58274e-12	downregulated
CARD16	44.3417	1.47604	0.551789	2.67501	0.00747267	0.0273468	upregulated
CARD9	106.611	1.36463	0.419239	3.25502	0.00113386	0.00548448	upregulated
CASC1	17.0915	2.80805	1.2682	2.21419	0.0268155	0.0779903	upregulated
CASD1	198.671	1.23868	0.278006	4.4556	8.36596e-06	6.90476e-05	upregulated
CAT	656.805	1.16188	0.20512	5.66438	1.47559e-08	2.01791e-07	upregulated
CATIP	10.3067	2.70957	1.19093	2.27516	0.0228962	0.0686008	upregulated
CATSPER2P1	26.1876	-1.43723	0.641655	-2.23988	0.0250988	0.0739337	downregulated
CAV1	4837.96	-1.18593	0.140257	-8.45541	2.78099e-17	1.13285e-15	downregulated
CAVIN2	155.204	1.00809	0.461946	2.18228	0.0290891	0.0834763	upregulated
CBLC	1839.61	-1.31294	0.209073	-6.2798	3.39001e-10	5.87088e-09	downregulated
CBR3	169.136	-3.24661	0.334194	-9.71477	2.60843e-22	1.49419e-20	downregulated
CBS	137.631	3.07679	1.1639	2.64351	0.00820504	0.0295696	upregulated
CBX2	18.6622	2.21603	0.850553	2.6054	0.00917676	0.0325488	upregulated
CCBE1	66.9197	-3.92217	0.688223	-5.69898	1.20527e-08	1.67339e-07	downregulated
CCDC114	45.4606	1.83536	0.650233	2.82262	0.00476336	0.0186723	upregulated
CCDC121	23.2733	1.5871	0.758627	2.09207	0.0364323	0.0997776	upregulated
CCDC126	89.5857	1.55131	0.372972	4.15932	3.19201e-05	0.000231495	upregulated
CCDC13	14.2003	2.13029	0.978692	2.17667	0.0295053	0.0845081	upregulated
CCDC144CP	14.2046	2.33128	0.923147	2.52536	0.0115581	0.0394081	upregulated
CCDC150	41.229	-2.06037	0.555111	-3.71164	0.000205923	0.00122056	downregulated
CCDC151	13.4409	4.44091	1.29697	3.42407	0.000616898	0.00322073	upregulated
CCDC159	147.637	1.09196	0.29891	3.65313	0.000259058	0.00149127	upregulated
CCDC160	19.4463	2.42256	0.841392	2.87923	0.00398644	0.0159956	upregulated
CCDC17	65.6468	1.54983	0.452539	3.42476	0.000615353	0.00321471	upregulated
CCDC170	63.4262	4.66768	0.758693	6.15226	7.63889e-10	1.26668e-08	upregulated
CCDC173	8.28948	2.6673	1.32317	2.01584	0.0438165	0.11567	upregulated
CCDC180	56.5578	1.82045	0.511297	3.56046	0.000370209	0.00203999	upregulated
CCDC187	15.7527	2.9543	1.00654	2.93511	0.00333432	0.0137945	upregulated
CCDC190	29.9021	5.97165	1.09959	5.43079	5.61051e-08	6.86973e-07	upregulated
CCDC3	236.737	2.73313	0.361463	7.5613	3.9906e-14	1.10998e-12	upregulated
CCDC33	153.03	-2.16471	0.403812	-5.36068	8.29077e-08	9.92167e-07	downregulated
CCDC39	60.9511	1.55224	0.604843	2.56635	0.0102774	0.0358397	upregulated
CCDC40	50.6975	2.36135	0.585675	4.03185	5.53392e-05	0.000378788	upregulated
CCDC65	46.6314	2.1242	0.575487	3.69114	0.00022325	0.00130906	upregulated
CCDC69	756.277	2.14462	0.215953	9.93094	3.05373e-23	1.90225e-21	upregulated
CCDC8	32.3865	-1.45725	0.611938	-2.38137	0.0172484	0.0546579	downregulated
CCDC85B	3666.74	-2.28776	0.255666	-8.94822	3.61247e-19	1.69095e-17	downregulated
CCDC89	8.9115	3.78086	1.58069	2.39191	0.016761	0.0534649	upregulated
CCDC96	64.6308	1.55165	0.519032	2.98951	0.00279427	0.0118751	upregulated
CCDC97	760.079	1.00997	0.18201	5.54896	2.87368e-08	3.73055e-07	upregulated
CCDC9B	529.311	1.06187	0.261823	4.0557	4.99836e-05	0.000345666	upregulated
CCL17	10.3731	3.58615	1.27506	2.81253	0.00491534	0.0191779	upregulated
CCL20	1462.38	-1.3428	0.578903	-2.31955	0.0203651	0.0625266	downregulated
CCL22	52.5672	1.84891	0.589841	3.13458	0.00172098	0.00788227	upregulated
CCL28	81.1197	1.65748	0.40259	4.11704	3.83771e-05	0.000273243	upregulated
CCNA2	442.595	-2.71929	0.252117	-10.7858	4.01659e-27	3.3403e-25	downregulated
CCNB1	814.623	-2.19937	0.199053	-11.0492	2.21295e-28	1.93876e-26	downregulated
CCNB1IP1	517.564	-1.16451	0.223903	-5.20095	1.98275e-07	2.24178e-06	downregulated
CCNB2	361.026	-2.21048	0.230341	-9.59653	8.26777e-22	4.6229e-20	downregulated
CCND2	1437.09	-1.6729	0.19821	-8.44002	3.17291e-17	1.27327e-15	downregulated
CCNE1	101.172	-1.66893	0.374181	-4.46023	8.1872e-06	6.76745e-05	downregulated
CCNE2	43.5282	-1.19157	0.524433	-2.27211	0.02308	0.069	downregulated
CCNF	220.937	-1.39854	0.359327	-3.89211	9.9376e-05	0.000639263	downregulated
CCNJL	114.218	1.30847	0.366041	3.57466	0.00035068	0.0019462	upregulated
CCNO	756.325	3.19519	0.308008	10.3737	3.26528e-25	2.42059e-23	upregulated
CCRL2	6.51302	5.11318	1.76797	2.89211	0.00382661	0.0154655	upregulated
CD164L2	55.3146	1.19589	0.455363	2.62623	0.0086336	0.0308088	upregulated
CD177	129.118	2.70022	0.362484	7.44922	9.38929e-14	2.51759e-12	upregulated
CD200R1L	6.57963	2.99353	1.37667	2.17447	0.0296701	0.0848465	upregulated
CD274	251.815	-1.3088	0.280373	-4.66809	3.04012e-06	2.74718e-05	downregulated
CD300LF	4.24182	5.21756	2.14549	2.43187	0.015021	0.0488758	upregulated
CD320	242.745	-1.38913	0.336879	-4.12353	3.73106e-05	0.000266576	downregulated
CD36	208.028	4.64609	0.51094	9.09322	9.61514e-20	4.57921e-18	upregulated
CD4	17.3822	1.93623	0.981165	1.9734	0.0484506	0.125536	upregulated
CD40	425.681	-1.10774	0.20539	-5.39332	6.91662e-08	8.38129e-07	downregulated
CD5	6.96914	3.24384	1.49033	2.1766	0.0295107	0.0845081	upregulated
CD55	2563.94	1.75478	0.247494	7.09017	1.33951e-12	3.09961e-11	upregulated
CD6	32.5484	1.64102	0.69878	2.34841	0.0188539	0.0587243	upregulated
CD68	924.27	-1.66487	0.18282	-9.10661	8.49926e-20	4.05957e-18	downregulated
CD72	22.759	-3.70836	0.850229	-4.3616	1.29116e-05	0.000102227	downregulated
CD74	3774.29	1.97042	0.235456	8.3685	5.83558e-17	2.27089e-15	upregulated
CD93	6.89592	-3.18393	1.47694	-2.15577	0.0311018	0.0880796	downregulated
CD99	2694.81	-1.28334	0.175981	-7.29253	3.04185e-13	7.69054e-12	downregulated
CDA	144.355	-3.14978	0.393217	-8.01028	1.14448e-15	3.72026e-14	downregulated
CDC14A	113.521	1.15862	0.371245	3.1209	0.00180302	0.00819191	upregulated
CDC20	830.822	-2.69107	0.214027	-12.5735	2.95374e-36	3.87129e-34	downregulated
CDC20B	349.286	8.52983	0.664184	12.8426	9.46648e-38	1.30327e-35	upregulated
CDC25A	223.636	-3.13474	0.296467	-10.5736	3.94823e-26	3.1098e-24	downregulated
CDC25B	1865.82	-2.09044	0.258655	-8.08197	6.37264e-16	2.13067e-14	downregulated
CDC25C	84.0832	-3.09814	0.423009	-7.32406	2.40582e-13	6.15853e-12	downregulated
CDC42BPA	2076.6	1.3889	0.193662	7.17181	7.40145e-13	1.77278e-11	upregulated
CDC42EP2	626.124	-1.44568	0.182691	-7.91327	2.50709e-15	7.92927e-14	downregulated
CDC45	135.66	-2.58378	0.427138	-6.04906	1.45692e-09	2.32639e-08	downregulated
CDC6	220.516	-2.61014	0.274964	-9.49266	2.25204e-21	1.21766e-19	downregulated
CDC7	107.175	-1.61989	0.48813	-3.31856	0.000904826	0.00448471	downregulated
CDCA2	156.041	-2.40931	0.298397	-8.07417	6.79378e-16	2.25766e-14	downregulated
CDCA3	140.247	-2.18529	0.361318	-6.04812	1.46549e-09	2.33778e-08	downregulated
CDCA5	238.914	-2.73873	0.271849	-10.0744	7.16634e-24	4.77261e-22	downregulated
CDCA7	319.508	-3.91625	0.346318	-11.3082	1.19481e-29	1.11219e-27	downregulated
CDCA7L	595.007	-1.92478	0.220623	-8.7243	2.67841e-18	1.17642e-16	downregulated
CDCA8	227.134	-2.3934	0.287193	-8.33378	7.8302e-17	3.01132e-15	downregulated
CDH11	111.612	-1.24998	0.404302	-3.0917	0.00199011	0.0089082	downregulated
CDH13	832.499	-2.18438	0.245447	-8.89958	5.60598e-19	2.59443e-17	downregulated
CDH2	49.4549	6.15805	0.902137	6.82607	8.72738e-12	1.81218e-10	upregulated
CDH23	33.1717	1.48285	0.726641	2.04069	0.0412815	0.110384	upregulated
CDH26	818.256	1.80805	0.191599	9.43664	3.84913e-21	2.04741e-19	upregulated
CDH6	170.563	3.91237	0.537198	7.28293	3.26657e-13	8.18291e-12	upregulated
CDHR3	70.061	1.54483	0.51914	2.97575	0.00292269	0.0123376	upregulated
CDHR4	24.3012	3.51668	0.835099	4.2111	2.54133e-05	0.000188306	upregulated
CDK1	506.711	-1.84076	0.22107	-8.32658	8.32111e-17	3.17773e-15	downregulated
CDK2	467.814	-1.15953	0.250108	-4.63612	3.55018e-06	3.17482e-05	downregulated
CDK7	270.212	-3.67196	0.285645	-12.855	8.06454e-38	1.12924e-35	downregulated
CDKN1C	293.345	1.43508	0.29555	4.85563	1.20007e-06	1.17589e-05	upregulated
CDKN2B	1101.27	2.83918	0.199835	14.2076	8.21744e-46	1.74839e-43	upregulated
CDKN3	123.971	-3.00266	0.356221	-8.42921	3.4802e-17	1.38054e-15	downregulated
CDON	55.2443	1.06836	0.461787	2.31354	0.0206929	0.0632602	upregulated
CDRT1	74.1647	1.38483	0.457688	3.02572	0.00248046	0.0107364	upregulated
CDT1	486.961	-2.15581	0.303173	-7.11082	1.15354e-12	2.69979e-11	downregulated
CEACAM5	927.2	3.36103	0.666708	5.04122	4.62564e-07	4.9466e-06	upregulated
CEACAM6	1558.22	2.22495	0.604166	3.68267	0.0002308	0.00134754	upregulated
CEBPA	356.27	1.60027	0.233987	6.83914	7.96704e-12	1.66061e-10	upregulated
CEL	515.365	-1.16214	0.190984	-6.08502	1.16474e-09	1.87446e-08	downregulated
CELF2	178.509	1.46254	0.350008	4.1786	2.93307e-05	0.000214441	upregulated
CELP	22.7168	-1.44822	0.683489	-2.11886	0.0341022	0.0947586	downregulated
CENPA	95.195	-2.60684	0.374371	-6.96326	3.32489e-12	7.36104e-11	downregulated
CENPE	296.957	-2.16561	0.267407	-8.09858	5.5603e-16	1.87823e-14	downregulated
CENPF	676.232	-1.92959	0.205681	-9.38148	6.50532e-21	3.40501e-19	downregulated
CENPH	218.996	-2.31267	0.268601	-8.61004	7.30368e-18	3.12541e-16	downregulated
CENPI	70.2629	-1.67319	0.435823	-3.83916	0.000123454	0.000776109	downregulated
CENPJ	205.942	-1.22043	0.27569	-4.42681	9.56357e-06	7.77182e-05	downregulated
CENPK	113.375	-1.01139	0.408375	-2.47662	0.0132632	0.0441649	downregulated
CENPM	100.103	-1.65908	0.351799	-4.71598	2.40547e-06	2.21026e-05	downregulated
CENPN	227.959	-1.13594	0.285411	-3.98003	6.8906e-05	0.000462658	downregulated
CENPQ	103.582	-1.32195	0.48827	-2.70742	0.00678076	0.0252418	downregulated
CEP128	81.1846	-1.63307	0.47477	-3.43972	0.000582325	0.00306169	downregulated
CEP55	404.957	-2.82904	0.268094	-10.5524	4.95131e-26	3.86273e-24	downregulated
CERCAM	901.865	-1.11697	0.22774	-4.90458	9.36287e-07	9.4279e-06	downregulated
CERKL	15.8409	1.97555	0.876343	2.25431	0.0241768	0.0716774	upregulated
CERS3	151.82	1.7302	0.420293	4.11666	3.84406e-05	0.000273576	upregulated
CERS4	164.607	2.31085	0.39018	5.92253	3.1703e-09	4.77381e-08	upregulated
CFAP126	37.4937	8.1463	2.21384	3.67971	0.000233498	0.00136087	upregulated
CFAP157	53.723	1.17976	0.56924	2.07252	0.0382167	0.103763	upregulated
CFAP161	16.8509	3.25549	1.10359	2.94991	0.0031787	0.0132342	upregulated
CFAP206	20.0274	4.44592	1.09279	4.06843	4.73312e-05	0.000329829	upregulated
CFAP43	38.4676	3.94633	0.804742	4.90384	9.39814e-07	9.446e-06	upregulated
CFAP44	166.74	1.91364	0.29902	6.39971	1.55669e-10	2.81492e-09	upregulated
CFAP45	72.6483	2.35194	0.537117	4.37882	1.19322e-05	9.51733e-05	upregulated
CFAP46	51.0524	1.88649	0.523712	3.60215	0.000315593	0.00176886	upregulated
CFAP47	21.1672	7.16827	1.41678	5.05954	4.20262e-07	4.51486e-06	upregulated
CFAP52	15.1935	3.06701	1.285	2.38678	0.0169967	0.0540695	upregulated
CFAP54	28.8837	1.69282	0.637969	2.65346	0.00796719	0.028852	upregulated
CFAP57	19.9975	5.78476	1.24488	4.64683	3.37083e-06	3.02765e-05	upregulated
CFAP61	12.032	3.44804	1.1747	2.93525	0.00333284	0.0137918	upregulated
CFAP65	16.0826	5.11244	1.22486	4.17389	2.99449e-05	0.000218427	upregulated
CFAP70	93.674	1.10667	0.429662	2.57567	0.0100047	0.0350004	upregulated
CFAP73	39.0445	3.13704	0.680934	4.60696	4.08597e-06	3.61059e-05	upregulated
CFAP74	33.6641	3.06833	0.634699	4.83431	1.3361e-06	1.29677e-05	upregulated
CFAP77	10.0612	4.59837	1.43562	3.20305	0.00135979	0.00642968	upregulated
CFAP99	12.7127	5.47218	1.38631	3.94731	7.9034e-05	0.000521262	upregulated
CFB	92.1728	1.63072	0.628867	2.59311	0.00951127	0.0335103	upregulated
CFI	80.9923	3.65609	0.532282	6.86871	6.47861e-12	1.37131e-10	upregulated
CFTR	68.0282	4.95928	0.597867	8.29494	1.08638e-16	4.07282e-15	upregulated
CGAS	105.454	-1.06041	0.352311	-3.00987	0.00261358	0.0112334	downregulated
CGB7	142.291	-2.27896	0.377555	-6.0361	1.57887e-09	2.49678e-08	downregulated
CGB8	5.09011	4.05592	1.88271	2.1543	0.0312168	0.0882834	upregulated
CGN	1555.72	1.73788	0.197945	8.77963	1.64009e-18	7.32144e-17	upregulated
CGREF1	12.8166	-3.30429	1.04525	-3.16124	0.00157101	0.00729117	downregulated
CH25H	16.314	-2.66968	0.902637	-2.95764	0.00310001	0.0129659	downregulated
CHAC1	250.961	3.28771	0.46756	7.03163	2.0414e-12	4.63859e-11	upregulated
CHAF1A	529.885	-1.16655	0.262866	-4.43782	9.08726e-06	7.4364e-05	downregulated
CHAF1B	203.13	-1.20944	0.31743	-3.81009	0.000138919	0.00086176	downregulated
CHEK1	247.072	-2.09315	0.292469	-7.15681	8.25757e-13	1.96633e-11	downregulated
CHEK2	268.149	-1.43592	0.271583	-5.28722	1.24189e-07	1.44708e-06	downregulated
CHI3L1	117.964	5.54703	0.537953	10.3114	6.26036e-25	4.59926e-23	upregulated
CHKA	666.878	1.77153	0.287421	6.16356	7.11268e-10	1.18542e-08	upregulated
CHL1	520.762	7.39755	0.875187	8.45254	2.85037e-17	1.15303e-15	upregulated
CHN2	27.9243	4.79829	0.894402	5.3648	8.10384e-08	9.73059e-07	upregulated
CHP2	563.127	1.87601	0.282763	6.63455	3.25486e-11	6.34059e-10	upregulated
CHPT1	440.137	1.62558	0.311492	5.2187	1.80179e-07	2.05706e-06	upregulated
CHRNA5	34.7365	-1.49849	0.571248	-2.62318	0.00871122	0.031059	downregulated
CHRNA7	18.734	1.83938	0.770944	2.38588	0.0170383	0.0541492	upregulated
CHRNA9	13.2936	4.27868	1.24617	3.43348	0.000595897	0.00312402	upregulated
CHST4	71.5216	8.56934	1.26269	6.78655	1.14844e-11	2.35481e-10	upregulated
CHST6	1338.69	3.78717	0.329494	11.4939	1.41572e-30	1.40568e-28	upregulated
CHST9	639.499	4.80508	0.695165	6.91215	4.77369e-12	1.03312e-10	upregulated
CHTF18	441.74	-2.12631	0.262802	-8.09091	5.92213e-16	1.98409e-14	downregulated
CHURC1-FNTB	20.5075	-4.40581	1.29086	-3.41307	0.000642351	0.0033366	downregulated
CIB2	95.057	1.63042	0.387111	4.21176	2.53394e-05	0.000187929	upregulated
CICP27	54.9778	1.09583	0.518736	2.11251	0.0346429	0.0959356	upregulated
CIITA	256.842	1.20772	0.291157	4.14798	3.35421e-05	0.000242079	upregulated
CIP2A	152.377	-2.02014	0.307598	-6.56749	5.1172e-11	9.75961e-10	downregulated
CIT	994.285	-1.82494	0.191834	-9.51315	1.84971e-21	1.01691e-19	downregulated
CITED2	987.065	1.2236	0.278621	4.39164	1.12498e-05	9.00811e-05	upregulated
CKAP2	570.472	-1.0216	0.203868	-5.01109	5.41214e-07	5.73526e-06	downregulated
CKAP2L	212.944	-2.40894	0.32543	-7.40231	1.33837e-13	3.50824e-12	downregulated
CKS1B	602.687	-1.57275	0.20239	-7.77087	7.79461e-15	2.33027e-13	downregulated
CKS2	306.243	-1.01552	0.264595	-3.83801	0.000124034	0.000779175	downregulated
CLASP1	3664.28	-1.48076	0.149167	-9.92685	3.18142e-23	1.97429e-21	downregulated
CLCF1	580.531	-1.52308	0.203943	-7.46816	8.13229e-14	2.20217e-12	downregulated
CLCN1	64.872	-1.646	0.437987	-3.7581	0.000171207	0.00103731	downregulated
CLCN4	161.499	2.18604	0.339616	6.4368	1.22018e-10	2.23105e-09	upregulated
CLDN10	867.196	5.4107	0.709388	7.62728	2.3976e-14	6.84317e-13	upregulated
CLDN16	56.1281	-1.01556	0.448534	-2.26418	0.0235627	0.0702253	downregulated
CLDN23	126.436	1.96529	0.347539	5.65488	1.55953e-08	2.12384e-07	upregulated
CLDN3	101.695	5.01015	0.509025	9.84265	7.37454e-23	4.44181e-21	upregulated
CLDN4	10328.4	1.62279	0.184321	8.80415	1.3185e-18	5.91807e-17	upregulated
CLDN5	6.45246	-3.6543	1.81226	-2.01644	0.0437545	0.115524	downregulated
CLDN8	31.4741	1.39008	0.690789	2.0123	0.0441878	0.1165	upregulated
CLEC2B	297.082	-1.20453	0.352599	-3.41615	0.000635136	0.00330226	downregulated
CLEC2D	100.976	-1.08648	0.398361	-2.72738	0.00638395	0.0239661	downregulated
CLEC7A	31.5035	2.57217	0.627739	4.09752	4.17596e-05	0.000294384	upregulated
CLGN	32.4548	2.6009	0.686547	3.78838	0.000151635	0.000932874	upregulated
CLIC5	3.13716	4.76332	2.37936	2.00193	0.0452919	NA	upregulated
CLIC6	1322.64	5.33327	0.231919	22.9963	5.07999e-117	8.32254e-114	upregulated
CLINT1	4048.49	1.29915	0.158906	8.17558	2.94437e-16	1.02633e-14	upregulated
CLIP2	1004.45	-1.2209	0.216935	-5.62793	1.82389e-08	2.44523e-07	downregulated
CLIP3	41.0409	-1.37977	0.537456	-2.56722	0.0102518	0.0357732	downregulated
CLMN	1318.63	-1.22189	0.207184	-5.89761	3.68813e-09	5.5231e-08	downregulated
CLMP	1237.44	-2.47622	0.214775	-11.5294	9.38362e-31	9.48962e-29	downregulated
CLSPN	91.1723	-1.45479	0.401811	-3.62058	0.000293942	0.00166459	downregulated
CLTRN	23.2135	-1.61331	0.672996	-2.39721	0.0165204	0.0528103	downregulated
CMAHP	577.965	3.41016	0.324065	10.5231	6.76334e-26	5.20206e-24	upregulated
CMBL	410.211	-1.48275	0.268562	-5.52108	3.36927e-08	4.31915e-07	downregulated
CMC4	142.882	-1.21854	0.316535	-3.84961	0.000118305	0.000747472	downregulated
CMPK2	7.1461	2.55396	1.28469	1.98799	0.0468129	0.122075	upregulated
CMYA5	159.905	1.44163	0.325416	4.4301	9.41906e-06	7.67724e-05	upregulated
CNFN	49.2467	1.82362	0.501709	3.63481	0.000278181	0.00158851	upregulated
CNGA3	4.86609	4.23842	1.81135	2.33992	0.0192877	0.0598693	upregulated
CNKSR3	410.503	1.46213	0.27186	5.37825	7.52147e-08	9.08064e-07	upregulated
CNN1	5.10796	4.08437	1.86259	2.19284	0.028319	0.0816527	upregulated
CNN2P1	12.4911	2.60352	1.10294	2.36052	0.0182493	0.0571661	upregulated
CNTN1	503.488	-2.07197	0.205012	-10.1066	5.16555e-24	3.49699e-22	downregulated
CNTN3	42.9658	1.62075	0.585426	2.76849	0.00563164	0.0215518	upregulated
CNTNAP1	143.791	-1.61098	0.369305	-4.3622	1.28762e-05	0.000102057	downregulated
CNTNAP2	70.0291	3.50873	0.511963	6.85348	7.20748e-12	1.51385e-10	upregulated
CNTNAP3	553.536	-2.07589	0.270092	-7.68585	1.51984e-14	4.42264e-13	downregulated
CNTNAP3B	400.123	-1.1273	0.244081	-4.61853	3.86467e-06	3.42985e-05	downregulated
CNTNAP3C	140.897	-2.06196	0.346721	-5.94701	2.73083e-09	4.15406e-08	downregulated
COL11A2	8.24241	-3.4285	1.36858	-2.50516	0.0122397	0.0413875	downregulated
COL12A1	891.477	2.33863	0.797645	2.93191	0.0033688	0.0139125	upregulated
COL1A1	997.969	2.03287	0.202976	10.0153	1.30558e-23	8.3227e-22	upregulated
COL21A1	47.6554	2.49061	0.526698	4.72873	2.25934e-06	2.08769e-05	upregulated
COL22A1	54.0982	2.9549	0.570722	5.17748	2.24902e-07	2.52367e-06	upregulated
COL23A1	138.456	-1.64467	0.341436	-4.81693	1.45787e-06	1.40579e-05	downregulated
COL24A1	22.0039	1.7745	0.824087	2.15329	0.0312958	0.0884323	upregulated
COL4A1	158.839	1.3999	0.441273	3.17242	0.00151173	0.00704001	upregulated
COL5A2	65.6773	1.0502	0.482084	2.17845	0.0293724	0.0841566	upregulated
COL5A3	11.3824	2.97452	1.19698	2.48502	0.0129544	0.0433917	upregulated
COL7A1	13443.5	1.64573	0.199548	8.24728	1.62039e-16	5.91245e-15	upregulated
COL8A1	111.016	-3.9461	0.472459	-8.35226	6.69683e-17	2.59986e-15	downregulated
COL8A2	86.8115	-2.71956	0.478599	-5.68234	1.32864e-08	1.83068e-07	downregulated
COL9A2	383.614	1.83961	0.212461	8.65856	4.77769e-18	2.05981e-16	upregulated
COMP	10.4721	2.54624	1.19257	2.13509	0.0327534	0.091789	upregulated
COPS6	1369.57	-1.01922	0.159387	-6.39463	1.60935e-10	2.90694e-09	downregulated
CORO2B	68.6461	-1.66733	0.419901	-3.97076	7.1644e-05	0.000479079	downregulated
CORO7	270.922	-2.10385	0.325266	-6.46808	9.92577e-11	1.83537e-09	downregulated
COTL1	2372.77	-2.59963	0.201554	-12.898	4.62215e-38	6.58476e-36	downregulated
CP	3561.15	4.88756	0.571614	8.55047	1.22592e-17	5.14982e-16	upregulated
CPA4	1719.39	1.21297	0.289631	4.18797	2.81456e-05	0.000206405	upregulated
CPA6	7.84232	-2.88895	1.3782	-2.09617	0.0360669	0.0990254	downregulated
CPAMD8	161.663	1.81689	0.342262	5.30848	1.10544e-07	1.29952e-06	upregulated
CPE	445.281	4.00373	0.266542	15.021	5.34879e-51	1.65338e-48	upregulated
CPEB4	1268.22	1.08016	0.195356	5.52918	3.21722e-08	4.14369e-07	upregulated
CPNE7	109.945	-2.35667	0.371545	-6.3429	2.25483e-10	3.99793e-09	downregulated
CPPED1	451.759	1.98552	0.203179	9.77227	1.48101e-22	8.69658e-21	upregulated
CPS1	109.626	-2.31837	0.357611	-6.48293	8.99599e-11	1.6691e-09	downregulated
CPT1A	1226.6	1.43905	0.177496	8.10746	5.16868e-16	1.75681e-14	upregulated
CR769767.2	7.00331	-5.22036	2.09884	-2.48726	0.0128732	0.0431646	downregulated
CR769776.2	40.4321	-1.58271	0.524093	-3.0199	0.00252858	0.0109072	downregulated
CRACR2A	197.597	3.3129	0.466883	7.09578	1.28627e-12	2.99331e-11	upregulated
CRACR2B	697.158	4.09954	0.270088	15.1785	4.90944e-52	1.57709e-49	upregulated
CRCT1	98.5365	-3.29322	0.503937	-6.53498	6.36163e-11	1.19934e-09	downregulated
CREB3L1	1134.22	5.55046	0.298456	18.5972	3.38437e-77	2.31026e-74	upregulated
CREB5	176.531	1.34792	0.327106	4.12075	3.77649e-05	0.000269313	upregulated
CRIP1	49.756	2.4431	0.552206	4.42427	9.67709e-06	7.85628e-05	upregulated
CRLF1	129.422	1.58776	0.467655	3.39515	0.000685918	0.00353044	upregulated
CRNN	470.739	3.11699	0.867151	3.59452	0.000324986	0.00181591	upregulated
CROCC2	60.7501	6.21821	0.864111	7.19607	6.19715e-13	1.49526e-11	upregulated
CRTAP	3306.46	-1.32301	0.153912	-8.59587	8.26342e-18	3.51635e-16	downregulated
CRYAB	108.66	2.39341	0.355955	6.72392	1.76904e-11	3.54306e-10	upregulated
CRYM	148.632	10.564	1.22695	8.60999	7.30655e-18	3.12541e-16	upregulated
CSF1R	25.914	1.65803	0.818893	2.02472	0.0428966	0.113718	upregulated
CSF2	17.7184	-2.17075	0.883342	-2.45742	0.0139938	0.0460946	downregulated
CSF3	1299.39	-3.67238	0.201757	-18.202	4.97863e-74	3.13711e-71	downregulated
CSGALNACT1	60.5682	1.60155	0.440317	3.63727	0.000275545	0.0015751	upregulated
CTAGE3P	14.333	5.47601	1.39359	3.92944	8.51453e-05	0.00055553	upregulated
CTHRC1	47.7198	3.34864	0.60421	5.54219	2.98712e-08	3.85642e-07	upregulated
CTNNAL1	707.959	-1.67642	0.215608	-7.77533	7.52489e-15	2.25375e-13	downregulated
CTSC	5425.85	1.72802	0.176618	9.78393	1.31982e-22	7.83427e-21	upregulated
CTSS	389.084	1.40792	0.2371	5.93807	2.88404e-09	4.36684e-08	upregulated
CTSV	774.154	-1.1549	0.172825	-6.68245	2.34987e-11	4.64952e-10	downregulated
CTTNBP2	13.5643	4.7512	1.4453	3.28735	0.00101136	0.00494715	upregulated
CUX2	42.9047	-1.67347	0.549142	-3.04744	0.00230803	0.0101157	downregulated
CWH43	122.593	-1.68727	0.351461	-4.80074	1.58084e-06	1.5119e-05	downregulated
CX3CL1	1706.98	3.66009	0.214214	17.0862	1.88172e-65	8.80805e-63	upregulated
CXADR	750.965	1.32491	0.189372	6.99633	2.62756e-12	5.87277e-11	upregulated
CXCL17	3057.57	4.05925	0.297983	13.6224	2.94637e-42	5.13515e-40	upregulated
CXCL3	1313.95	-1.5046	0.223332	-6.73706	1.61626e-11	3.25697e-10	downregulated
CXCL6	131.509	2.44341	0.324084	7.53942	4.72054e-14	1.30196e-12	upregulated
CXCR5	57.7187	-7.76755	2.42083	-3.20863	0.00133369	0.00632595	downregulated
CXXC5	992.489	1.62634	0.196233	8.28777	1.15392e-16	4.29652e-15	upregulated
CYFIP2	217.272	1.82386	0.29704	6.14011	8.24648e-10	1.35237e-08	upregulated
CYP1A1	24.1299	-3.74366	0.949823	-3.94143	8.09985e-05	0.000532503	downregulated
CYP24A1	468.045	-1.38303	0.311519	-4.43964	9.01077e-06	7.38117e-05	downregulated
CYP27A1	52.2976	-1.37814	0.52944	-2.60302	0.00924063	0.0327399	downregulated
CYP27B1	189.526	-2.89108	0.36424	-7.93731	2.06611e-15	6.57264e-14	downregulated
CYP2A13	34.0474	8.41504	1.34512	6.25597	3.95062e-10	6.79864e-09	upregulated
CYP2A6	10.3803	3.66554	1.25802	2.91374	0.00357126	0.0145905	upregulated
CYP2AB1P	19.6664	-4.56444	1.10124	-4.14482	3.40079e-05	0.00024501	downregulated
CYP2B6	18.9811	3.57041	0.950724	3.75547	0.00017302	0.00104597	upregulated
CYP2B7P	1073.83	5.59178	0.801367	6.97781	2.99823e-12	6.65582e-11	upregulated
CYP2C18	82.6755	8.72102	1.22532	7.11734	1.10029e-12	2.58622e-11	upregulated
CYP2F1	402.331	8.82951	1.16277	7.59354	3.11294e-14	8.80816e-13	upregulated
CYP2J2	144.311	3.05057	0.374824	8.13867	3.99659e-16	1.37267e-14	upregulated
CYP2T1P	24.2201	2.04845	0.740925	2.76472	0.00569708	0.0217463	upregulated
CYP2U1	133.562	-1.12054	0.310946	-3.60363	0.000313805	0.00176064	downregulated
CYP3A5	165.763	1.36782	0.333495	4.10147	4.1053e-05	0.000290229	upregulated
CYP4B1	1941.94	8.76765	0.411157	21.3243	6.75089e-101	9.21666e-98	upregulated
CYP4F11	394.751	-3.6606	0.926494	-3.95102	7.78187e-05	0.00051524	downregulated
CYP4F12	194.861	4.89769	0.37304	13.1291	2.24254e-39	3.30987e-37	upregulated
CYP4F23P	13.8535	7.13897	1.54473	4.62149	3.80995e-06	3.38679e-05	upregulated
CYP4F29P	33.6954	-1.85031	0.66605	-2.77804	0.00546875	0.0210267	downregulated
CYP4F3	249.303	1.86948	0.309612	6.03814	1.55897e-09	2.47009e-08	upregulated
CYP4F35P	87.9772	-2.30892	0.473773	-4.87347	1.09653e-06	1.08415e-05	downregulated
CYP4X1	497.582	2.52247	0.3675	6.86387	6.70205e-12	1.41677e-10	upregulated
CYP4Z1	16.3366	3.928	0.998568	3.93364	8.36702e-05	0.000546777	upregulated
CYP4Z2P	9.94275	6.42785	1.67022	3.8485	0.000118843	0.000750582	upregulated
CYSLTR1	31.4588	1.89474	0.596057	3.17879	0.00147891	0.0069107	upregulated
CYSRT1	98.6595	1.4375	0.471446	3.04913	0.00229504	0.0100762	upregulated
CYTH4	23.9554	-1.65128	0.765108	-2.15823	0.03091	0.0876927	downregulated
DALRD3	601.239	-1.31413	0.1913	-6.86949	6.44321e-12	1.36558e-10	downregulated
DAP	1190.25	1.02255	0.169718	6.02498	1.69128e-09	2.66169e-08	upregulated
DAPK1	977.351	2.12104	0.854442	2.48237	0.0130511	0.043645	upregulated
DAPK2	476.873	-1.11154	0.236956	-4.69092	2.71974e-06	2.46993e-05	downregulated
DAPL1	88.4511	4.29536	0.569904	7.53699	4.8094e-14	1.32202e-12	upregulated
DAW1	21.9702	3.40794	0.944362	3.60872	0.000307707	0.00173117	upregulated
DBF4B	89.87	-1.19713	0.381292	-3.13967	0.0016914	0.00776609	downregulated
DBNDD2	778.907	-1.06084	0.180757	-5.86888	4.38752e-09	6.49329e-08	downregulated
DCBLD1	772.634	1.03228	0.194494	5.30755	1.1111e-07	1.30489e-06	upregulated
DCBLD2	6850.86	-1.44636	0.1795	-8.05775	7.77135e-16	2.56173e-14	downregulated
DCDC1	13.8024	4.18361	1.33238	3.13995	0.00168979	0.00776107	upregulated
DCDC2B	5.65549	4.82854	1.77347	2.72266	0.00647592	0.0242448	upregulated
DCLK1	82.4953	4.23112	0.550612	7.6844	1.53713e-14	4.46503e-13	upregulated
DCLRE1C	299.151	1.01933	0.231079	4.41119	1.02805e-05	8.29684e-05	upregulated
DCP1B	670.326	-1.70475	0.207891	-8.2002	2.39984e-16	8.54644e-15	downregulated
DDAH2	224.208	1.28598	0.370201	3.47374	0.000513255	0.00273452	upregulated
DDIAS	62.2019	-1.92232	0.454834	-4.22642	2.37442e-05	0.000177221	downregulated
DDIT4L	67.4949	5.58435	0.67892	8.22535	1.94617e-16	7.06963e-15	upregulated
DDR2	35.0228	1.49464	0.561988	2.65956	0.00782426	0.028435	upregulated
DDX11	379.927	-1.40991	0.247501	-5.69661	1.22213e-08	1.69392e-07	downregulated
DDX12P	32.1883	-1.96243	0.621029	-3.15996	0.0015779	0.00731487	downregulated
DEGS2	265.099	4.65272	0.32156	14.4692	1.89649e-47	4.19867e-45	upregulated
DENND3	1284.57	-1.23273	0.231897	-5.31585	1.06159e-07	1.2539e-06	downregulated
DENND5B	101.631	-1.77344	0.349376	-5.07603	3.85393e-07	4.17862e-06	downregulated
DEPDC1	241.106	-2.6085	0.266505	-9.78778	1.27057e-22	7.56937e-21	downregulated
DEPDC1B	151.382	-2.68155	0.436781	-6.13934	8.28637e-10	1.35756e-08	downregulated
DEPP1	204.603	1.46741	0.298909	4.90923	9.14361e-07	9.21845e-06	upregulated
DEPTOR	440.832	4.11612	0.271146	15.1805	4.76281e-52	1.56058e-49	upregulated
DEUP1	16.6054	6.79009	1.49268	4.54893	5.39198e-06	4.62739e-05	upregulated
DGCR6	137.804	1.22744	0.336071	3.65231	0.000259889	0.00149553	upregulated
DGKI	4.91873	3.0937	1.52269	2.03173	0.0421807	0.112165	upregulated
DGKZP1	4.10483	3.54395	1.80166	1.96705	0.0491778	0.127199	upregulated
DHCR24	18492.7	1.40201	0.158865	8.82514	1.09327e-18	4.93419e-17	upregulated
DHDH	8.1692	-3.28893	1.52339	-2.15895	0.0308543	0.0876024	downregulated
DHFRP1	19.2267	-2.44827	1.0697	-2.28874	0.0220943	0.0667227	downregulated
DHRS3	5048.83	-1.38757	0.220477	-6.29346	3.10461e-10	5.39373e-09	downregulated
DHRS4L2	167.433	-1.01554	0.300385	-3.3808	0.000722759	0.00369338	downregulated
DHRS9	6034.72	1.35517	0.592776	2.28614	0.0222461	0.0670205	upregulated
DHX35	373.594	1.38639	0.234202	5.91961	3.22702e-09	4.85476e-08	upregulated
DIAPH3	194.041	-2.79716	0.364961	-7.66428	1.79842e-14	5.19638e-13	downregulated
DIP2C	48.1017	1.877	0.531854	3.52917	0.000416873	0.002272	upregulated
DIPK1A	303.772	-1.0005	0.226648	-4.41434	1.0132e-05	8.18605e-05	downregulated
DISC1	18.4663	2.38936	0.815022	2.93165	0.00337168	0.0139209	upregulated
DISP1	116.708	1.60692	0.336372	4.77722	1.77735e-06	1.67926e-05	upregulated
DISP3	26.0586	2.99366	0.725908	4.12401	3.72325e-05	0.000266134	upregulated
DKK1	330.281	-2.14238	0.287903	-7.44132	9.96865e-14	2.66422e-12	downregulated
DLEC1	78.335	1.85414	0.525495	3.52837	0.000418134	0.00227676	upregulated
DLG3	1512.08	1.06091	0.181809	5.8353	5.36939e-09	7.85416e-08	upregulated
DLGAP5	297.383	-2.00481	0.248978	-8.05218	8.1335e-16	2.67573e-14	downregulated
DLK2	678.535	-2.83029	0.318105	-8.89734	5.72024e-19	2.63985e-17	downregulated
DLL1	1240.92	-2.37185	0.678204	-3.49726	0.000470071	0.00253078	downregulated
DLL3	11.0832	-2.72563	1.03744	-2.62726	0.00860763	0.0307297	downregulated
DLX5	46.6969	1.65115	0.5705	2.89421	0.00380114	0.0153791	upregulated
DMRTA1	78.085	1.02768	0.435437	2.36011	0.0182697	0.0572189	upregulated
DNA2	90.0972	-1.77435	0.442885	-4.00635	6.16655e-05	0.000418329	downregulated
DNAAF1	59.7048	3.67065	0.807644	4.54489	5.49642e-06	4.70962e-05	upregulated
DNAAF3	61.8408	2.23494	0.471734	4.73771	2.16147e-06	2.00291e-05	upregulated
DNAAF4	27.5451	2.46477	0.772491	3.19068	0.00141936	0.00668183	upregulated
DNAH10	44.4562	1.25519	0.55783	2.25013	0.0244408	0.0722856	upregulated
DNAH12	68.1567	4.87564	0.65195	7.47855	7.51459e-14	2.04844e-12	upregulated
DNAH2	41.5054	1.18253	0.513494	2.30291	0.0212842	0.0647296	upregulated
DNAH3	38.2219	4.43853	0.974128	4.55641	5.20349e-06	4.4797e-05	upregulated
DNAH5	126.515	1.70537	0.358155	4.76153	1.92133e-06	1.80178e-05	upregulated
DNAH6	36.0516	2.19484	0.651757	3.36757	0.000758324	0.00385468	upregulated
DNAH7	25.6531	2.34063	0.833496	2.80821	0.00498173	0.0193907	upregulated
DNAH9	37.569	5.23192	0.870368	6.01115	1.84207e-09	2.87964e-08	upregulated
DNAI1	29.3908	5.26055	1.11519	4.71716	2.39162e-06	2.19876e-05	upregulated
DNAI2	11.6805	6.57896	1.61573	4.07183	4.66459e-05	0.00032533	upregulated
DNAJA4	585.01	1.40067	0.204206	6.85909	6.93019e-12	1.46311e-10	upregulated
DNAJC12	10.3019	3.28092	1.34981	2.43065	0.0150719	0.0489876	upregulated
DNAJC22	15.778	1.95496	0.978475	1.99796	0.0457207	0.119617	upregulated
DNAJC6	52.0096	-1.2865	0.470847	-2.73231	0.00628928	0.0236759	downregulated
DND1	4.81036	3.38976	1.67075	2.02888	0.0424702	0.112788	upregulated
DNER	22.3717	-1.80899	0.803601	-2.2511	0.0243789	0.0721458	downregulated
DNHD1	256.14	-1.44433	0.258327	-5.59111	2.25628e-08	2.97144e-07	downregulated
DOC2B	1461.28	3.05735	0.162739	18.7869	9.6728e-79	7.54617e-76	upregulated
DOCK3	28.1808	1.69335	0.648189	2.61244	0.00898997	0.0319416	upregulated
DOCK8	86.63	2.15283	0.416489	5.16899	2.35359e-07	2.62305e-06	upregulated
DOK3	61.4831	1.24432	0.540516	2.30209	0.0213301	0.0648212	upregulated
DOK7	513.196	-2.76375	0.297805	-9.28042	1.68817e-20	8.58921e-19	downregulated
DONSON	268.511	-1.59772	0.241042	-6.62839	3.39368e-11	6.60316e-10	downregulated
DOP1A	804.643	1.0832	0.207455	5.22139	1.77588e-07	2.03314e-06	upregulated
DPP4	18.2578	2.0828	0.899052	2.31666	0.020522	0.0627848	upregulated
DPYD	489.073	1.21557	0.247868	4.90412	9.38492e-07	9.44429e-06	upregulated
DPYSL3	143.286	4.39222	0.433818	10.1246	4.29901e-24	2.94689e-22	upregulated
DRAP1	2286.01	-1.35008	0.262222	-5.14862	2.62412e-07	2.90479e-06	downregulated
DRC1	36.4224	8.29346	1.34389	6.17123	6.77602e-10	1.13277e-08	upregulated
DRC3	73.3328	1.87225	0.440304	4.25217	2.11709e-05	0.000159909	upregulated
DRC7	21.0181	3.7553	0.991428	3.78777	0.000152003	0.000934786	upregulated
DRD5	19.132	-2.75463	0.905012	-3.04375	0.0023365	0.0102202	downregulated
DSCC1	56.6424	-2.65457	0.510931	-5.19556	2.04104e-07	2.30292e-06	downregulated
DSG3	3728.89	1.04769	0.16615	6.30566	2.8697e-10	5.01753e-09	upregulated
DSN1	195.752	-1.42481	0.341469	-4.1726	3.01142e-05	0.000219466	downregulated
DTL	155.136	-2.59927	0.445629	-5.83282	5.44968e-09	7.9574e-08	downregulated
DTWD2	128.46	2.2193	0.338003	6.56591	5.17165e-11	9.84055e-10	upregulated
DTX1	5.59362	5.82326	1.95266	2.98221	0.00286173	0.0121084	upregulated
DUSP10	415.161	2.20144	0.246196	8.94184	3.8275e-19	1.7865e-17	upregulated
DUSP13	20.7968	-2.60859	0.775476	-3.36386	0.000768603	0.00390329	downregulated
DUSP5	6322.16	-1.09361	0.16685	-6.55442	5.58573e-11	1.05915e-09	downregulated
DUSP7	3418.19	-1.01546	0.198095	-5.12611	2.95792e-07	3.25451e-06	downregulated
DUSP9	56.1859	-1.16767	0.467407	-2.49819	0.0124831	0.042063	downregulated
DYDC2	19.7873	2.35563	0.880475	2.6754	0.00746397	0.0273256	upregulated
DYNLRB2	4.56125	5.34165	2.09859	2.54535	0.010917	0.0376611	upregulated
DZIP1	65.6027	1.08432	0.435503	2.48981	0.0127812	0.0428911	upregulated
DZIP1L	8.28728	4.79712	1.53666	3.12179	0.00179753	0.00817343	upregulated
E2F1	179.987	-1.89692	0.386338	-4.91001	9.10705e-07	9.18724e-06	downregulated
E2F2	56.3747	1.39212	0.470249	2.9604	0.00307239	0.0128824	upregulated
E2F8	72.7646	-1.0124	0.395337	-2.56085	0.0104415	0.0363114	downregulated
EBPL	792.487	-1.33615	0.185115	-7.21795	5.27754e-13	1.29434e-11	downregulated
ECE1	5408.34	1.28099	0.160995	7.95674	1.76636e-15	5.64097e-14	upregulated
ECHDC3	300.105	-2.65689	0.321088	-8.27465	1.28828e-16	4.75359e-15	downregulated
ECI2	495.092	-1.79406	0.234242	-7.659	1.87388e-14	5.38592e-13	downregulated
ECM1	1266.76	-1.95333	0.282039	-6.92575	4.33685e-12	9.46769e-11	downregulated
EDA2R	89.8864	1.09949	0.368897	2.98047	0.00287803	0.0121648	upregulated
EDIL3	25.7216	4.50298	1.03865	4.3354	1.45495e-05	0.000113615	upregulated
EDN2	130.325	-1.21319	0.499336	-2.42961	0.015115	0.0490729	downregulated
EFCAB1	73.3579	1.27695	0.638318	2.0005	0.0454465	0.11909	upregulated
EFCAB12	34.9632	1.92345	0.651848	2.95076	0.00316994	0.0132045	upregulated
EFEMP1	2293.89	-1.80828	0.145213	-12.4526	1.35325e-35	1.67957e-33	downregulated
EFHC2	21.1916	2.41251	0.886326	2.72192	0.0064903	0.0242875	upregulated
EFNA2	10.4383	4.12861	1.3147	3.14035	0.00168745	0.00775468	upregulated
EFNA4	201.515	1.12798	0.299707	3.76361	0.000167479	0.0010166	upregulated
EFNB2	1413.21	1.2808	0.261414	4.89949	9.60855e-07	9.62794e-06	upregulated
EGF	49.6538	1.78869	0.562676	3.1789	0.00147835	0.0069107	upregulated
EGFL6	59.1679	3.24535	0.643911	5.04006	4.65378e-07	4.9702e-06	upregulated
EGFL7	148.694	-1.02422	0.311792	-3.28496	0.00101997	0.00498067	downregulated
EGR2	318.07	1.62004	0.43028	3.76508	0.000166493	0.00101324	upregulated
EGR3	1171.17	-1.38531	0.337857	-4.10028	4.12654e-05	0.000291527	downregulated
EHD2	6531	-1.16567	0.138113	-8.43995	3.17474e-17	1.27327e-15	downregulated
EIF3CL	99.9359	-1.67823	0.475642	-3.52835	0.000418161	0.00227676	downregulated
EIF3FP3	47.5055	-1.18707	0.523542	-2.26738	0.0233668	0.0697554	downregulated
EIF4E3	467.98	-1.32472	0.228563	-5.79586	6.79721e-09	9.79103e-08	downregulated
ELAVL2	61.8477	-3.92086	0.551272	-7.11239	1.14054e-12	2.677e-11	downregulated
ELF3	10796.5	1.44795	0.206422	7.01455	2.30698e-12	5.19881e-11	upregulated
ELF5	224.824	4.03919	0.310572	13.0057	1.13626e-38	1.64738e-36	upregulated
ELFN2	564.97	-1.44525	0.219007	-6.5991	4.13663e-11	8.00122e-10	downregulated
ELL2	2903.02	1.04244	0.161004	6.4746	9.5061e-11	1.75976e-09	upregulated
ELMO3	1390.82	-1.01376	0.160237	-6.32666	2.5053e-10	4.40389e-09	downregulated
ELN	381.794	5.27631	0.360654	14.6298	1.8129e-48	4.30446e-46	upregulated
ELOVL4	89.9831	-1.1508	0.451742	-2.54748	0.0108504	0.0374579	downregulated
ELOVL7	202.768	-1.30217	0.295672	-4.40411	1.06218e-05	8.54699e-05	downregulated
EMC10	2736.19	1.1472	0.170446	6.7306	1.6896e-11	3.39224e-10	upregulated
EMC9	74.1712	-1.03699	0.400664	-2.58817	0.00964885	0.0339221	downregulated
EME1	54.9732	-2.60708	0.479622	-5.4357	5.45813e-08	6.69817e-07	downregulated
EML1	62.6749	2.4421	0.505797	4.82822	1.37757e-06	1.33149e-05	upregulated
EML2	2184.41	-1.08512	0.188323	-5.76198	8.31322e-09	1.18123e-07	downregulated
ENDOU	54.0142	-3.05699	0.675446	-4.52588	6.01455e-06	5.11346e-05	downregulated
ENDOV	301.556	-1.09407	0.285213	-3.83598	0.000125065	0.000785036	downregulated
ENKUR	40.6827	1.5493	0.643228	2.40863	0.0160125	0.0514682	upregulated
ENO1P4	8.2017	-4.12044	1.75415	-2.34896	0.0188257	0.0586646	downregulated
ENO2	147.595	-1.4328	0.366959	-3.90453	9.44085e-05	0.000608935	downregulated
ENOX1	29.057	-2.82825	0.762869	-3.70739	0.00020941	0.00123899	downregulated
ENPP3	124.151	10.2555	1.23453	8.30722	9.79678e-17	3.70671e-15	upregulated
ENPP4	174.326	2.70042	0.377382	7.15568	8.32569e-13	1.97968e-11	upregulated
ENTPD3	1517.15	-1.50774	0.20685	-7.28903	3.12187e-13	7.85647e-12	downregulated
ENTPD8	27.9419	2.76804	0.675374	4.09853	4.15782e-05	0.000293231	upregulated
EPB41L2	455.132	-1.40533	0.215998	-6.5062	7.70768e-11	1.43821e-09	downregulated
EPHA4	582.927	3.93812	0.324174	12.1482	5.86727e-34	6.67524e-32	upregulated
EPHB1	23.7497	1.98369	0.720121	2.75466	0.00587537	0.0223229	upregulated
EPHB3	521.335	1.21654	0.250454	4.85735	1.18965e-06	1.16707e-05	upregulated
EPHB6	25.3755	2.48767	0.714253	3.4829	0.000496019	0.00265564	upregulated
EPHX3	237.697	1.15372	0.280733	4.10966	3.96247e-05	0.000281122	upregulated
EPN3	1093.76	1.06905	0.187892	5.68973	1.27241e-08	1.75915e-07	upregulated
EPOR	33.2979	-1.35068	0.585873	-2.30542	0.0211433	0.0644207	downregulated
EPS8L1	4521.28	1.08866	0.258449	4.21228	2.52807e-05	0.000187749	upregulated
EPSTI1	49.2713	2.27749	0.568411	4.00677	6.15557e-05	0.000417757	upregulated
ERCC6L	95.7631	-2.01658	0.407259	-4.95159	7.3609e-07	7.5738e-06	downregulated
EREG	5180.54	-2.39003	0.238207	-10.0334	1.08685e-23	6.9554e-22	downregulated
ERFE	58.2654	-1.76085	0.552236	-3.18859	0.0014297	0.00671909	downregulated
ERICH3	15.3769	3.09406	1.08222	2.859	0.00424973	0.0169276	upregulated
ERICH5	40.9077	3.84838	0.788595	4.88005	1.06061e-06	1.05054e-05	upregulated
ERLIN1	2163.55	-1.06447	0.203255	-5.23713	1.6309e-07	1.87898e-06	downregulated
ERN2	1634.58	5.22166	0.32793	15.9231	4.38292e-57	1.70965e-54	upregulated
ERP27	6.16346	3.2375	1.50748	2.14763	0.0317433	0.0894941	upregulated
ERV3-1	275.033	1.24153	0.248966	4.98673	6.14083e-07	6.43957e-06	upregulated
ERVFRD-1	11.6834	2.15919	1.06675	2.02408	0.0429617	0.113872	upregulated
ESCO2	57.9023	-1.41769	0.467655	-3.03148	0.00243362	0.0105896	downregulated
ESD	1170.67	-1.07046	0.19636	-5.45149	4.99484e-08	6.19459e-07	downregulated
ESRRG	27.1116	5.28787	0.974055	5.42872	5.67604e-08	6.93442e-07	upregulated
ETFB	2054.94	-1.32515	0.181673	-7.29411	3.00629e-13	7.61237e-12	downregulated
ETNK2	1056.17	-1.77574	0.191694	-9.26343	1.97968e-20	9.97943e-19	downregulated
ETV4	404.879	-1.27831	0.291379	-4.38711	1.14868e-05	9.17547e-05	downregulated
ETV6	1113.4	1.20455	0.186796	6.44846	1.1299e-10	2.07757e-09	upregulated
EVI2B	4.50414	4.53134	1.94682	2.32756	0.0199356	0.0614959	upregulated
EXO1	62.3666	-3.4162	0.548608	-6.22703	4.75348e-10	8.11212e-09	downregulated
EXOC6	192.499	1.76172	0.287746	6.12248	9.21307e-10	1.49888e-08	upregulated
EXOSC2	415.713	-1.1928	0.217138	-5.49331	3.9448e-08	4.99441e-07	downregulated
EYA1	125.625	1.26349	0.314457	4.01799	5.86974e-05	0.000400516	upregulated
F12	253.08	-1.70529	0.244176	-6.98386	2.87186e-12	6.40132e-11	downregulated
F2R	1107.94	1.48837	0.183813	8.09718	5.62477e-16	1.8961e-14	upregulated
F2RL1	670.269	1.72737	0.211951	8.14985	3.64367e-16	1.25672e-14	upregulated
FABP4	18.1832	2.66864	1.35835	1.96461	0.049459	0.127818	upregulated
FADS2	455.972	2.44371	0.329113	7.42515	1.12649e-13	2.98147e-12	upregulated
FAHD2B	119.407	-1.69544	0.36062	-4.70145	2.58318e-06	2.36294e-05	downregulated
FAHD2CP	47.2452	-1.2533	0.496136	-2.52612	0.0115331	0.0393393	downregulated
FAIM2	60.9443	7.78677	1.95946	3.97394	7.06942e-05	0.000473308	upregulated
FAM102A	1637.64	1.27207	0.194786	6.53059	6.55094e-11	1.23219e-09	upregulated
FAM107A	25.9152	5.46518	1.35183	4.04279	5.28195e-05	0.000363131	upregulated
FAM110C	1468.28	-1.3484	0.222101	-6.07112	1.27024e-09	2.03425e-08	downregulated
FAM111B	164.517	-2.11381	0.353453	-5.98046	2.22504e-09	3.44648e-08	downregulated
FAM118B	208.777	1.25143	0.263944	4.74128	2.12369e-06	1.97236e-05	upregulated
FAM129A	2200.17	1.37306	0.144822	9.48107	2.51697e-21	1.35643e-19	upregulated
FAM131B	475.083	-2.28777	0.207586	-11.0208	3.0328e-28	2.62891e-26	downregulated
FAM13B	528.612	1.39888	0.202577	6.90543	5.00517e-12	1.08037e-10	upregulated
FAM149A	21.6597	2.30567	0.835361	2.76009	0.0057786	0.0220122	upregulated
FAM171B	110.165	2.06054	0.478723	4.30424	1.6756e-05	0.000128977	upregulated
FAM172BP	15.2585	1.68332	0.839513	2.00512	0.0449505	0.118111	upregulated
FAM174B	236.208	1.59845	0.28731	5.56351	2.64396e-08	3.44598e-07	upregulated
FAM183A	20.8251	2.22755	0.884893	2.51731	0.0118254	0.0402024	upregulated
FAM189B	1276.84	-1.44003	0.170916	-8.42537	3.59612e-17	1.42307e-15	downregulated
FAM20A	59.7464	2.33544	0.497881	4.69077	2.72185e-06	2.47048e-05	upregulated
FAM210B	1277.21	1.65549	0.181347	9.12884	6.9234e-20	3.32628e-18	upregulated
FAM214A	1533.11	1.11839	0.214482	5.21435	1.84459e-07	2.10043e-06	upregulated
FAM216A	88.7731	-1.42983	0.366045	-3.90617	9.37706e-05	0.000605297	downregulated
FAM216B	34.1209	7.92608	1.33048	5.9573	2.56435e-09	3.92634e-08	upregulated
FAM222A	121.42	3.75322	0.402706	9.32	1.1634e-20	5.99373e-19	upregulated
FAM3B	38.5637	3.64711	0.70476	5.17497	2.27952e-07	2.54743e-06	upregulated
FAM3D	991.931	7.74608	0.343979	22.519	2.7018e-112	4.02396e-109	upregulated
FAM43A	157.172	1.22161	0.320303	3.81392	0.000136777	0.000851376	upregulated
FAM47E	46.8134	1.18166	0.53434	2.21144	0.0270054	0.0784172	upregulated
FAM72A	66.3273	-1.90094	0.420701	-4.5185	6.22805e-06	5.27854e-05	downregulated
FAM72B	57.6676	-4.09688	0.602457	-6.80029	1.04412e-11	2.14628e-10	downregulated
FAM72C	39.6598	-2.90377	0.633003	-4.58729	4.49045e-06	3.92987e-05	downregulated
FAM72D	58.5772	-3.14954	0.492768	-6.39152	1.64245e-10	2.96347e-09	downregulated
FAM81B	9.92121	6.41187	1.67689	3.82366	0.000131483	0.000822169	upregulated
FAM83A	16568	-1.0441	0.148162	-7.04701	1.82806e-12	4.17701e-11	downregulated
FAM83E	1011.13	3.73376	0.267024	13.9829	1.9825e-44	4.00979e-42	upregulated
FAM86B1	68.0741	-1.50136	0.492531	-3.04826	0.00230174	0.0100962	downregulated
FAM92B	25.6912	2.63132	0.829699	3.17141	0.001517	0.00706049	upregulated
FAM95C	121.291	-1.53913	0.342172	-4.49812	6.85581e-06	5.75404e-05	downregulated
FANCA	235.729	-1.64126	0.342136	-4.79711	1.60972e-06	1.53415e-05	downregulated
FANCB	22.677	-1.82289	0.739158	-2.46617	0.0136567	0.0451447	downregulated
FANCD2	277.28	-1.83243	0.268059	-6.83592	8.14798e-12	1.69617e-10	downregulated
FANCG	300.568	-1.77263	0.244014	-7.26444	3.74586e-13	9.31236e-12	downregulated
FANCI	594.907	-2.05151	0.231403	-8.86553	7.61436e-19	3.49429e-17	downregulated
FAP	209.155	6.34964	0.623802	10.1789	2.46229e-24	1.73132e-22	upregulated
FBL	987.359	-1.21484	0.201288	-6.03531	1.58657e-09	2.50653e-08	downregulated
FBLN2	381.009	1.35777	0.263935	5.14433	2.68481e-07	2.96596e-06	upregulated
FBLN5	40.1415	4.48257	0.70193	6.38606	1.70216e-10	3.06445e-09	upregulated
FBN1	55.3734	1.60686	0.513981	3.12631	0.00177013	0.00807127	upregulated
FBN2	180.222	-2.65164	0.310454	-8.54116	1.32884e-17	5.53954e-16	downregulated
FBP1	170.575	5.05111	1.10475	4.57219	4.82653e-06	4.18597e-05	upregulated
FBXL7	215.246	1.13847	0.253946	4.48312	7.35588e-06	6.12978e-05	upregulated
FBXO17	163.705	-2.24719	0.302328	-7.43294	1.06209e-13	2.82472e-12	downregulated
FBXO27	125.633	-2.03633	0.381999	-5.33072	9.78247e-08	1.15967e-06	downregulated
FCGBP	471.178	6.14053	1.51957	4.04096	5.3232e-05	0.000365354	upregulated
FCHO1	80.759	-2.5575	0.417386	-6.12742	8.93171e-10	1.45745e-08	downregulated
FCMR	55.856	1.44484	0.470189	3.07289	0.00211999	0.00942265	upregulated
FDFT1	2167.62	1.30462	0.185874	7.01884	2.23723e-12	5.06229e-11	upregulated
FEN1	339.329	-1.19826	0.259829	-4.61174	3.9932e-06	3.53243e-05	downregulated
FER1L4	392.875	-1.11202	0.295539	-3.76268	0.000168099	0.00101995	downregulated
FER1L6	2101.95	5.24349	0.846288	6.19587	5.7963e-10	9.79987e-09	upregulated
FETUB	25.0843	5.1364	1.01212	5.0749	3.87708e-07	4.20003e-06	upregulated
FEZ1	882.443	-1.64872	0.210287	-7.84033	4.49347e-15	1.38117e-13	downregulated
FGD1	412.563	-1.38286	0.216003	-6.40208	1.53278e-10	2.7809e-09	downregulated
FGD3	84.2326	1.09723	0.428484	2.56074	0.010445	0.0363159	upregulated
FGF1	55.0691	3.79411	0.636633	5.95965	2.52784e-09	3.87768e-08	upregulated
FGF2	108.593	-1.85923	0.400209	-4.64564	3.39024e-06	3.04342e-05	downregulated
FGF5	269.978	-1.20447	0.279969	-4.30214	1.69153e-05	0.000130105	downregulated
FGFBP1	5907.22	-1.04557	0.191136	-5.47028	4.49333e-08	5.628e-07	downregulated
FGFR2	773.41	1.39859	0.213835	6.54051	6.13079e-11	1.15715e-09	upregulated
FHL1	362.133	-2.12984	0.23005	-9.25817	2.07957e-20	1.04508e-18	downregulated
FHL3	292.038	-1.14061	0.247074	-4.61646	3.90343e-06	3.46049e-05	downregulated
FIBIN	33.2346	3.14576	0.683686	4.60117	4.20122e-06	3.69649e-05	upregulated
FIGN	104.935	-1.56011	0.371154	-4.20339	2.6295e-05	0.000194225	downregulated
FJX1	912.97	-1.07737	0.220532	-4.88534	1.03253e-06	1.02584e-05	downregulated
FKBP10	1795.62	-3.3217	0.231812	-14.3293	1.43643e-46	3.13774e-44	downregulated
FLRT2	518.495	1.50202	0.298446	5.0328	4.83366e-07	5.14889e-06	upregulated
FLT1	13.4109	2.65705	1.00603	2.64113	0.008263	0.0297326	upregulated
FMN1	119.413	3.0535	0.371563	8.21801	2.06912e-16	7.49965e-15	upregulated
FMNL3	152.736	-1.70644	0.313291	-5.44683	5.12768e-08	6.33881e-07	downregulated
FMO3	159.555	1.85045	0.326143	5.67373	1.39721e-08	1.91552e-07	upregulated
FMO4	58.2234	2.28797	0.468334	4.88533	1.03254e-06	1.02584e-05	upregulated
FMO5	50.0986	2.34503	0.521768	4.4944	6.97659e-06	5.84045e-05	upregulated
FMO6P	47.0582	5.43405	0.854504	6.3593	2.02675e-10	3.62492e-09	upregulated
FN1	2271.98	3.573	0.707753	5.04838	4.4558e-07	4.78057e-06	upregulated
FNBP1L	989.049	1.03745	0.169728	6.1124	9.81424e-10	1.59353e-08	upregulated
FNDC4	184.424	-1.90055	0.348695	-5.45046	5.02391e-08	6.22121e-07	downregulated
FNIP2	398.244	1.14372	0.233524	4.89766	9.69824e-07	9.71187e-06	upregulated
FOLR1	50.0994	2.17492	0.562462	3.86678	0.000110283	0.000700024	upregulated
FOSL1	4640.36	-2.30725	0.167505	-13.7742	3.64181e-43	6.93766e-41	downregulated
FOXA2	5.93095	-4.40081	1.84277	-2.38814	0.0169338	0.0539008	downregulated
FOXA3	11.4982	4.45183	1.32768	3.35308	0.000799162	0.00403348	upregulated
FOXJ1	539.381	7.71284	1.11032	6.94647	3.74532e-12	8.23618e-11	upregulated
FOXL1	248.535	-2.41502	0.284261	-8.49579	1.96585e-17	8.09208e-16	downregulated
FOXM1	400.409	-2.16744	0.277682	-7.80549	5.92722e-15	1.80159e-13	downregulated
FOXN3	1517.07	1.2937	0.196641	6.57897	4.73711e-11	9.0876e-10	upregulated
FOXN4	72.3298	7.88721	1.0987	7.1787	7.03749e-13	1.68807e-11	upregulated
FOXP2	56.3875	1.47701	0.465973	3.16973	0.00152581	0.00709545	upregulated
FOXQ1	1942.09	1.07891	0.223017	4.83778	1.31295e-06	1.27581e-05	upregulated
FP565260.3	69.8265	-2.08991	0.465301	-4.49153	7.07129e-06	5.91617e-05	downregulated
FPGT-TNNI3K	30.628	-1.44619	0.626563	-2.30814	0.0209914	0.0640534	downregulated
FRAT1	133.193	1.41491	0.481044	2.94134	0.00326794	0.0135575	upregulated
FREM2	73.3698	5.90938	0.700631	8.43438	3.32974e-17	1.32406e-15	upregulated
FRK	956.699	1.08508	0.189174	5.73588	9.70074e-09	1.36535e-07	upregulated
FRMD3	71.3713	-2.31867	0.469173	-4.94203	7.73124e-07	7.9163e-06	downregulated
FRMPD2	19.3263	1.61322	0.760595	2.12099	0.0339223	0.0943868	upregulated
FRY	58.9968	3.61267	0.548421	6.58741	4.47568e-11	8.62648e-10	upregulated
FTCD	3.43413	-5.24807	2.29736	-2.28439	0.0223487	NA	downregulated
FTLP10	10.5852	6.62735	1.64399	4.03125	5.54804e-05	0.000379514	upregulated
FUOM	202.812	-1.6067	0.289643	-5.54719	2.90297e-08	3.7626e-07	downregulated
FUT2	3575.09	3.25673	0.239484	13.599	4.06217e-42	6.93235e-40	upregulated
FUT3	2541.31	1.66701	0.204644	8.14591	3.76435e-16	1.29561e-14	upregulated
FUT6	862.501	5.17795	0.276622	18.7185	3.49912e-78	2.49244e-75	upregulated
FXYD5	1118.87	-1.86616	0.185582	-10.0557	8.66809e-24	5.68037e-22	downregulated
FYB1	998.453	-3.42662	0.321265	-10.666	1.46787e-26	1.18464e-24	downregulated
FYB2	42.6719	3.58008	0.636172	5.62753	1.82804e-08	2.4488e-07	upregulated
FYN	147.595	1.84687	0.402945	4.58342	4.5744e-06	3.9948e-05	upregulated
FZD1	395.826	1.63474	0.227086	7.1988	6.07436e-13	1.46996e-11	upregulated
FZD4	92.2169	1.77651	0.443179	4.00856	6.10911e-05	0.000414948	upregulated
FZD8	420.629	1.31439	0.419588	3.13256	0.00173287	0.00792564	upregulated
FZD9	7.21977	4.37063	1.57117	2.78177	0.0054064	0.0207918	upregulated
G0S2	1693.44	-2.20751	0.261084	-8.45518	2.78667e-17	1.13285e-15	downregulated
G2E3	488.927	-1.286	0.235128	-5.46935	4.51689e-08	5.65319e-07	downregulated
GAB3	15.6221	-1.83028	0.881793	-2.07564	0.0379275	0.103131	downregulated
GABRP	3753.39	2.6492	0.292529	9.05622	1.35051e-19	6.3762e-18	upregulated
GADD45G	28.1094	3.79919	0.827469	4.59134	4.40413e-06	3.86051e-05	upregulated
GAL	40.4198	-4.89842	0.758314	-6.45962	1.04969e-10	1.9366e-09	downregulated
GAL3ST2	199.032	5.99733	1.57759	3.80159	0.000143773	0.000888173	upregulated
GALNT10	820.116	1.45641	0.196707	7.40398	1.32167e-13	3.47558e-12	upregulated
GALNT4	791.602	1.80817	0.174473	10.3636	3.62984e-25	2.67872e-23	upregulated
GAPDHS	76.1748	-1.52709	0.470608	-3.24494	0.00117474	0.0056672	downregulated
GAREM1	516.555	1.09249	0.221989	4.92135	8.59505e-07	8.70289e-06	upregulated
GAS2L3	125.502	-2.22032	0.333574	-6.65615	2.81089e-11	5.54161e-10	downregulated
GAS7	91.9354	2.17646	0.404241	5.38406	7.28249e-08	8.8116e-07	upregulated
GATA3	13.0201	4.25306	1.28519	3.30927	0.000935383	0.00461995	upregulated
GBGT1	48.512	-1.29583	0.477097	-2.71608	0.00660602	0.0246867	downregulated
GCAT	210.779	-1.42324	0.26657	-5.33909	9.34165e-08	1.11063e-06	downregulated
GCK	5.55832	-5.72341	1.97392	-2.89951	0.00373741	0.0151785	downregulated
GCLC	6017.85	-1.23494	0.139945	-8.82446	1.09986e-18	4.95028e-17	downregulated
GCNT3	2005.51	2.09304	0.239988	8.72144	2.74679e-18	1.20323e-16	upregulated
GDAP1	106.572	1.26614	0.337483	3.75173	0.000175616	0.00105971	upregulated
GDF15	4619.69	1.76811	0.524612	3.37032	0.000750807	0.00381884	upregulated
GDPD1	64.8481	2.14827	0.432212	4.97041	6.68124e-07	6.94535e-06	upregulated
GDPD5	103.987	2.64991	0.489744	5.4108	6.27447e-08	7.62007e-07	upregulated
GGH	385.324	-1.65462	0.24345	-6.79655	1.07154e-11	2.19989e-10	downregulated
GGT1	471.045	-1.18504	0.244016	-4.85639	1.19545e-06	1.17205e-05	downregulated
GGT6	856.073	2.40669	0.204529	11.767	5.77494e-32	6.0648e-30	upregulated
GGT7	760.051	2.97136	0.319938	9.28728	1.58284e-20	8.10363e-19	upregulated
GHR	53.6651	1.5306	0.462868	3.30677	0.000943788	0.00465445	upregulated
GINS1	161.067	-2.00776	0.402628	-4.98665	6.14359e-07	6.43957e-06	downregulated
GINS2	164.564	-2.83738	0.351244	-8.07807	6.57982e-16	2.19546e-14	downregulated
GINS4	110.045	-1.88528	0.410129	-4.59679	4.29046e-06	3.76288e-05	downregulated
GIPC2	26.7549	-2.03539	0.678501	-2.99984	0.00270126	0.0115457	downregulated
GJB1	12.9519	2.88422	1.12539	2.56287	0.0103811	0.0361244	upregulated
GJB7	8.86403	2.23197	1.11603	1.99993	0.0455083	0.119199	upregulated
GJC2	42.3108	-1.1096	0.505919	-2.19324	0.0282904	0.0816131	downregulated
GJD3	98.1655	1.52103	0.424688	3.58152	0.000341603	0.0018984	upregulated
GK	407.56	2.00957	0.33487	6.00104	1.96056e-09	3.05612e-08	upregulated
GLB1L2	217.016	-1.27351	0.276772	-4.60128	4.19894e-06	3.69646e-05	downregulated
GLB1L3	71.6118	-2.32526	0.495664	-4.6912	2.71609e-06	2.46798e-05	downregulated
GLCE	504.322	1.33196	0.223327	5.96418	2.4586e-09	3.7892e-08	upregulated
GLDC	41.9752	-2.09795	0.621765	-3.37419	0.000740329	0.0037714	downregulated
GLI2	13.7072	5.14596	1.35603	3.79486	0.000147726	0.000910877	upregulated
GLIPR1	363.205	1.08687	0.276227	3.9347	8.32996e-05	0.000545224	upregulated
GLIPR2	96.7469	3.29642	0.479558	6.87389	6.2476e-12	1.32584e-10	upregulated
GLIS3	399.594	3.40528	0.327773	10.3892	2.77765e-25	2.06847e-23	upregulated
GLS2	47.5529	-1.01751	0.494612	-2.05719	0.0396684	0.106907	downregulated
GLTPD2	83.3799	2.06403	0.429651	4.80398	1.55546e-06	1.49024e-05	upregulated
GLYATL2	7.62398	6.28209	1.78311	3.52311	0.000426511	0.00231528	upregulated
GNA14	5.33761	5.76416	1.98177	2.9086	0.00363055	0.0147958	upregulated
GNB1L	198.784	-1.71913	0.271149	-6.34016	2.29528e-10	4.0521e-09	downregulated
GNE	1104.92	2.46962	0.188722	13.0861	3.95547e-39	5.78594e-37	upregulated
GNG4	17.5142	3.37024	0.943612	3.57164	0.000354753	0.00196499	upregulated
GOLM1	3042.36	1.5729	0.150785	10.4314	1.78276e-25	1.33977e-23	upregulated
GP1BA	37.284	-1.07477	0.545187	-1.97138	0.0486803	0.126052	downregulated
GPAT2P1	4.81576	5.55666	2.04779	2.71349	0.0066578	0.0248519	upregulated
GPAT3	89.7942	-1.38223	0.557479	-2.47942	0.0131595	0.0439088	downregulated
GPC4	317.028	2.09468	0.301984	6.9364	4.02227e-12	8.82154e-11	upregulated
GPD1	19.164	2.53232	0.786163	3.22111	0.00127694	0.00608852	upregulated
GPD1L	1052.74	2.24103	0.245081	9.14406	6.01519e-20	2.91559e-18	upregulated
GPM6B	47.8431	1.72098	0.496545	3.4659	0.000528461	0.0028055	upregulated
GPNMB	4431.88	3.41659	0.201154	16.985	1.06116e-64	4.69864e-62	upregulated
GPR132	43.4133	-2.65643	0.744043	-3.57027	0.000356619	0.00197301	downregulated
GPR141	9.04177	-2.80599	1.24325	-2.25698	0.0240095	0.0712845	downregulated
GPR160	53.7972	2.59179	0.596614	4.34416	1.39809e-05	0.000109803	upregulated
GPR162	11.7817	2.92022	1.43509	2.03487	0.0418636	0.11152	upregulated
GPR37	51.4331	3.07044	0.594073	5.16846	2.36033e-07	2.62878e-06	upregulated
GPR37L1	13.0148	2.01535	0.930954	2.16482	0.0304013	0.08662	upregulated
GPR68	285.203	2.2156	0.31399	7.05627	1.71037e-12	3.91903e-11	upregulated
GPRC5B	308.405	3.33379	0.361473	9.22279	2.89473e-20	1.44532e-18	upregulated
GPRIN2	25.7033	2.40826	0.797131	3.02117	0.00251802	0.0108646	upregulated
GPSM2	573.269	-1.25572	0.197581	-6.35548	2.07778e-10	3.70405e-09	downregulated
GPT	101.248	2.40833	0.373983	6.43969	1.19721e-10	2.19286e-09	upregulated
GPX2	482.463	-1.30555	0.336688	-3.87761	0.000105487	0.000673274	downregulated
GRAMD1A	1498.59	-1.27835	0.187421	-6.82076	9.05621e-12	1.8757e-10	downregulated
GRAMD2A	192.705	-2.01741	0.287628	-7.01395	2.3168e-12	5.21376e-11	downregulated
GRAMD2B	868.302	1.21529	0.228934	5.30845	1.10559e-07	1.29952e-06	upregulated
GRB10	484.973	1.56018	0.26197	5.95555	2.59202e-09	3.96129e-08	upregulated
GRB14	43.8343	-3.94817	0.722599	-5.46385	4.65911e-08	5.81342e-07	downregulated
GRB7	1567.37	-1.525	0.151688	-10.0535	8.86695e-24	5.74179e-22	downregulated
GREB1L	113.746	-2.12191	0.439972	-4.82284	1.4153e-06	1.36715e-05	downregulated
GRIK5	18.1869	-3.57271	1.01273	-3.52779	0.000419052	0.00227932	downregulated
GRIN1	121.017	4.57043	0.495383	9.22606	2.80776e-20	1.40671e-18	upregulated
GRIN2A	19.0013	-2.72687	1.02475	-2.66102	0.00779041	0.0283371	downregulated
GRIN3B	80.5518	1.01843	0.384271	2.65029	0.00804219	0.0290914	upregulated
GRK5	166.812	-1.64508	0.323331	-5.08791	3.62039e-07	3.93321e-06	downregulated
GRM2	7.38128	4.24952	1.90396	2.23194	0.0256192	0.0751958	upregulated
GSDMC	117.456	1.36271	0.393819	3.46025	0.000539673	0.00285761	upregulated
GSN	21573.2	1.87872	0.19055	9.85944	6.23982e-23	3.82873e-21	upregulated
GSTA1	793.186	7.38135	1.20697	6.11561	9.61879e-10	1.56334e-08	upregulated
GSTA2	45.6595	8.79851	1.31033	6.71473	1.88412e-11	3.75974e-10	upregulated
GSTM2	192.468	-1.12975	0.370767	-3.04706	0.00231094	0.0101258	downregulated
GSTM3	90.7075	-2.01397	0.546186	-3.68733	0.000226615	0.00132594	downregulated
GSTO1	1415.18	-1.35296	0.154894	-8.73473	2.44234e-18	1.07851e-16	downregulated
GTDC1	165.953	1.17439	0.303381	3.87099	0.000108393	0.000690548	upregulated
GTSE1	181.975	-2.12862	0.476235	-4.46969	7.83325e-06	6.49664e-05	downregulated
GUCA1B	47.0747	-2.27087	0.600078	-3.78429	0.00015415	0.000946565	downregulated
GUCY1A1	74.5454	3.82745	0.579436	6.60547	3.96257e-11	7.67362e-10	upregulated
GUCY1B1	111.655	3.61191	0.47562	7.59411	3.09917e-14	8.78439e-13	upregulated
GUCY2C	13.5845	3.14486	1.10806	2.83817	0.00453737	0.0179079	upregulated
GYG2	16.6837	2.82713	0.864273	3.2711	0.00107128	0.00520951	upregulated
GYPA	34.1287	-2.21974	0.652075	-3.40412	0.000663771	0.00343046	downregulated
H3F3AP4	337.688	1.02332	0.327317	3.1264	0.00176961	0.00807113	upregulated
HACD1	192.876	-1.41487	0.299907	-4.7177	2.38529e-06	2.19541e-05	downregulated
HAPLN3	210.019	1.02657	0.27569	3.72366	0.000196355	0.00117105	upregulated
HAS2	37.5918	-3.15263	0.78071	-4.03816	5.38729e-05	0.000369598	downregulated
HAS3	11704.9	-1.59608	0.180097	-8.86231	7.83716e-19	3.5765e-17	downregulated
HASPIN	76.6232	-2.94066	0.422331	-6.96294	3.33248e-12	7.36789e-11	downregulated
HAUS4	749.836	-1.89393	0.19942	-9.49716	2.15686e-21	1.17395e-19	downregulated
HBEGF	9173.09	-2.07201	0.186918	-11.0851	1.48168e-28	1.31213e-26	downregulated
HCFC1R1	927.12	-1.41503	0.221064	-6.40099	1.54371e-10	2.79454e-09	downregulated
HCN3	66.8932	1.49264	0.62599	2.38444	0.0171051	0.0542938	upregulated
HDC	5.55578	3.26517	1.625	2.00934	0.0445013	0.117194	upregulated
HECW2	24.5815	2.72144	0.896708	3.03492	0.00240602	0.0104807	upregulated
HEG1	1186.34	-1.06252	0.276169	-3.84737	0.000119392	0.000753757	downregulated
HELLS	189.079	-1.66153	0.279206	-5.9509	2.66675e-09	4.06035e-08	downregulated
HEPACAM2	4.41148	5.02187	2.16585	2.31866	0.0204134	0.0626127	upregulated
HEPHL1	114.319	-2.77576	0.550172	-5.04526	4.52916e-07	4.8561e-06	downregulated
HERC6	225.441	1.32674	0.262366	5.05682	4.26306e-07	4.57678e-06	upregulated
HES1	2224.13	1.37348	0.233377	5.88527	3.97401e-09	5.91875e-08	upregulated
HES6	234.929	3.81988	0.458703	8.32758	8.25149e-17	3.15851e-15	upregulated
HES7	20.575	-3.86808	0.871677	-4.43751	9.1004e-06	7.44343e-05	downregulated
HEY1	492.016	1.72067	0.207761	8.28195	1.21179e-16	4.49158e-15	upregulated
HEYL	15.4838	2.21853	0.881301	2.51733	0.0118247	0.0402024	upregulated
HGD	7.32156	3.74439	1.51299	2.47483	0.0133298	0.0443505	upregulated
HHAT	82.4716	1.14295	0.387227	2.95162	0.0031611	0.0131743	upregulated
HHIPL1	48.4248	-1.14029	0.501921	-2.27185	0.0230954	0.0690334	downregulated
HHLA1	200.462	2.28551	0.358144	6.38153	1.75327e-10	3.15301e-09	upregulated
HIC1	511.745	-1.58952	0.193872	-8.19878	2.42841e-16	8.6114e-15	downregulated
HID1	436.384	2.18609	0.311959	7.0076	2.42439e-12	5.42605e-11	upregulated
HIF3A	27.5059	1.22803	0.618071	1.98688	0.0469362	0.122309	upregulated
HIPK4	5.03299	-4.42398	1.83728	-2.4079	0.0160444	0.0515504	downregulated
HIST1H1B	3.73126	4.00821	2.00417	1.99993	0.0455077	0.119199	upregulated
HIST1H1C	392.134	1.28375	0.213584	6.01053	1.84916e-09	2.88522e-08	upregulated
HIST1H2AC	679.094	1.88881	0.206773	9.13472	6.55763e-20	3.15981e-18	upregulated
HIST1H2AE	15.643	1.71134	0.836604	2.04558	0.040798	0.109376	upregulated
HIST1H2AG	31.896	1.68491	0.67232	2.50612	0.0122066	0.0412841	upregulated
HIST1H2BD	168.929	1.30997	0.313896	4.17324	3.00294e-05	0.000218946	upregulated
HIST1H2BE	18.8484	2.16767	0.803981	2.69617	0.00701427	0.0259753	upregulated
HIST1H2BG	49.051	3.22182	0.567835	5.67387	1.39611e-08	1.91552e-07	upregulated
HIST1H2BJ	26.4596	1.59345	0.678375	2.34892	0.018828	0.0586646	upregulated
HIST1H2BK	210.22	1.12305	0.307396	3.65342	0.000258769	0.00149013	upregulated
HIST1H3H	17.0399	1.77284	0.845005	2.09803	0.0359028	0.0986574	upregulated
HIST1H4H	39.7569	2.68317	0.623837	4.30107	1.69974e-05	0.000130675	upregulated
HIST1H4J	38.4257	1.09536	0.534363	2.04984	0.0403804	0.108345	upregulated
HIST2H2AA3	413.575	1.17849	0.431466	2.73137	0.00630718	0.0237378	upregulated
HIST2H2BE	332.189	3.21862	0.265482	12.1237	7.91523e-34	8.88187e-32	upregulated
HIST2H2BF	41.1271	3.50487	0.625967	5.59913	2.15425e-08	2.84622e-07	upregulated
HIST2H3D	5.72321	3.46776	1.69046	2.05137	0.0402314	0.108069	upregulated
HIST2H4A	131.293	1.32037	0.339956	3.88393	0.000102783	0.000658545	upregulated
HIST4H4	43.4429	2.47114	0.566989	4.35835	1.31045e-05	0.000103565	upregulated
HIVEP1	914.378	1.28134	0.176896	7.24347	4.37345e-13	1.07745e-11	upregulated
HIVEP3	111.048	1.77202	0.392857	4.51059	6.46477e-06	5.4594e-05	upregulated
HJURP	194.927	-2.82603	0.451944	-6.25305	4.02522e-10	6.9125e-09	downregulated
HLA-DMA	68.4023	1.3536	0.677931	1.99667	0.0458614	0.119909	upregulated
HLA-V	43.0789	-1.43719	0.564166	-2.54745	0.0108512	0.0374579	downregulated
HMGA1	16804.7	-2.46057	0.173698	-14.1658	1.49172e-45	3.13318e-43	downregulated
HMGA2	2598.22	-1.14559	0.151221	-7.5756	3.57461e-14	1.00623e-12	downregulated
HMGB2	795.386	-1.90767	0.249272	-7.65297	1.96395e-14	5.63493e-13	downregulated
HMGCR	2004.05	1.33651	0.16065	8.31939	8.84158e-17	3.36864e-15	upregulated
HMGCS1	1955.83	2.15322	0.181485	11.8644	1.81142e-32	1.9524e-30	upregulated
HMGCS2	34.2281	8.22424	1.36192	6.03871	1.5535e-09	2.46379e-08	upregulated
HMMR	270.54	-2.7996	0.276775	-10.1151	4.73645e-24	3.2198e-22	downregulated
HMOX1	200.611	2.94692	0.28808	10.2295	1.4627e-24	1.04644e-22	upregulated
HNF4G	43.5301	1.67398	0.56736	2.95047	0.00317291	0.0132135	upregulated
HNMT	35.6901	3.74516	0.717176	5.2221	1.76906e-07	2.02675e-06	upregulated
HOGA1	26.7202	-1.82558	0.713384	-2.55904	0.0104963	0.0364786	downregulated
HPGD	269.309	1.12761	0.489641	2.30292	0.0212833	0.0647296	upregulated
HS3ST3A1	6.46915	4.05773	1.66781	2.43297	0.0149753	0.0487746	upregulated
HS3ST3B1	57.8465	3.31927	0.592311	5.60394	2.09531e-08	2.77281e-07	upregulated
HS3ST6	12.1872	5.49032	1.41766	3.87281	0.000107586	0.000685831	upregulated
HSD11B1	26.3983	-1.91707	0.65806	-2.91321	0.0035773	0.0146085	downregulated
HSD11B2	257.137	1.98423	0.332728	5.96352	2.46865e-09	3.80112e-08	upregulated
HSD17B2	1592.71	-2.24958	0.176022	-12.7801	2.11754e-37	2.86708e-35	downregulated
HSD17B3	42.2336	-1.56377	0.511385	-3.0579	0.00222891	0.00982939	downregulated
HSD17B7P2	12.007	2.58399	1.15712	2.23313	0.0255403	0.0750003	upregulated
HSD17B8	212.493	-1.12546	0.261315	-4.30689	1.65566e-05	0.000127766	downregulated
HSH2D	158.455	1.76612	0.369083	4.78515	1.70862e-06	1.61805e-05	upregulated
HSPA2	272.344	1.26196	0.305567	4.1299	3.62928e-05	0.000260098	upregulated
HSPA4L	1831.99	-1.33519	0.193985	-6.88297	5.86173e-12	1.25206e-10	downregulated
HSPA6	25.1037	1.49867	0.695052	2.1562	0.0310679	0.0880233	upregulated
HSPB8	294.139	1.61716	0.240076	6.73602	1.62782e-11	3.27624e-10	upregulated
HSPD1	5914.81	-1.01796	0.140089	-7.26649	3.68943e-13	9.18601e-12	downregulated
HTR7P1	55.9275	1.75544	0.485496	3.61577	0.000299454	0.00169171	upregulated
HTRA3	14.8986	-4.5913	1.16221	-3.95049	7.79913e-05	0.000515838	downregulated
HUNK	26.9444	2.07924	0.720859	2.8844	0.00392166	0.0157898	upregulated
HYDIN	33.4869	2.90542	0.768477	3.78075	0.000156354	0.000957233	upregulated
IAH1	565.444	-1.14167	0.196848	-5.79973	6.64207e-09	9.59586e-08	downregulated
ICAM4	153.17	-1.71192	0.325384	-5.26122	1.43102e-07	1.65802e-06	downregulated
ICAM5	393.798	-2.54889	0.262759	-9.70046	3.00128e-22	1.71324e-20	downregulated
ICK	504.064	1.15364	0.234263	4.92454	8.45592e-07	8.5673e-06	upregulated
ICOSLG	168.822	-1.93484	0.347731	-5.56419	2.63377e-08	3.43543e-07	downregulated
ID2	529.854	1.1012	0.190557	5.77883	7.5222e-09	1.07349e-07	upregulated
ID3	1304.35	-1.5548	0.252972	-6.14614	7.93891e-10	1.30717e-08	downregulated
IDH1	2025.89	1.34449	0.165671	8.11546	4.83965e-16	1.6484e-14	upregulated
IDI1	1231.73	1.29667	0.210892	6.14849	7.82221e-10	1.29185e-08	upregulated
IDO1	46.7023	2.82816	0.674959	4.19012	2.78801e-05	0.000204733	upregulated
IFI27L2	679.428	-1.30358	0.22485	-5.79756	6.72886e-09	9.7058e-08	downregulated
IFI44L	30.6912	1.6893	0.73767	2.29005	0.0220186	0.066531	upregulated
IGFBP5	35.584	3.2984	0.633083	5.21006	1.88778e-07	2.14476e-06	upregulated
IGFBP6	3652.07	-4.12056	0.544488	-7.56778	3.79647e-14	1.05958e-12	downregulated
IGFL1P1	3.28388	4.8994	2.34566	2.08871	0.0367336	NA	upregulated
IGFN1	28.6579	-7.70467	1.39784	-5.51186	3.55063e-08	4.53391e-07	downregulated
IKBKE	766.579	1.19123	0.187374	6.35746	2.05116e-10	3.66058e-09	upregulated
IL11	48.891	1.81665	0.513372	3.53865	0.000402171	0.00219992	upregulated
IL18	1147.99	-1.14563	0.255753	-4.47947	7.48299e-06	6.21988e-05	downregulated
IL19	19.3161	5.8165	1.29325	4.49757	6.87346e-06	5.76589e-05	upregulated
IL1A	4043.46	-1.84551	0.177486	-10.398	2.53126e-25	1.89359e-23	downregulated
IL1B	2710.13	-2.94127	0.200255	-14.6876	7.73999e-49	1.92128e-46	downregulated
IL1R1	1166.18	2.90476	0.219121	13.2564	4.143e-40	6.46427e-38	upregulated
IL1RL1	168.554	-3.93423	0.529276	-7.43323	1.05977e-13	2.82311e-12	downregulated
IL27RA	134.787	-1.07715	0.423496	-2.54346	0.0109759	0.0377961	downregulated
IL2RG	84.7672	1.51334	0.397174	3.81028	0.000138808	0.00086176	upregulated
IL31RA	31.2779	-1.37363	0.626951	-2.19097	0.0284536	0.0819831	downregulated
IL32	683.399	2.00836	0.30529	6.57853	4.75137e-11	9.10429e-10	upregulated
IL34	64.154	1.81877	0.44997	4.04198	5.30019e-05	0.000364232	upregulated
IL36A	7.91159	4.51914	1.4811	3.05121	0.00227924	0.010019	upregulated
IL6	39.1842	4.2775	0.929728	4.60081	4.20851e-06	3.70091e-05	upregulated
IL6R	1707.12	-1.93467	0.223275	-8.66498	4.51602e-18	1.95214e-16	downregulated
ILDR1	403.307	1.4083	0.247912	5.68064	1.34192e-08	1.84589e-07	upregulated
IMMP2L	165.585	-1.07534	0.278409	-3.86245	0.000112254	0.000711436	downregulated
IMPDH2	3808.23	-1.56806	0.15927	-9.84529	7.18338e-23	4.34263e-21	downregulated
INCENP	551.999	-1.09062	0.205937	-5.29587	1.18448e-07	1.38511e-06	downregulated
INHBB	79.0672	6.86402	0.855643	8.02206	1.03985e-15	3.38686e-14	upregulated
INO80B-WBP1	11.9596	-2.81198	1.19476	-2.35359	0.0185931	0.0580221	downregulated
INPP4B	419.88	1.17887	0.227048	5.19216	2.07872e-07	2.34059e-06	upregulated
INPP5J	64.6515	5.2671	0.655954	8.02968	9.77285e-16	3.18941e-14	upregulated
INSC	9.07754	-3.23431	1.22669	-2.6366	0.00837411	0.0300466	downregulated
INSIG1	755.26	1.58348	0.318938	4.96484	6.87577e-07	7.12497e-06	upregulated
INSR	1013.32	1.80849	0.24049	7.52003	5.47646e-14	1.49784e-12	upregulated
INSYN2B	64.8971	-3.94312	0.617393	-6.38672	1.69477e-10	3.0545e-09	downregulated
IPCEF1	27.902	2.23711	0.676308	3.30783	0.000940224	0.00463967	upregulated
IQCD	60.3666	2.27409	0.494013	4.6033	4.15849e-06	3.6648e-05	upregulated
IQCG	112.811	1.15644	0.387772	2.98226	0.00286126	0.0121084	upregulated
IQCN	67.7901	1.82225	0.541803	3.36331	0.00077014	0.00390867	upregulated
IQGAP2	20.7283	4.58751	1.04402	4.39409	1.1124e-05	8.91604e-05	upregulated
IQGAP3	510.942	-2.5691	0.317452	-8.0929	5.82608e-16	1.95993e-14	downregulated
IQUB	19.259	4.35908	1.24176	3.51041	0.000447422	0.00241679	upregulated
IRGQ	920.856	1.08718	0.180234	6.03206	1.61881e-09	2.55501e-08	upregulated
IRX4	182.779	-1.40056	0.341972	-4.09555	4.21175e-05	0.000296397	downregulated
IRX5	115.335	1.47463	0.351481	4.19546	2.72316e-05	0.00020051	upregulated
ISG15	145.108	1.18813	0.300235	3.95733	7.57916e-05	0.000503118	upregulated
ISG20	292.359	1.12054	0.273207	4.10141	4.10639e-05	0.000290229	upregulated
ISM1	32.0329	-2.38209	0.666533	-3.57386	0.00035176	0.00195138	downregulated
ISPD	19.3886	2.38482	0.772133	3.08861	0.00201098	0.00898443	upregulated
ITGA4	4.20147	-3.69773	1.77645	-2.08152	0.0373861	0.101896	downregulated
ITGAM	12.3267	1.91135	0.931978	2.05085	0.0402812	0.108149	upregulated
ITGAV	5659.79	1.81886	0.163752	11.1074	1.15484e-28	1.03955e-26	upregulated
ITGB1	36180.6	-1.03785	0.137865	-7.52804	5.15073e-14	1.41347e-12	downregulated
ITGB3	88.0714	2.5982	0.490197	5.30032	1.15601e-07	1.35375e-06	upregulated
ITGB5	1103.07	1.1534	0.184381	6.25554	3.96147e-10	6.81015e-09	upregulated
ITGB6	7295.81	2.72519	0.231051	11.7948	4.15349e-32	4.41861e-30	upregulated
ITGB8	2024.08	1.70217	0.171227	9.94098	2.76091e-23	1.73969e-21	upregulated
ITGBL1	11.9399	-3.99311	1.24635	-3.20385	0.00135604	0.00641525	downregulated
ITM2C	297.876	1.00184	0.309593	3.236	0.00121216	0.00581517	upregulated
ITPRIPL1	97.649	-1.1005	0.354505	-3.10434	0.00190705	0.00859275	downregulated
IVL	1047.55	1.84458	0.274056	6.73065	1.6891e-11	3.39224e-10	upregulated
IYD	41.5804	2.92603	0.683767	4.27928	1.87497e-05	0.000143139	upregulated
JAG2	5320.74	-1.03638	0.248936	-4.16325	3.13751e-05	0.000227845	downregulated
JDP2	566.541	1.05138	0.190332	5.52392	3.3152e-08	4.25317e-07	upregulated
JUN	11133.9	1.27344	0.283778	4.48746	7.2078e-06	6.01862e-05	upregulated
KALRN	48.6135	1.30108	0.485176	2.68167	0.00732565	0.0269457	upregulated
KANK2	1029.9	-1.26431	0.219986	-5.74722	9.07221e-09	1.28351e-07	downregulated
KANK4	28.9705	4.95793	1.03517	4.78948	1.67216e-06	1.5872e-05	upregulated
KATNAL1	299.775	-1.05386	0.258594	-4.07533	4.59488e-05	0.000321015	downregulated
KCNAB2	241.126	-2.66184	0.312574	-8.51588	1.65325e-17	6.85701e-16	downregulated
KCNC2	5.56186	5.68641	1.96471	2.89427	0.00380038	0.0153791	upregulated
KCNC3	102.234	2.78685	0.386375	7.21282	5.48035e-13	1.33807e-11	upregulated
KCND1	49.5818	-1.15493	0.479414	-2.40905	0.015994	0.0514186	downregulated
KCND3	19.0053	2.1826	0.854813	2.55331	0.0106705	0.0369824	upregulated
KCNE1B	12.68	5.84356	1.61417	3.62017	0.000294407	0.00166607	upregulated
KCNE3	184.93	6.70849	0.558451	12.0127	3.0481e-33	3.32913e-31	upregulated
KCNG1	384.726	-1.49424	0.313147	-4.7717	1.82678e-06	1.72001e-05	downregulated
KCNH4	8.03631	-5.04667	1.66512	-3.03082	0.0024389	0.0105983	downregulated
KCNJ12	27.5885	3.4671	0.957891	3.61952	0.000295154	0.00166914	upregulated
KCNJ15	317.228	1.11371	0.365927	3.04354	0.00233815	0.0102204	upregulated
KCNJ2	40.9384	2.12025	0.808972	2.62092	0.00876939	0.0312392	upregulated
KCNJ5	137.905	3.1657	0.413295	7.65965	1.86439e-14	5.36807e-13	upregulated
KCNK15	52.9588	3.98203	0.618367	6.43959	1.19796e-10	2.19286e-09	upregulated
KCNK5	285.712	1.93821	0.270768	7.1582	8.17455e-13	1.9494e-11	upregulated
KCNQ3	34.7635	8.44375	1.34217	6.29114	3.15146e-10	5.46933e-09	upregulated
KCNQ5	66.0007	-2.09685	0.522643	-4.01202	6.0202e-05	0.000409589	downregulated
KCP	425.842	-1.25312	0.212749	-5.89013	3.85886e-09	5.76445e-08	downregulated
KCTD14	41.557	-2.21199	0.582804	-3.79542	0.000147394	0.000909169	downregulated
KDR	14.8756	2.61828	0.949284	2.75816	0.00581277	0.0221158	upregulated
KHDRBS3	172.868	1.40812	0.353058	3.98834	6.65385e-05	0.000447312	upregulated
KHK	43.4622	-3.21651	0.582266	-5.52412	3.31143e-08	4.25166e-07	downregulated
KIAA1211L	298.251	2.57563	0.256184	10.0538	8.83505e-24	5.74179e-22	upregulated
KIAA1324	87.7388	3.56102	0.441933	8.05784	7.7657e-16	2.56173e-14	upregulated
KIAA1549	61.0316	1.65052	0.439287	3.75727	0.000171778	0.00103976	upregulated
KIF11	440.649	-1.84403	0.202916	-9.08763	1.01219e-19	4.80661e-18	downregulated
KIF13B	2357.13	1.46142	0.217378	6.72293	1.7811e-11	3.56285e-10	upregulated
KIF14	248.763	-2.82833	0.300741	-9.40455	5.22511e-21	2.76139e-19	downregulated
KIF15	40.3362	-2.0004	0.553914	-3.61139	0.000304556	0.00171639	downregulated
KIF17	16.168	-2.0861	0.818283	-2.54936	0.0107919	0.0373399	downregulated
KIF18A	106.684	-2.30624	0.372768	-6.18679	6.14017e-10	1.03386e-08	downregulated
KIF18B	149.414	-2.37625	0.426323	-5.57384	2.49182e-08	3.26066e-07	downregulated
KIF19	39.6202	2.76509	0.619054	4.46663	7.94607e-06	6.57809e-05	upregulated
KIF20A	459.48	-2.57677	0.224062	-11.5002	1.31539e-30	1.31403e-28	downregulated
KIF20B	342.683	-1.87721	0.252808	-7.42544	1.12407e-13	2.97988e-12	downregulated
KIF21B	144.823	2.95503	0.519646	5.68661	1.29583e-08	1.79002e-07	upregulated
KIF22	585.699	-1.21134	0.213746	-5.66721	1.45141e-08	1.98651e-07	downregulated
KIF23	450.304	-2.21032	0.222427	-9.93728	2.86541e-23	1.79862e-21	downregulated
KIF26B	102.275	3.06274	0.393777	7.77783	7.37775e-15	2.21373e-13	upregulated
KIF2C	396.602	-3.1397	0.308121	-10.1898	2.20175e-24	1.5548e-22	downregulated
KIF4A	268.31	-2.1086	0.279596	-7.54162	4.64157e-14	1.28234e-12	downregulated
KIFC1	303.999	-2.86642	0.377634	-7.59047	3.18746e-14	8.99451e-13	downregulated
KITLG	531.004	1.31445	0.327254	4.01661	5.90417e-05	0.000402363	upregulated
KLC3	817.863	-1.3064	0.179271	-7.28732	3.16181e-13	7.94476e-12	downregulated
KLF11	342.334	1.10697	0.269894	4.10151	4.10456e-05	0.000290229	upregulated
KLF2	156.011	3.74115	0.422382	8.85727	8.20011e-19	3.73173e-17	upregulated
KLF4	3550.78	1.9301	0.2302	8.38446	5.09606e-17	2.00213e-15	upregulated
KLHDC7A	275.9	6.16484	0.528321	11.6688	1.84104e-31	1.90898e-29	upregulated
KLHDC7B	325.205	3.721	0.305344	12.1863	3.679e-34	4.27469e-32	upregulated
KLHL25	168.687	1.57671	0.332716	4.7389	2.14879e-06	1.99341e-05	upregulated
KLHL29	602.506	-1.1353	0.206323	-5.50256	3.74314e-08	4.76116e-07	downregulated
KLHL6	19.2102	2.46133	0.922082	2.66932	0.00760045	0.0277138	upregulated
KLK1	47.5234	-3.05088	0.550468	-5.54234	2.98455e-08	3.85642e-07	downregulated
KLK10	5019.38	-1.2276	0.246979	-4.97048	6.67877e-07	6.94535e-06	downregulated
KLK12	81.6863	1.87997	0.540207	3.48009	0.000501238	0.00267834	upregulated
KLK13	287.814	1.1547	0.36655	3.15017	0.00163173	0.00754093	upregulated
KLK5	512.038	-4.6891	0.275557	-17.0168	6.16605e-65	2.80607e-62	downregulated
KLK6	225.414	-2.72419	0.389457	-6.99483	2.65584e-12	5.92787e-11	downregulated
KLK7	374.955	-2.80598	0.343005	-8.18059	2.8245e-16	9.90872e-15	downregulated
KLK8	180.451	-2.8816	0.376009	-7.66364	1.80739e-14	5.2131e-13	downregulated
KLK9	27.8296	-4.11787	0.855218	-4.81499	1.47207e-06	1.4178e-05	downregulated
KMO	14.819	2.32442	1.11705	2.08085	0.0374481	0.102048	upregulated
KNL1	211.376	-2.38509	0.267658	-8.91095	5.0599e-19	2.34834e-17	downregulated
KNSTRN	247.318	-1.54435	0.261844	-5.89798	3.67977e-09	5.51561e-08	downregulated
KNTC1	461.65	-1.96987	0.236059	-8.34481	7.13257e-17	2.76248e-15	downregulated
KRBA1	302.293	1.37826	0.265059	5.19981	1.99495e-07	2.25402e-06	upregulated
KREMEN2	69.6116	-2.22216	0.556044	-3.99638	6.43177e-05	0.000434702	downregulated
KRT12	10.9544	2.59019	1.19971	2.15902	0.0308488	0.0876024	upregulated
KRT13	13433.2	4.45681	0.218748	20.3741	2.83626e-92	3.31903e-89	upregulated
KRT16P1	95.7138	-2.81802	0.486935	-5.78726	7.15447e-09	1.02458e-07	downregulated
KRT16P2	825.936	-3.25974	0.330925	-9.8504	6.82748e-23	4.14276e-21	downregulated
KRT16P3	55.9834	-1.34502	0.566953	-2.37236	0.0176747	0.0557604	downregulated
KRT16P6	2496.06	-3.78794	0.269968	-14.0311	1.00587e-44	2.0599e-42	downregulated
KRT24	8.6042	3.44563	1.44336	2.38722	0.0169764	0.0540256	upregulated
KRT4	8917.53	5.09821	0.179393	28.4192	1.16996e-177	6.38913e-174	upregulated
KRT40	21.1881	2.8115	0.906101	3.10286	0.00191663	0.0086217	upregulated
KRT6A	56750.3	1.4588	0.202285	7.21159	5.53024e-13	1.34824e-11	upregulated
KRT6C	105.538	1.48862	0.378965	3.92811	8.56154e-05	0.000557931	upregulated
KRT75	34.1567	2.70082	0.804359	3.35773	0.000785861	0.00397492	upregulated
KRT78	50.5682	3.9764	0.757117	5.25203	1.50429e-07	1.73923e-06	upregulated
KRT81	73.5679	-2.50328	0.467481	-5.35482	8.56395e-08	1.02113e-06	downregulated
KRTAP5-2	5.4329	3.93987	1.69325	2.3268	0.0199758	0.0615902	upregulated
KSR1	524.293	1.68148	0.20904	8.04382	8.70809e-16	2.8476e-14	upregulated
KYAT1	288.946	-1.48043	0.283701	-5.21828	1.80597e-07	2.06039e-06	downregulated
L1CAM	96.858	1.29414	0.466512	2.77409	0.00553571	0.0212386	upregulated
LAMA1	332.966	-1.78885	0.327122	-5.46847	4.53949e-08	5.67713e-07	downregulated
LAMB1	6430.99	-1.90898	0.248799	-7.67277	1.6832e-14	4.87205e-13	downregulated
LAMB4	71.0966	-3.01956	0.700281	-4.31193	1.61834e-05	0.000125181	downregulated
LAMC1	7136.03	-1.05238	0.133223	-7.89941	2.80237e-15	8.81213e-14	downregulated
LANCL3	24.9985	2.7314	0.718421	3.80195	0.000143563	0.000887207	upregulated
LARGE1	195.227	1.00451	0.268683	3.73864	0.00018502	0.00110951	upregulated
LARGE2	900.421	2.46302	0.357059	6.89809	5.27069e-12	1.13469e-10	upregulated
LARP6	182.944	1.17587	0.270997	4.33907	1.43086e-05	0.000112001	upregulated
LBH	245.328	3.13148	0.295191	10.6083	2.72615e-26	2.18934e-24	upregulated
LCK	14.2096	2.35132	0.960479	2.44807	0.0143625	0.0470697	upregulated
LCN2	13665.8	2.82196	0.58027	4.86319	1.15509e-06	1.13657e-05	upregulated
LDHB	10375.7	-1.28254	0.151445	-8.46868	2.48191e-17	1.01653e-15	downregulated
LDLRAD1	103.079	1.65525	0.532645	3.10761	0.00188609	0.00851234	upregulated
LEF1	20.1925	-2.32418	0.906683	-2.56339	0.0103655	0.0360779	downregulated
LENG9	28.3532	1.78215	0.847413	2.10304	0.0354619	0.097774	upregulated
LEPR	361.223	-2.05236	0.327672	-6.26348	3.76489e-10	6.49265e-09	downregulated
LETMD1	878.756	-1.22563	0.237909	-5.15165	2.58199e-07	2.86203e-06	downregulated
LGALS1	6641.68	-2.91409	0.252992	-11.5185	1.06438e-30	1.0698e-28	downregulated
LGALS3	5106.14	1.06778	0.162267	6.58039	4.69215e-11	9.02037e-10	upregulated
LGALS7	808.368	2.92635	0.242967	12.0442	2.08081e-33	2.30337e-31	upregulated
LGALS7B	60.4255	2.22517	0.71277	3.12187	0.00179707	0.00817343	upregulated
LGALS9	669.338	4.23313	0.285465	14.8289	9.52635e-50	2.55853e-47	upregulated
LGALS9B	190.453	3.09544	0.497215	6.22557	4.79812e-10	8.17977e-09	upregulated
LGALS9C	46.2592	1.63196	0.503515	3.24113	0.00119057	0.00572669	upregulated
LGALSL	461.571	1.15192	0.282039	4.08427	4.42149e-05	0.000310091	upregulated
LHFPL6	144.621	-1.00808	0.397607	-2.53537	0.0112329	0.0385159	downregulated
LHX6	13.9806	-3.8003	1.28633	-2.95438	0.00313297	0.0130742	downregulated
LIF	3113.92	-1.65377	0.225056	-7.34824	2.00831e-13	5.1896e-12	downregulated
LIFR	56.8319	2.2656	0.467288	4.8484	1.24461e-06	1.21661e-05	upregulated
LIMCH1	120.863	1.60994	0.398355	4.04149	5.31135e-05	0.000364729	upregulated
LINC01835	14.2004	-4.96837	1.30153	-3.81734	0.000134896	0.000840623	downregulated
LINGO1	4.48377	5.08991	2.15589	2.36093	0.0182293	0.0571252	upregulated
LIPG	602.157	1.1393	0.289827	3.93097	8.46031e-05	0.000552652	upregulated
LIPH	699.817	2.79814	0.692358	4.04146	5.31187e-05	0.000364729	upregulated
LIPK	7.22559	4.81001	1.70304	2.82437	0.00473739	0.0186032	upregulated
LMCD1	118.109	1.79154	0.3586	4.99593	5.85537e-07	6.16903e-06	upregulated
LMNB1	440.57	-1.78523	0.25467	-7.00998	2.38344e-12	5.34172e-11	downregulated
LMO1	7.39062	3.05483	1.4074	2.17055	0.0299652	0.0855112	upregulated
LMO2	187.038	1.11062	0.277597	4.00085	6.31143e-05	0.000427273	upregulated
LMO4	1948.87	1.89214	0.169323	11.1747	5.42268e-29	4.90828e-27	upregulated
LMTK2	1766.7	1.05976	0.192494	5.50545	3.68219e-08	4.68819e-07	upregulated
LNX1	340.703	1.43447	0.290749	4.93371	8.06826e-07	8.21008e-06	upregulated
LONRF2	12.3216	4.97126	1.58629	3.13389	0.00172503	0.00789199	upregulated
LONRF3	19.1469	2.366	0.86195	2.74494	0.00605211	0.0228355	upregulated
LOXL2	1401.2	-2.72912	0.265748	-10.2696	9.65987e-25	7.03367e-23	downregulated
LOXL4	3972.12	-1.80061	0.16338	-11.021	3.02718e-28	2.62891e-26	downregulated
LPAR3	413.183	-1.40647	0.277147	-5.07481	3.87881e-07	4.20003e-06	downregulated
LPAR6	344.329	1.44109	0.368861	3.90688	9.34949e-05	0.000603755	upregulated
LPCAT2	662.756	1.29564	0.227524	5.69452	1.23717e-08	1.71332e-07	upregulated
LRG1	712.471	1.77254	0.192936	9.18719	4.03255e-20	1.978e-18	upregulated
LRGUK	14.6863	2.52522	0.954039	2.64687	0.00812407	0.0293488	upregulated
LRIG1	843.433	2.65401	0.194219	13.665	1.64266e-42	2.92518e-40	upregulated
LRIG3	1065.04	1.5451	0.279562	5.52685	3.26029e-08	4.19256e-07	upregulated
LRMP	13.2498	5.55622	1.43984	3.85892	0.000113889	0.00072096	upregulated
LRP11	5003	-1.05723	0.156416	-6.75909	1.38863e-11	2.82257e-10	downregulated
LRP3	403.334	1.38623	0.211097	6.56682	5.14028e-11	9.79223e-10	upregulated
LRP4	292.468	-1.02024	0.231566	-4.40584	1.05376e-05	8.48345e-05	downregulated
LRP8	332.771	-1.68348	0.299854	-5.61434	1.97317e-08	2.62603e-07	downregulated
LRRC10B	38.4303	7.12218	2.09073	3.40655	0.000657899	0.00340549	upregulated
LRRC26	402.974	9.08236	1.40943	6.44402	1.16352e-10	2.1346e-09	upregulated
LRRC31	6.61461	4.22945	1.55822	2.71427	0.00664211	0.0248046	upregulated
LRRC43	17.8607	2.00297	0.812433	2.4654	0.0136861	0.0452237	upregulated
LRRC46	63.3967	3.00857	0.634062	4.74491	2.08597e-06	1.94394e-05	upregulated
LRRC49	59.094	1.16235	0.440454	2.63899	0.00831533	0.0298857	upregulated
LRRC6	45.8581	1.46653	0.593095	2.47268	0.0134106	0.0445469	upregulated
LRRC71	16.7231	3.55792	0.941294	3.77982	0.000156942	0.000959393	upregulated
LRRC73	72.5947	-1.87508	0.547847	-3.42263	0.00062018	0.0032358	downregulated
LRRC75A	2517.16	-1.20852	0.162231	-7.44939	9.37736e-14	2.51759e-12	downregulated
LRRC75B	241.777	-1.41153	0.274998	-5.13286	2.85375e-07	3.14835e-06	downregulated
LRRIQ1	40.9301	3.09575	0.68626	4.51104	6.45112e-06	5.45613e-05	upregulated
LRRK1	3762.84	1.28068	0.232976	5.49703	3.86237e-08	4.89762e-07	upregulated
LRRN1	110.489	5.08067	0.638103	7.96214	1.69086e-15	5.41043e-14	upregulated
LSAMP	15.3196	2.26794	0.935552	2.42417	0.0153432	0.0496775	upregulated
LSMEM1	45.1916	1.77035	0.762629	2.32137	0.0202666	0.0622833	upregulated
LSP1	98.2759	4.5735	1.52169	3.00554	0.00265106	0.0113757	upregulated
LTF	8.70126	3.97517	1.47165	2.70116	0.00690973	0.0256617	upregulated
LTK	14.3404	3.60066	1.05538	3.41172	0.000645547	0.00335054	upregulated
LURAP1	98.0513	-1.04264	0.382426	-2.72639	0.00640306	0.0240159	downregulated
LURAP1L	216.137	2.2421	0.288599	7.76889	7.91777e-15	2.36278e-13	upregulated
LY6E	2333.48	1.32581	0.229579	5.77496	7.697e-09	1.09652e-07	upregulated
LY6K	35.673	-1.86155	0.562091	-3.31183	0.000926888	0.00458603	downregulated
LYAR	306.415	-1.21954	0.244717	-4.98346	6.24563e-07	6.53398e-06	downregulated
LYN	2074.8	1.25073	0.185168	6.75458	1.43247e-11	2.90447e-10	upregulated
LYNX1	285.288	2.35819	0.250825	9.40172	5.36759e-21	2.82756e-19	upregulated
LYPD2	886.554	8.98194	1.37108	6.55101	5.71477e-11	1.08237e-09	upregulated
LYPD5	39.1592	-1.77559	0.583298	-3.04405	0.00233412	0.0102164	downregulated
LYPD6B	167.327	3.51561	0.432142	8.13532	4.10843e-16	1.40519e-14	upregulated
LYZ	27.2947	7.00267	1.25233	5.5917	2.24856e-08	2.96365e-07	upregulated
LZTS1	45.2715	1.35243	0.689972	1.96012	0.0499815	0.128831	upregulated
LZTS3	1262.85	1.79356	0.175838	10.2001	1.98129e-24	1.40517e-22	upregulated
M1AP	23.9494	-1.54443	0.77341	-1.99691	0.0458353	0.119866	downregulated
MAATS1	17.8806	3.17226	1.04826	3.02623	0.00247627	0.010724	upregulated
MAB21L3	44.3966	1.52548	0.503421	3.03022	0.00244379	0.0106114	upregulated
MAB21L4	414.98	1.18898	0.243241	4.88808	1.01826e-06	1.01473e-05	upregulated
MACC1	1194.36	1.83389	0.290559	6.3116	2.7616e-10	4.83369e-09	upregulated
MACROD1	456.394	-1.68816	0.227481	-7.4211	1.16149e-13	3.06421e-12	downregulated
MACROD2	32.3102	1.14626	0.572055	2.00377	0.0450951	0.118396	upregulated
MAD2L1	356.225	-2.38194	0.290053	-8.21206	2.17425e-16	7.84597e-15	downregulated
MAD2L2	402.819	-1.03854	0.25255	-4.11219	3.91921e-05	0.000278682	downregulated
MAF	525.482	2.21055	0.348389	6.34505	2.22348e-10	3.94662e-09	upregulated
MAFB	319.813	4.1379	0.394988	10.476	1.11337e-25	8.44457e-24	upregulated
MAGEE1	72.4899	-1.20254	0.397637	-3.02422	0.00249278	0.010776	downregulated
MAGI2	103.677	-1.00869	0.413915	-2.43696	0.0148114	0.0483109	downregulated
MAGI3	657.753	1.46424	0.238433	6.14111	8.1949e-10	1.34526e-08	upregulated
MAL	14.9827	3.4096	0.999265	3.41211	0.000644631	0.00334738	upregulated
MAN1A1	22.1518	4.65129	1.06788	4.35564	1.32681e-05	0.000104707	upregulated
MAN1C1	724.976	2.36647	0.220237	10.7451	6.24903e-27	5.14461e-25	upregulated
MANEAL	51.3397	1.30701	0.532021	2.45668	0.0140226	0.0461772	upregulated
MAOA	5278.95	-1.34515	0.196584	-6.8426	7.77686e-12	1.62718e-10	downregulated
MAOB	79.6506	1.25739	0.460501	2.73049	0.00632399	0.0237792	upregulated
MAP1A	57.1161	2.97589	0.527898	5.63724	1.72796e-08	2.32997e-07	upregulated
MAP1B	53.0946	2.57422	0.574606	4.47997	7.46545e-06	6.2116e-05	upregulated
MAP3K1	602.449	1.65764	0.203738	8.13613	4.08104e-16	1.39874e-14	upregulated
MAP3K14	427.49	-1.27092	0.259368	-4.90007	9.58013e-07	9.60535e-06	downregulated
MAP3K19	24.4375	7.70437	1.41102	5.46013	4.7578e-08	5.93204e-07	upregulated
MAP3K20	979.107	-1.2757	0.188999	-6.74979	1.48058e-11	2.99461e-10	downregulated
MAP3K21	367.275	-1.23103	0.271439	-4.53519	5.75504e-06	4.91298e-05	downregulated
MAP3K8	590.248	2.45688	0.242735	10.1216	4.43038e-24	3.02429e-22	upregulated
MAP6	28.6001	1.73617	0.74861	2.3192	0.0203843	0.062562	upregulated
MAPK10	386.94	1.28759	0.251731	5.11492	3.13867e-07	3.43952e-06	upregulated
MAPK11	472.701	1.04641	0.232979	4.49144	7.07427e-06	5.91617e-05	upregulated
MAPK15	159.276	-1.35791	0.303967	-4.46729	7.9215e-06	6.56107e-05	downregulated
MAPK8IP1	203.974	1.42378	0.328585	4.33306	1.47052e-05	0.000114612	upregulated
MAPK8IP2	54.9864	1.01146	0.475367	2.12775	0.0333582	0.0931018	upregulated
MARCKSL1	1256.69	2.0107	0.196518	10.2316	1.4309e-24	1.02818e-22	upregulated
MARK2P16	35.6408	1.85627	0.57803	3.21137	0.00132102	0.00627677	upregulated
MARK2P9	5.5981	3.96625	1.91515	2.07098	0.0383603	0.104066	upregulated
MARS	2007.1	1.20009	0.259044	4.63276	3.60819e-06	3.22142e-05	upregulated
MARVELD1	2748.71	-1.61478	0.158728	-10.1733	2.60925e-24	1.82681e-22	downregulated
MAT1A	3.60282	5.17768	2.25627	2.2948	0.0217446	0.0658609	upregulated
MB	76.5179	8.68869	1.26321	6.87828	6.05784e-12	1.29058e-10	upregulated
MBD3L1	5.02546	5.08962	2.0876	2.43802	0.0147678	0.0481954	upregulated
MBOAT1	174.806	1.14851	0.314148	3.65595	0.000256228	0.00147705	upregulated
MCF2L	216.422	5.14415	0.382111	13.4625	2.60077e-41	4.26084e-39	upregulated
MCIDAS	95.9446	3.66059	0.520694	7.03022	2.06201e-12	4.67893e-11	upregulated
MCM10	95.3996	-2.49889	0.390346	-6.40173	1.53624e-10	2.7841e-09	downregulated
MCM2	665.677	-2.02778	0.24814	-8.17194	3.0348e-16	1.05561e-14	downregulated
MCM3	887.966	-1.19993	0.249237	-4.81443	1.47622e-06	1.42097e-05	downregulated
MCM4	1244.58	-1.05868	0.206304	-5.13164	2.87222e-07	3.1666e-06	downregulated
MCM5	753.029	-1.88973	0.277037	-6.82123	9.02671e-12	1.87196e-10	downregulated
MCM6	583.682	-2.1812	0.224016	-9.73682	2.10023e-22	1.22449e-20	downregulated
MCM7	1892.33	-1.05722	0.187524	-5.63778	1.72254e-08	2.32458e-07	downregulated
MCM8	234.488	-1.22904	0.253668	-4.84508	1.26562e-06	1.23494e-05	downregulated
MCMDC2	185.841	-1.47674	0.271329	-5.44262	5.25038e-08	6.46744e-07	downregulated
MDH1B	13.3808	2.08997	0.97274	2.14854	0.0316706	0.0893508	upregulated
ME3	330.747	1.78772	0.335338	5.33109	9.76254e-08	1.15814e-06	upregulated
MEAK7	1229.19	-1.16908	0.160826	-7.26917	3.61693e-13	9.01921e-12	downregulated
MED24	2684.2	-1.45547	0.168258	-8.65019	5.14138e-18	2.21079e-16	downregulated
MEF2A	1324.28	1.1799	0.183729	6.42198	1.34511e-10	2.454e-09	upregulated
MEGF6	980.762	-1.38411	0.176337	-7.84921	4.18654e-15	1.29168e-13	downregulated
MEIS3	126.636	1.47345	0.344138	4.28156	1.85584e-05	0.000141744	upregulated
MEIS3P2	49.0429	3.60821	0.584804	6.16994	6.83153e-10	1.14089e-08	upregulated
MELK	266.316	-1.80786	0.244254	-7.40154	1.34615e-13	3.52299e-12	downregulated
MELTF	2543.5	-2.4002	0.178862	-13.4192	4.66526e-41	7.42048e-39	downregulated
MEOX1	7.04889	2.98413	1.30834	2.28086	0.0225566	0.0677816	upregulated
MESP1	47.5178	3.62228	0.603963	5.99752	2.00358e-09	3.12021e-08	upregulated
METRN	1254.98	-1.0107	0.169745	-5.95424	2.61281e-09	3.98193e-08	downregulated
METRNL	288.775	2.24142	0.270158	8.29669	1.07053e-16	4.0226e-15	upregulated
METTL26	791.417	-1.1145	0.17576	-6.34104	2.28221e-10	4.03773e-09	downregulated
METTL27	87.0743	-1.8854	0.376909	-5.00227	5.66597e-07	5.98489e-06	downregulated
METTL5	515.102	-1.26917	0.215671	-5.88473	3.98698e-09	5.92728e-08	downregulated
METTL7A	429.624	1.44701	0.203918	7.09601	1.28415e-12	2.99263e-11	upregulated
MEX3B	64.0037	4.56634	0.646624	7.06181	1.64346e-12	3.77627e-11	upregulated
MFGE8	2410.03	1.17583	0.18311	6.42147	1.34964e-10	2.45954e-09	upregulated
MFNG	81.8857	-3.64421	0.526191	-6.92564	4.34001e-12	9.46769e-11	downregulated
MFSD1	1408.94	1.27999	0.174417	7.33872	2.15648e-13	5.54625e-12	upregulated
MFSD4A	333.547	5.29632	0.35284	15.0105	6.26283e-51	1.86553e-48	upregulated
MFSD6L	11.3988	3.58994	1.2072	2.97377	0.00294168	0.0124018	upregulated
MGAM	22.2983	2.02358	0.868208	2.33076	0.0197663	0.0611232	upregulated
MGAT3	369.11	4.44254	0.322901	13.7582	4.5479e-43	8.46685e-41	upregulated
MGAT4A	207.327	2.73109	0.382904	7.13256	9.85174e-13	2.32566e-11	upregulated
MGLL	3710.88	2.10119	0.208565	10.0745	7.16074e-24	4.77261e-22	upregulated
MKI67	1284.65	-2.25143	0.283607	-7.93856	2.04547e-15	6.51964e-14	downregulated
MKX	6.90898	5.24089	1.73381	3.02276	0.00250482	0.010819	upregulated
MLIP	15.1767	3.09458	1.01914	3.03645	0.00239379	0.0104357	upregulated
MLKL	313.183	-1.35064	0.311245	-4.33948	1.4282e-05	0.000111846	downregulated
MLPH	732.621	3.10453	0.279771	11.0967	1.30168e-28	1.15899e-26	upregulated
MMP1	950.686	-2.32708	1.11539	-2.08634	0.0369478	0.100903	downregulated
MMP10	745.151	5.41169	1.27719	4.23718	2.26349e-05	0.000169949	upregulated
MMP13	254.363	8.56739	2.33421	3.67036	0.000242208	0.00140464	upregulated
MMP14	28154.1	-1.03473	0.134536	-7.69109	1.45887e-14	4.25279e-13	downregulated
MMP2	671.84	4.18289	0.700435	5.97184	2.34587e-09	3.62228e-08	upregulated
MMP3	8.61405	4.75411	1.63646	2.90512	0.00367116	0.0149502	upregulated
MMP7	40.8569	2.69587	0.720907	3.73955	0.00018435	0.0011063	upregulated
MMP9	8440.91	6.02582	0.258221	23.336	1.91404e-120	4.47968e-117	upregulated
MMRN2	137.328	-2.89371	0.386994	-7.47739	7.58125e-14	2.06318e-12	downregulated
MN1	459.145	1.21722	0.382709	3.18054	0.00147001	0.00687696	upregulated
MND1	44.3726	-2.81694	0.569395	-4.94725	7.52674e-07	7.72139e-06	downregulated
MNS1	24.9123	2.25104	0.839873	2.68022	0.00735747	0.0269961	upregulated
MOB3C	581.665	-1.32676	0.208552	-6.36178	1.99433e-10	3.57083e-09	downregulated
MOGAT2	43.0804	5.10104	0.88097	5.79025	7.02804e-09	1.00735e-07	upregulated
MOK	436.152	-2.10383	0.24626	-8.54314	1.30625e-17	5.47321e-16	downregulated
MORN5	6.83094	5.69937	1.8681	3.05089	0.00228165	0.0100269	upregulated
MPP1	31.2595	-3.68761	0.694647	-5.30861	1.10466e-07	1.29952e-06	downregulated
MPP2	38.5427	-4.02028	0.855802	-4.69767	2.63141e-06	2.40303e-05	downregulated
MPP7	726.154	1.70757	0.201982	8.45406	2.81334e-17	1.14086e-15	upregulated
MPRIP	10539.6	-1.34289	0.198334	-6.77082	1.28051e-11	2.60928e-10	downregulated
MPV17L	177.331	1.82275	0.318778	5.71795	1.07819e-08	1.50974e-07	upregulated
MPZ	9.27717	-2.75803	1.11829	-2.46629	0.0136522	0.0451392	downregulated
MRAP2	29.1984	2.94342	0.661565	4.44918	8.61983e-06	7.08574e-05	upregulated
MRAS	141.621	1.20315	0.34995	3.43806	0.000585896	0.00307652	upregulated
MRGPRX3	38.0794	1.5119	0.764743	1.97701	0.0480408	0.124632	upregulated
MRM1	69.7165	-1.21279	0.572278	-2.11923	0.0340714	0.0946891	downregulated
MROH3P	32.9922	2.00557	0.601634	3.33354	0.000857476	0.00427851	upregulated
MROH7-TTC4	22.5026	-5.86362	2.60622	-2.24986	0.024458	0.0723015	downregulated
MROH9	5.94325	5.46113	1.95158	2.79831	0.00513703	0.0198866	upregulated
MRPS2	1066.91	-1.04087	0.165164	-6.30205	2.93742e-10	5.125e-09	downregulated
MS4A8	11.8006	6.46934	1.62443	3.98254	6.81832e-05	0.000457993	upregulated
MSC	6.1082	5.7857	1.91299	3.02442	0.00249107	0.010776	upregulated
MSMB	4296.4	7.83041	0.698951	11.2031	3.93802e-29	3.60428e-27	upregulated
MSMO1	1973.92	1.20345	0.168288	7.15113	8.60693e-13	2.04358e-11	upregulated
MT1A	10.4529	-5.28451	1.50009	-3.52279	0.000427026	0.00231731	downregulated
MT1E	1951.08	-1.9958	0.15592	-12.8001	1.63671e-37	2.23452e-35	downregulated
MT1JP	16.6596	-4.27813	1.07142	-3.99294	6.52584e-05	0.000439789	downregulated
MT1L	213.956	-3.01572	0.307834	-9.79661	1.16431e-22	6.96164e-21	downregulated
MT2A	21560.2	-1.69181	0.180885	-9.35297	8.52236e-21	4.41841e-19	downregulated
MTATP6P1	888.09	1.06147	0.178087	5.9604	2.51615e-09	3.87063e-08	upregulated
MTBP	81.9601	-1.00823	0.38311	-2.63169	0.00849605	0.0304043	downregulated
MT-CO3	81932	1.08522	0.223401	4.85773	1.18742e-06	1.16558e-05	upregulated
MT-CYB	83268.4	1.17644	0.181552	6.47995	9.17545e-11	1.70047e-09	upregulated
MT-ND3	21689.6	1.00395	0.136762	7.34084	2.12258e-13	5.46764e-12	upregulated
MTNR1A	78.0853	3.80878	0.528273	7.20989	5.5999e-13	1.36117e-11	upregulated
MUC1	6332.68	4.15121	0.152591	27.2048	5.69543e-163	1.86617e-159	upregulated
MUC12	9.42581	5.34317	1.60001	3.33946	0.000839422	0.00420173	upregulated
MUC15	195.502	2.88585	0.361041	7.99314	1.31543e-15	4.24226e-14	upregulated
MUC16	12301.5	8.29729	0.994355	8.34439	7.15817e-17	2.76586e-15	upregulated
MUC2	71.1192	5.31833	2.48705	2.13841	0.0324834	0.0912334	upregulated
MUC20	687.159	3.0386	0.681966	4.45564	8.3643e-06	6.90476e-05	upregulated
MUC20P1	54.3408	1.73756	0.486492	3.57162	0.000354785	0.00196499	upregulated
MUC21	28.769	4.74396	0.863543	5.4936	3.9382e-08	4.98991e-07	upregulated
MUC4	1096.98	2.81925	0.388701	7.25299	4.07657e-13	1.00886e-11	upregulated
MUC5AC	529.424	7.20921	0.480559	15.0017	7.15245e-51	2.09247e-48	upregulated
MUC5B	3535.28	10.0927	0.956576	10.5508	5.03463e-26	3.89067e-24	upregulated
MVB12B	66.5721	1.10214	0.452262	2.43694	0.0148121	0.0483109	upregulated
MX1	575.607	1.13053	0.245111	4.6123	3.98242e-06	3.5267e-05	upregulated
MX2	121.477	1.11396	0.357572	3.11536	0.00183722	0.00833312	upregulated
MXRA5	140.015	1.78603	0.477543	3.74005	0.000183984	0.00110565	upregulated
MXRA8	304.865	1.36835	0.28522	4.79752	1.60642e-06	1.5319e-05	upregulated
MYB	161.288	1.44188	0.569877	2.53016	0.011401	0.0389294	upregulated
MYBL2	224.201	-2.3561	0.323789	-7.27666	3.42177e-13	8.54556e-12	downregulated
MYC	5682.42	-1.16355	0.140489	-8.28215	1.20969e-16	4.49158e-15	downregulated
MYCL	1106.37	1.626	0.210162	7.73686	1.01903e-14	3.01894e-13	upregulated
MYCN	7.5835	6.00628	1.79361	3.34871	0.000811887	0.00408804	upregulated
MYEOV	330.745	4.04281	0.878106	4.60401	4.14437e-06	3.65628e-05	upregulated
MYH14	6881.25	3.85972	0.580572	6.64814	2.96812e-11	5.82357e-10	upregulated
MYL9	501.437	1.89311	0.267237	7.084	1.40048e-12	3.22701e-11	upregulated
MYLIP	240.568	1.8943	0.253829	7.46291	8.46307e-14	2.27669e-12	upregulated
MYO5C	1040.05	1.46106	0.172974	8.44674	2.99544e-17	1.20873e-15	upregulated
MYOM3	24.8263	1.58649	0.68706	2.3091	0.0209379	0.0639019	upregulated
MYRF	186.606	1.56101	0.308231	5.06442	4.09638e-07	4.40939e-06	upregulated
MZT1	382.267	-1.06533	0.209366	-5.08836	3.61171e-07	3.92638e-06	downregulated
MZT2A	1614.5	-1.09373	0.160705	-6.80584	1.00464e-11	2.07032e-10	downregulated
MZT2B	2444.11	-1.23738	0.154935	-7.98647	1.38853e-15	4.46922e-14	downregulated
NAALADL1	49.7398	-2.9742	0.599777	-4.95885	7.09121e-07	7.32967e-06	downregulated
NAALADL2	35.4367	3.0277	0.66715	4.53826	5.67201e-06	4.84487e-05	upregulated
NABP1	1562	-1.46613	0.193792	-7.56546	3.86499e-14	1.07687e-12	downregulated
NAGK	1005.68	1.13524	0.164086	6.91856	4.5626e-12	9.94003e-11	upregulated
NAGS	115.316	-1.56098	0.344327	-4.53343	5.80347e-06	4.9417e-05	downregulated
NAIP	10.2871	2.2445	1.10121	2.03821	0.0415286	0.110899	upregulated
NAMPTP1	112.954	1.01773	0.38456	2.64648	0.00813351	0.0293764	upregulated
NANP	195.944	-1.02121	0.287747	-3.54899	0.000386714	0.00212033	downregulated
NAT1	102.599	1.23766	0.380443	3.25322	0.00114106	0.0055177	upregulated
NAV1	1234.27	1.01418	0.1862	5.44673	5.13048e-08	6.33881e-07	upregulated
NBEA	340.592	5.03943	0.383723	13.133	2.13142e-39	3.17446e-37	upregulated
NBPF8	302.885	-1.10167	0.26156	-4.21194	2.53182e-05	0.000187929	downregulated
NCALD	21.5682	2.35446	0.777134	3.02967	0.00244825	0.0106251	upregulated
NCAPD2	1522.23	-1.72109	0.181959	-9.45863	3.11994e-21	1.67587e-19	downregulated
NCAPG	243.603	-2.48161	0.320194	-7.75035	9.16412e-15	2.72479e-13	downregulated
NCAPG2	398.452	-1.72195	0.20974	-8.20994	2.21294e-16	7.96803e-15	downregulated
NCAPH	217.461	-1.90159	0.259788	-7.31978	2.48373e-13	6.33815e-12	downregulated
NCCRP1	1804.59	1.36539	0.578297	2.36105	0.0182232	0.0571169	upregulated
NCF1	34.9743	-1.31953	0.618279	-2.13419	0.0328269	0.0919323	downregulated
NCF1C	17.8389	-2.1706	0.802594	-2.70449	0.00684099	0.0254371	downregulated
NCF2	310.493	2.19818	0.281968	7.79585	6.39748e-15	1.93376e-13	upregulated
NCMAP	98.1164	1.70833	0.424581	4.02357	5.73228e-05	0.000391953	upregulated
NCOA1	485.481	1.16509	0.242919	4.79619	1.6171e-06	1.53939e-05	upregulated
NDC80	134.767	-1.79629	0.347022	-5.17629	2.26339e-07	2.53465e-06	downregulated
NDP	5.03717	3.75882	1.84691	2.03519	0.0418316	0.111471	upregulated
NDRG2	1837.59	2.90384	0.208525	13.9256	4.42552e-44	8.73534e-42	upregulated
NDUFA4L2	87.1861	2.62801	0.519063	5.06298	4.12752e-07	4.43708e-06	upregulated
NDUFAF2	308.502	-1.16422	0.243797	-4.77536	1.7939e-06	1.69392e-05	downregulated
NEB	42.6067	-1.33073	0.580508	-2.29236	0.021885	0.0662126	downregulated
NEBL	1144.46	4.00078	0.281103	14.2324	5.76528e-46	1.2428e-43	upregulated
NECTIN3	104.524	1.17965	0.384142	3.07087	0.00213437	0.00947884	upregulated
NECTIN4	1655.74	1.00988	0.197147	5.12247	3.01552e-07	3.31343e-06	upregulated
NEDD9	467.463	2.57316	0.315579	8.15378	3.52735e-16	1.22174e-14	upregulated
NEFM	8.16382	2.82909	1.38731	2.03926	0.0414241	0.110691	upregulated
NEIL3	38.2993	-2.23307	0.571325	-3.90858	9.28387e-05	0.000600464	downregulated
NEK10	47.1775	1.65681	0.624207	2.65427	0.00794801	0.028808	upregulated
NEK2	191.39	-1.1732	0.326128	-3.59737	0.00032145	0.00179799	downregulated
NEK5	41.5596	2.75008	0.628499	4.37563	1.21081e-05	9.63879e-05	upregulated
NELFE	812.217	-1.11941	0.187379	-5.97402	2.31473e-09	3.57756e-08	downregulated
NEMP1	408.41	-1.13268	0.232194	-4.87818	1.07067e-06	1.05987e-05	downregulated
NETO2	968.131	-1.11631	0.17622	-6.33474	2.37745e-10	4.19266e-09	downregulated
NEU4	58.7329	4.8843	0.667274	7.31979	2.48364e-13	6.33815e-12	upregulated
NEURL1B	659.039	1.83239	0.215495	8.50319	1.84445e-17	7.6307e-16	upregulated
NEURL3	84.0451	1.53588	0.671737	2.28642	0.0222295	0.0670004	upregulated
NFASC	70.6903	1.41562	0.437026	3.23921	0.0011986	0.00575925	upregulated
NFATC1	160.991	1.59051	0.291803	5.45063	5.01922e-08	6.22011e-07	upregulated
NFATC2	5.75941	4.10111	1.79121	2.28958	0.0220459	0.066601	upregulated
NFIA	716.9	1.01035	0.209536	4.82183	1.42247e-06	1.37327e-05	upregulated
NFIL3	393.359	1.06655	0.290021	3.6775	0.000235529	0.00137173	upregulated
NGFR	1724.29	-4.92446	0.278728	-17.6676	7.44687e-70	4.20697e-67	downregulated
NIPAL2	1383.53	1.04575	0.170096	6.14797	7.84813e-10	1.29482e-08	upregulated
NIPAL4	731.076	-1.37549	0.219691	-6.26104	3.82426e-10	6.5881e-09	downregulated
NKD1	56.2069	2.11919	0.505279	4.1941	2.73955e-05	0.000201536	upregulated
NKX3-1	157.175	1.00092	0.295894	3.38269	0.000717807	0.00367265	upregulated
NLGN1	6.74734	-4.29887	1.71492	-2.50674	0.0121849	0.0412535	downregulated
NLGN4Y	188.241	1.05442	0.361503	2.91676	0.00353685	0.0144824	upregulated
NLRC4	10.892	-2.9937	1.08499	-2.75919	0.00579442	0.0220665	downregulated
NLRC5	134.823	1.26255	0.341505	3.69702	0.000218143	0.00128278	upregulated
NME1-NME2	176.195	-1.25474	0.293367	-4.27704	1.89396e-05	0.000144454	downregulated
NME2	7916.76	-1.05318	0.136305	-7.72662	1.10435e-14	3.25407e-13	downregulated
NME8	7.11215	-6.12361	1.82869	-3.34864	0.000812097	0.00408804	downregulated
NMU	278.926	-1.6984	0.238559	-7.1194	1.08397e-12	2.55153e-11	downregulated
NNAT	140.92	-1.05826	0.348874	-3.03335	0.00241851	0.0105295	downregulated
NNMT	14.1497	2.418	1.13611	2.12832	0.0333103	0.0930157	upregulated
NOD2	115.063	2.18811	0.345084	6.3408	2.28575e-10	4.03964e-09	upregulated
NOS1	197.382	-3.81566	0.361616	-10.5517	4.98836e-26	3.87319e-24	downregulated
NOS1AP	81.5945	2.476	0.438353	5.64842	1.61932e-08	2.19795e-07	upregulated
NOS2	35.5711	7.47373	1.34447	5.55889	2.715e-08	3.53576e-07	upregulated
NOS2P3	19.9648	-2.59928	0.912041	-2.84996	0.00437246	0.017349	downregulated
NOS3	27.6045	-1.57166	0.649387	-2.42021	0.0155113	0.0501123	downregulated
NPL	139.221	1.0367	0.306483	3.38258	0.000718094	0.00367297	upregulated
NPM1	10396.3	-1.21108	0.141766	-8.54281	1.31002e-17	5.47501e-16	downregulated
NPM3	472.924	-1.26054	0.226365	-5.5686	2.56796e-08	3.35494e-07	downregulated
NPTXR	61.6632	1.86985	0.52625	3.55316	0.000380633	0.00208978	upregulated
NQO1	1690.22	-1.65131	0.167631	-9.85088	6.79444e-23	4.13804e-21	downregulated
NR1D2	618.193	1.10661	0.249718	4.43145	9.36011e-06	7.6332e-05	upregulated
NR2F1	26.0403	2.12111	0.817261	2.59539	0.0094485	0.0333466	upregulated
NR3C2	149.538	4.3103	0.495093	8.70604	3.14675e-18	1.37475e-16	upregulated
NR4A2	1070.59	2.4797	0.653064	3.79703	0.000146441	0.000903973	upregulated
NRARP	2553.75	1.78912	0.283861	6.3028	2.92307e-10	5.1054e-09	upregulated
NRCAM	1292.56	-1.26172	0.180701	-6.98237	2.90247e-12	6.46075e-11	downregulated
NREP	80.8212	1.51828	0.556458	2.72848	0.00636276	0.023903	upregulated
NRG2	48.5381	1.25805	0.517811	2.42955	0.0151175	0.0490729	upregulated
NRGN	19.2391	-2.20698	0.788612	-2.79856	0.00513311	0.0198761	downregulated
NRTN	50.8975	1.12932	0.465035	2.42846	0.0151633	0.0492018	upregulated
NSD2	1742.93	-1.04268	0.178216	-5.85066	4.89621e-09	7.19414e-08	downregulated
NSF	429.299	1.07947	0.214256	5.03824	4.69837e-07	5.01129e-06	upregulated
NT5C2	2469.87	1.1814	0.200075	5.9048	3.53071e-09	5.30189e-08	upregulated
NT5DC2	2763.48	-1.04108	0.157071	-6.6281	3.40042e-11	6.60843e-10	downregulated
NT5E	3180.87	-3.1779	0.180629	-17.5935	2.7637e-69	1.50926e-66	downregulated
NT5M	29.4476	-3.29204	0.681173	-4.8329	1.34559e-06	1.3052e-05	downregulated
NTF4	217.449	-1.67234	0.326391	-5.12373	2.99549e-07	3.29364e-06	downregulated
NTN1	2841.04	3.05572	0.176861	17.2775	6.94698e-67	3.67137e-64	upregulated
NTN5	48.2997	-3.21401	0.633724	-5.07162	3.94446e-07	4.26267e-06	downregulated
NUAK1	815.234	1.06745	0.216367	4.93351	8.07648e-07	8.21334e-06	upregulated
NUDT1	190.772	-1.30481	0.271345	-4.80867	1.51936e-06	1.45821e-05	downregulated
NUDT11	143.432	-1.23601	0.301728	-4.09644	4.19557e-05	0.000295512	downregulated
NUDT4	1761.14	1.11263	0.163387	6.80981	9.7727e-12	2.01899e-10	upregulated
NUDT4P2	69.9998	1.24093	0.417409	2.97293	0.00294968	0.0124324	upregulated
NUDT8	189.28	1.28327	0.267718	4.79338	1.63998e-06	1.55936e-05	upregulated
NUF2	124.778	-2.45712	0.328281	-7.48482	7.16433e-14	1.95622e-12	downregulated
NUP210	57.9991	2.24481	0.570238	3.93662	8.26385e-05	0.000541764	upregulated
NUP62CL	68.2115	-1.48971	0.455313	-3.27183	0.00106854	0.0052004	downregulated
NUPR1	1386.33	1.01628	0.159828	6.35855	2.03664e-10	3.63863e-09	upregulated
NUSAP1	257.425	-2.29438	0.249002	-9.21432	3.13253e-20	1.55046e-18	downregulated
NUTM2E	8.18124	-4.81351	2.22517	-2.16321	0.0305251	0.0868518	downregulated
NWD1	79.8932	2.38316	0.412324	5.77982	7.47817e-09	1.06906e-07	upregulated
NXF3	3.03825	4.95646	2.39599	2.06865	0.0385787	NA	upregulated
NXPH4	32.7835	1.74493	0.632731	2.75778	0.00581947	0.0221362	upregulated
NYAP1	36.7086	-1.4751	0.664571	-2.21963	0.0264438	0.0771145	downregulated
OAF	796.483	-1.23328	0.198539	-6.21175	5.23979e-10	8.87729e-09	downregulated
OAS1	488.167	1.92133	0.230581	8.33257	7.9104e-17	3.03504e-15	upregulated
ODC1	4230.13	-1.09645	0.222527	-4.92726	8.33899e-07	8.46454e-06	downregulated
OIP5	57.3628	-2.2532	0.469618	-4.79793	1.60316e-06	1.52968e-05	downregulated
OLFML3	11.3516	3.16838	1.09978	2.88091	0.00396527	0.0159184	upregulated
OPRL1	7.6732	-4.12444	1.59824	-2.58061	0.00986248	0.0345915	downregulated
OR2I1P	34.5213	3.39016	0.879278	3.85562	0.000115436	0.000729906	upregulated
OR51L1	6.13118	4.12176	1.61291	2.55549	0.0106039	0.0367902	upregulated
OR7E122P	92.8274	1.22029	0.358284	3.40594	0.000659358	0.00341137	upregulated
OR7E22P	42.9263	3.09832	0.577267	5.36722	7.99608e-08	9.61819e-07	upregulated
OR8H1	4.18007	4.02273	1.95753	2.055	0.0398786	0.107297	upregulated
ORC1	95.6572	-3.28041	0.467717	-7.01366	2.32163e-12	5.21745e-11	downregulated
ORC6	169.915	-1.64401	0.34258	-4.79892	1.59527e-06	1.52304e-05	downregulated
OSR1	58.8427	2.58566	0.49661	5.20662	1.92313e-07	2.18147e-06	upregulated
OTOP2	15.0375	2.07824	0.978236	2.12447	0.0336305	0.09375	upregulated
OTOP3	19.5039	3.31239	0.836894	3.95796	7.5594e-05	0.000502009	upregulated
OTX1	783.216	1.99727	0.197987	10.0879	6.252e-24	4.19781e-22	upregulated
OVCH2	29.3721	1.32628	0.605835	2.18917	0.0285847	0.0823027	upregulated
OVGP1	123.777	-1.46203	0.403337	-3.62482	0.00028916	0.00164319	downregulated
OXCT2	35.3431	-1.58201	0.570038	-2.77527	0.00551552	0.0211767	downregulated
OXCT2P1	10.172	-4.96379	1.77263	-2.80024	0.00510641	0.019801	downregulated
OXER1	7.52079	3.42182	1.47689	2.31692	0.0205083	0.0627545	upregulated
P2RX4	176.976	1.24756	0.294844	4.23125	2.32401e-05	0.000174173	upregulated
P2RX5	87.9261	-5.6481	0.664895	-8.49472	1.98415e-17	8.14694e-16	downregulated
P2RX6	23.2613	-2.36913	0.729734	-3.24657	0.00116803	0.0056365	downregulated
P2RY1	492.082	1.70628	0.278561	6.12534	9.04915e-10	1.47515e-08	upregulated
P3H3	376.418	-1.44364	0.220417	-6.54958	5.7698e-11	1.09153e-09	downregulated
PABPC4	6082.49	-1.04654	0.138606	-7.55047	4.33693e-14	1.2002e-12	downregulated
PADI3	449.643	-2.50081	0.335076	-7.46341	8.43121e-14	2.27185e-12	downregulated
PAG1	135.753	1.12141	0.357824	3.13397	0.00172457	0.00789199	upregulated
PAICS	1857.57	-1.60488	0.151671	-10.5813	3.63843e-26	2.87963e-24	downregulated
PALD1	6.82707	-3.20821	1.43065	-2.24248	0.0249305	0.073526	downregulated
PALLD	2960.89	1.10047	0.156877	7.01484	2.30208e-12	5.19489e-11	upregulated
PALM	630.765	3.57511	1.00453	3.55901	0.000372255	0.00204838	upregulated
PALM2-AKAP2	23.0127	-1.91345	0.708829	-2.69946	0.00694528	0.0257431	downregulated
PANX2	274.892	-2.90316	0.25448	-11.4082	3.8054e-30	3.64584e-28	downregulated
PAQR7	1094.69	-2.14392	0.211555	-10.1341	3.89766e-24	2.69432e-22	downregulated
PARD3B	86.666	2.12664	0.468945	4.53494	5.76194e-06	4.914e-05	upregulated
PARM1	304.137	6.16968	0.395044	15.6177	5.51741e-55	1.96504e-52	upregulated
PARPBP	95.5687	-1.66654	0.398283	-4.18432	2.86018e-05	0.000209563	downregulated
PARVB	191.366	-2.00408	0.326066	-6.14624	7.93416e-10	1.30717e-08	downregulated
PAX3	15.7647	1.76568	0.813901	2.16941	0.0300516	0.085743	upregulated
PBK	178.293	-2.88703	0.35048	-8.23735	1.76072e-16	6.41019e-15	downregulated
PBX1	920.098	1.13318	0.218893	5.17686	2.25646e-07	2.53029e-06	upregulated
PBX3	269.931	-1.47203	0.269907	-5.45384	4.92929e-08	6.12256e-07	downregulated
PBXIP1	1850.43	1.05172	0.153695	6.84294	7.75845e-12	1.62541e-10	upregulated
PC	4264.52	-1.89445	0.151683	-12.4895	8.52058e-36	1.07379e-33	downregulated
PCDH19	16.7931	2.80742	1.11795	2.51121	0.0120317	0.0407767	upregulated
PCDH20	32.6022	4.94435	0.898087	5.50542	3.6829e-08	4.68819e-07	upregulated
PCDHA10	23.7163	1.54273	0.736132	2.09573	0.0361062	0.0990999	upregulated
PCDHA11	23.4427	2.31439	0.875185	2.64445	0.00818226	0.0295069	upregulated
PCDHA12	39.4008	4.65704	0.757065	6.15143	7.67858e-10	1.27069e-08	upregulated
PCDHA13	23.4505	2.57074	0.838564	3.06564	0.00217205	0.00961746	upregulated
PCDHA4	66.3956	1.52129	0.441363	3.4468	0.000567268	0.00298898	upregulated
PCDHA6	5.98856	3.67182	1.54267	2.38017	0.0173046	0.0548146	upregulated
PCDHA7	9.55287	2.5405	1.24651	2.03808	0.0415419	0.110916	upregulated
PCDHAC1	209.602	3.91913	0.37372	10.4868	9.93223e-26	7.56836e-24	upregulated
PCDHB10	19.3807	3.90267	0.925694	4.21594	2.48743e-05	0.000184982	upregulated
PCDHB11	20.7922	4.8345	1.02247	4.72826	2.26452e-06	2.0913e-05	upregulated
PCDHB12	4.40881	5.4816	2.10779	2.60064	0.00930511	0.0329185	upregulated
PCDHB13	53.777	4.453	0.653356	6.81557	9.38906e-12	1.94218e-10	upregulated
PCDHB14	67.2337	4.00549	0.508504	7.87701	3.35303e-15	1.04435e-13	upregulated
PCDHB15	21.4945	4.70412	0.97413	4.82905	1.37183e-06	1.32751e-05	upregulated
PCDHB16	15.3024	2.15136	0.870587	2.47116	0.0134674	0.0446905	upregulated
PCDHB2	67.4462	2.94203	0.454897	6.46745	9.9669e-11	1.8409e-09	upregulated
PCDHB3	8.30238	3.62688	1.39796	2.59442	0.00947513	0.0334118	upregulated
PCDHB4	22.2928	4.86166	1.03842	4.6818	2.84362e-06	2.57387e-05	upregulated
PCDHB5	47.3897	4.736	0.688604	6.87769	6.08318e-12	1.2943e-10	upregulated
PCDHB6	11.7508	3.56239	1.13572	3.13668	0.00170874	0.00783277	upregulated
PCDHB7	10.7679	6.62779	1.63702	4.0487	5.15026e-05	0.000354892	upregulated
PCDHB8	6.76119	3.52306	1.46985	2.39688	0.0165355	0.0528484	upregulated
PCDHB9	12.7545	4.13967	1.13757	3.63903	0.000273665	0.00156549	upregulated
PCDHGA1	18.0094	1.76551	0.794957	2.22089	0.0263582	0.0769059	upregulated
PCDHGA10	212.318	2.01344	0.288488	6.97929	2.96675e-12	6.59489e-11	upregulated
PCDHGA2	52.7781	1.93437	0.475976	4.06402	4.82355e-05	0.000334848	upregulated
PCDHGA3	14.1769	3.97913	1.07582	3.6987	0.000216706	0.00127525	upregulated
PCDHGA4	35.8384	2.3017	0.624444	3.68599	0.000227812	0.00133247	upregulated
PCDHGA5	17.2239	3.73965	1.09129	3.42682	0.000610703	0.00319653	upregulated
PCDHGA6	70.8738	2.53226	0.434574	5.82699	5.6435e-09	8.21114e-08	upregulated
PCDHGA7	42.1806	3.08858	0.763173	4.04703	5.18716e-05	0.000357214	upregulated
PCDHGA9	87.2032	3.32414	0.478739	6.94353	3.82414e-12	8.39825e-11	upregulated
PCDHGB1	34.109	3.53054	0.668254	5.28323	1.26929e-07	1.4769e-06	upregulated
PCDHGB2	44.7342	3.89634	0.611741	6.36926	1.89941e-10	3.40833e-09	upregulated
PCDHGB3	39.0192	4.33694	0.902365	4.80619	1.53834e-06	1.47556e-05	upregulated
PCDHGB4	142.257	2.44796	0.320156	7.64613	2.07123e-14	5.93234e-13	upregulated
PCDHGB5	335.007	2.00964	0.254471	7.89735	2.84896e-15	8.94146e-14	upregulated
PCDHGB6	128.187	2.78704	0.367961	7.57427	3.61152e-14	1.01488e-12	upregulated
PCDHGB7	301.575	1.43513	0.239898	5.98226	2.20062e-09	3.41409e-08	upregulated
PCDHGC3	1223.97	1.11112	0.156763	7.08789	1.36172e-12	3.14654e-11	upregulated
PCED1B	160.726	-1.03568	0.28248	-3.66638	0.000246005	0.00142464	downregulated
PCLAF	184.534	-1.85066	0.281594	-6.57208	4.96188e-11	9.47442e-10	downregulated
PCP4L1	123.64	2.89227	0.366406	7.89363	2.93514e-15	9.19434e-14	upregulated
PCSK9	154.68	2.10901	0.522732	4.0346	5.46962e-05	0.000374932	upregulated
PCYT1B	6.0738	3.29948	1.55514	2.12166	0.0338663	0.0942771	upregulated
PDCD2L	141.535	-1.06781	0.304347	-3.50854	0.000450574	0.00243221	downregulated
PDCD5	1004.31	-1.24117	0.175157	-7.08604	1.38008e-12	3.18448e-11	downregulated
PDE10A	38.9447	1.79479	0.53655	3.34505	0.000822671	0.0041305	upregulated
PDE1A	7.91374	5.35668	1.62412	3.29821	0.000973036	0.00478573	upregulated
PDE7B	9.37818	2.74755	1.22396	2.2448	0.0247807	0.07315	upregulated
PDGFB	148.143	2.12303	0.339623	6.25112	4.0751e-10	6.98351e-09	upregulated
PDK4	175.46	1.95695	0.451525	4.33409	1.46366e-05	0.000114132	upregulated
PDLIM1	11869.5	-1.21721	0.139096	-8.75085	2.11755e-18	9.40157e-17	downregulated
PDPN	577.933	1.89904	0.339111	5.60007	2.1427e-08	2.83324e-07	upregulated
PDZD7	48.8304	-1.68494	0.529879	-3.17986	0.00147345	0.00689108	downregulated
PDZK1IP1	512.654	2.57454	0.226947	11.3442	7.92133e-30	7.45834e-28	upregulated
PDZK1P1	12.7596	-3.42741	1.10651	-3.09749	0.00195165	0.00875758	downregulated
PDZRN3	15.7957	1.89539	0.860889	2.20167	0.0276888	0.0799905	upregulated
PEAR1	178.763	-3.5608	0.351575	-10.1281	4.14417e-24	2.85268e-22	downregulated
PEBP4	4.66263	-5.36908	2.0829	-2.5777	0.00994607	0.0348102	downregulated
PEG10	82.3225	-1.64812	0.415873	-3.96304	7.40011e-05	0.00049283	downregulated
PELI1	1125.58	1.339	0.20324	6.58826	4.45006e-11	8.58719e-10	upregulated
PELI2	128.831	1.92307	0.435645	4.41431	1.01333e-05	8.18605e-05	upregulated
PER3	132.798	1.15722	0.400838	2.88701	0.00388923	0.0156862	upregulated
PEX6	900.441	-1.09987	0.19064	-5.76934	7.95806e-09	1.13174e-07	downregulated
PFDN4	301.192	-1.13708	0.268545	-4.23424	2.29327e-05	0.000171948	downregulated
PFKFB4	196.49	1.33729	0.30781	4.34455	1.3956e-05	0.00010966	upregulated
PFKM	1376.63	-1.41123	0.166095	-8.49649	1.95403e-17	8.06368e-16	downregulated
PFKP	7468.77	-1.29742	0.138235	-9.3856	6.25614e-21	3.28508e-19	downregulated
PGAP3	627.726	1.18599	0.192075	6.17459	6.63339e-10	1.11006e-08	upregulated
PGBD5	372.099	1.94479	0.308762	6.29867	3.00211e-10	5.2323e-09	upregulated
PGLYRP3	87.9807	1.74434	0.386796	4.50972	6.49118e-06	5.47606e-05	upregulated
PGLYRP4	152.261	1.41143	0.300427	4.69808	2.62616e-06	2.39957e-05	upregulated
PGM2L1	328.65	2.38004	0.267071	8.91163	5.02862e-19	2.34045e-17	upregulated
PHACTR3	156.764	1.48653	0.392999	3.78254	0.000155234	0.00095144	upregulated
PHF19	516.758	-2.3836	0.222699	-10.7032	9.83189e-27	7.97405e-25	downregulated
PHF24	10.0892	-2.40017	1.03993	-2.30801	0.0209988	0.0640639	downregulated
PHF7	152.72	-1.10081	0.297629	-3.6986	0.000216793	0.0012753	downregulated
PHKA1	848.59	-1.10928	0.178654	-6.20908	5.32956e-10	9.02006e-09	downregulated
PHLDA1	8714.54	-1.20327	0.184431	-6.52426	6.83373e-11	1.28391e-09	downregulated
PHYHIP	297.047	-1.76222	0.35458	-4.96989	6.69924e-07	6.95964e-06	downregulated
PI3	5597.21	3.77431	0.220446	17.1212	1.03042e-65	5.11557e-63	upregulated
PIF1	90.429	-2.55783	0.45542	-5.61642	1.94953e-08	2.60084e-07	downregulated
PIFO	89.2996	2.79759	0.746091	3.74966	0.000177073	0.00106772	upregulated
PIGR	7809.14	6.97562	0.637214	10.9471	6.86397e-28	5.88756e-26	upregulated
PIK3AP1	53.124	2.95705	0.510442	5.79312	6.90919e-09	9.92923e-08	upregulated
PIK3IP1	1353.07	1.51856	0.203866	7.44884	9.41671e-14	2.52082e-12	upregulated
PIK3R1	926.624	1.03492	0.181267	5.70934	1.13412e-08	1.58266e-07	upregulated
PIK3R3	1116.14	3.83072	0.200256	19.1291	1.44551e-81	1.18409e-78	upregulated
PIMREG	90.0666	-1.7555	0.526374	-3.33508	0.000852761	0.00425809	downregulated
PIP	91.3399	6.62241	0.848555	7.80434	5.98129e-15	1.81466e-13	upregulated
PIP4P2	45.3128	-1.24515	0.532419	-2.33867	0.0193527	0.0600257	downregulated
PIP5K1B	69.054	4.22625	0.611956	6.90613	4.98043e-12	1.07644e-10	upregulated
PIR	293.397	-1.11971	0.240731	-4.65129	3.29867e-06	2.96934e-05	downregulated
PKDREJ	9.36681	-2.24337	1.12195	-1.99953	0.0455512	0.11925	downregulated
PKMYT1	247.187	-2.81919	0.423593	-6.65542	2.82485e-11	5.56245e-10	downregulated
PKN1	1231.71	-1.33781	0.222573	-6.01068	1.84748e-09	2.88522e-08	downregulated
PKN3	172.887	-1.18451	0.318793	-3.71561	0.000202715	0.00120416	downregulated
PKNOX2	5.67023	-4.14511	1.72839	-2.39825	0.0164737	0.0526921	downregulated
PLA1A	5.23762	3.97903	1.68113	2.36688	0.017939	0.0563546	upregulated
PLA2G3	9.61179	4.60924	1.47152	3.1323	0.0017344	0.00792821	upregulated
PLA2G4A	113.235	2.12321	0.461753	4.59815	4.26256e-06	3.74042e-05	upregulated
PLAC8	366.932	3.77779	0.40015	9.44093	3.69472e-21	1.97168e-19	upregulated
PLAT	4147.66	-2.31021	0.213332	-10.8292	2.50385e-27	2.10362e-25	downregulated
PLAU	13348.3	-1.2132	0.17734	-6.84111	7.85795e-12	1.63996e-10	downregulated
PLBD1	203.355	2.175	0.275139	7.90507	2.6778e-15	8.43662e-14	upregulated
PLCB4	151.847	3.15705	0.399269	7.90709	2.63473e-15	8.31692e-14	upregulated
PLCD3	5986.43	-1.53774	0.153942	-9.98914	1.7005e-23	1.07565e-21	downregulated
PLCD4	215.402	-1.87747	0.259894	-7.22399	5.04835e-13	1.23999e-11	downregulated
PLCE1	386.39	1.88693	0.230527	8.18528	2.71673e-16	9.57165e-15	upregulated
PLCXD2	155.525	-1.57799	0.303371	-5.20152	1.97668e-07	2.23646e-06	downregulated
PLD5	26.4075	-1.80324	0.83307	-2.16457	0.0304205	0.0866595	downregulated
PLEKHA6	634.02	1.8529	0.243735	7.60212	2.91327e-14	8.27176e-13	upregulated
PLEKHA7	926.083	1.29702	0.286936	4.52024	6.17689e-06	5.23789e-05	upregulated
PLEKHA8P1	35.625	1.2046	0.575164	2.09435	0.0362287	0.0993516	upregulated
PLEKHB1	93.2275	5.1787	0.586802	8.82529	1.09173e-18	4.93419e-17	upregulated
PLEKHG1	489.56	4.23695	0.341888	12.3928	2.85868e-35	3.41852e-33	upregulated
PLEKHG4	237.617	-1.28624	0.275703	-4.66529	3.08185e-06	2.78335e-05	downregulated
PLEKHH1	2626.91	1.04913	0.23609	4.44379	8.83869e-06	7.25109e-05	upregulated
PLEKHO1	96.543	1.01638	0.447078	2.27338	0.0230031	0.0688408	upregulated
PLEKHS1	2095	8.63551	0.375186	23.0166	3.17837e-117	5.78569e-114	upregulated
PLIN5	38.4635	1.30218	0.549282	2.3707	0.0177545	0.0559369	upregulated
PLK1	703.212	-1.76353	0.279329	-6.31344	2.72895e-10	4.78165e-09	downregulated
PLK3	1233.95	-1.32483	0.16633	-7.96506	1.65147e-15	5.30511e-14	downregulated
PLPP1	358.634	1.38476	0.239452	5.78301	7.33746e-09	1.04987e-07	upregulated
PLPP3	235.064	1.67785	0.248857	6.74221	1.56e-11	3.15135e-10	upregulated
[truncated: 907 more rows]

## Sheet: D24 vs D10
Gene	baseMean	log2FoldChange	lfcSE	stat	pvalue	padj	Group
A2M	4.0727	3.83163	1.91128	2.00474	0.0449909	0.093836	upregulated
AADAC	12.5702	3.18057	1.19002	2.6727	0.00752444	0.0200454	upregulated
AADACL2	5.37719	5.69724	1.99603	2.85429	0.00431333	0.0121945	upregulated
AADACP1	61.9877	3.20684	0.682695	4.69733	2.63588e-06	1.35151e-05	upregulated
AADAT	73.4963	1.01764	0.421515	2.41423	0.0157684	0.0383028	upregulated
AASS	76.8916	-1.27598	0.45833	-2.78397	0.00536976	0.0148323	downregulated
ABAT	228.08	1.04886	0.344293	3.04642	0.00231583	0.00699108	upregulated
ABCA11P	81.3845	1.07069	0.392035	2.7311	0.00631225	0.0171638	upregulated
ABCA13	6475.97	6.32388	0.196006	32.2637	2.26287e-228	4.06592e-224	upregulated
ABCA4	57.079	2.59864	0.549539	4.72875	2.25902e-06	1.16873e-05	upregulated
ABCA7	1673.34	1.16257	0.210993	5.50999	3.58858e-08	2.35757e-07	upregulated
ABCB11	83.3969	1.65934	0.413153	4.01629	5.91227e-05	0.000242538	upregulated
ABCB5	4.4992	4.22359	1.92843	2.19017	0.0285116	0.0637796	upregulated
ABCC1	1783.74	-1.25795	0.242411	-5.18932	2.11064e-07	1.25327e-06	downregulated
ABCC2	53.6928	1.13406	0.478497	2.37003	0.0177864	0.0424475	upregulated
ABCC3	1343.55	-3.384	0.272226	-12.4309	1.77708e-35	7.29009e-34	downregulated
ABCC5	3350.71	-1.69142	0.214389	-7.88952	3.03347e-15	3.87112e-14	downregulated
ABCC6	144.639	4.5755	0.534564	8.55932	1.13534e-17	1.76469e-16	upregulated
ABCC6P1	28.807	4.8846	1.09067	4.47852	7.5162e-06	3.58452e-05	upregulated
ABCC6P2	13.5233	2.99162	1.03062	2.90275	0.00369904	0.0106245	upregulated
ABCD2	23.9353	7.93891	1.41357	5.61623	1.95173e-08	1.31689e-07	upregulated
ABCD3	1849.22	1.23897	0.173658	7.13454	9.71097e-13	1.00976e-11	upregulated
ABCG1	934.41	-1.55793	0.264034	-5.90049	3.62416e-09	2.66772e-08	downregulated
ABHD11	554.186	1.61236	0.220008	7.32864	2.32499e-13	2.56134e-12	upregulated
ABHD11-AS1	45.7495	3.91582	0.648325	6.03991	1.54204e-09	1.18256e-08	upregulated
ABHD12B	100.075	2.38642	0.40242	5.93016	3.02631e-09	2.2507e-08	upregulated
ABHD14A	131.585	1.39366	0.327105	4.26059	2.03885e-05	9.07906e-05	upregulated
ABHD16B	128.955	-1.30252	0.351644	-3.70409	0.000212154	0.000791525	downregulated
ABHD17C	1411.62	-1.2585	0.199359	-6.31274	2.74129e-10	2.26358e-09	downregulated
ABHD6	373.813	1.12515	0.238677	4.71409	2.42792e-06	1.25107e-05	upregulated
ABLIM2	33.3188	3.93373	0.754795	5.21165	1.8717e-07	1.12065e-06	upregulated
ABTB1	390.642	-1.12941	0.222005	-5.08734	3.63117e-07	2.08384e-06	downregulated
ABTB2	79.182	1.83131	0.445581	4.10994	3.95754e-05	0.000167987	upregulated
AC000093.1	76.0041	5.30571	0.772358	6.8695	6.44252e-12	6.19696e-11	upregulated
AC002472.2	45.9571	2.51487	0.593502	4.23735	2.26174e-05	9.985e-05	upregulated
AC002472.3	21.3541	4.08147	0.938424	4.34929	1.36581e-05	6.23655e-05	upregulated
AC003072.1	79.0424	3.13087	0.455652	6.87118	6.36715e-12	6.12775e-11	upregulated
AC003688.1	52.8966	-1.2814	0.594167	-2.15663	0.0310344	0.0686393	downregulated
AC004223.1	5.00864	-3.19881	1.61534	-1.98027	0.0476729	0.0985076	downregulated
AC004593.3	14.9101	5.68868	1.35509	4.198	2.69283e-05	0.000117439	upregulated
AC004696.1	34.0606	1.83511	0.59834	3.06699	0.00216223	0.00657487	upregulated
AC004922.1	44.2045	-1.46955	0.508766	-2.88847	0.00387125	0.0110498	downregulated
AC004923.1	36.8392	6.07016	1.19635	5.0739	3.89744e-07	2.2281e-06	upregulated
AC005041.1	98.4891	3.9178	0.434337	9.0202	1.8775e-19	3.27206e-18	upregulated
AC005041.2	7.86766	5.36196	1.70639	3.14227	0.00167642	0.00522495	upregulated
AC005077.4	190.647	1.32994	0.284277	4.67833	2.89216e-06	1.47047e-05	upregulated
AC005336.1	44.5545	-3.44249	0.861551	-3.99568	6.45082e-05	0.000262533	downregulated
AC005682.1	5.27565	-4.55484	1.91348	-2.3804	0.0172938	0.0414812	downregulated
AC005702.1	3.43273	5.12384	2.31488	2.21344	0.0268676	0.0605869	upregulated
AC005832.4	7.53654	4.55373	1.83421	2.48267	0.0130402	0.0324211	upregulated
AC006030.1	15.1837	3.33703	1.14768	2.90763	0.00364181	0.0104798	upregulated
AC006059.2	151.096	9.014	1.66365	5.41822	6.01949e-08	3.82861e-07	upregulated
AC006254.1	46.1926	2.8462	0.919027	3.09697	0.00195511	0.00600399	upregulated
AC007325.4	371.582	3.84804	0.395978	9.71781	2.53172e-22	5.25895e-21	upregulated
AC007906.2	3015.89	9.49686	0.402405	23.6003	3.83012e-123	2.29399e-120	upregulated
AC008013.2	3.66011	-4.40161	2.03813	-2.15963	0.0308014	0.0681743	downregulated
AC008554.1	180.648	1.52856	0.378212	4.04153	5.31043e-05	0.000219604	upregulated
AC008581.2	5.00676	5.49984	2.04952	2.68348	0.00728601	0.0194872	upregulated
AC008687.7	38.7419	-1.47354	0.612048	-2.40756	0.0160596	0.0388945	downregulated
AC009093.3	14.1111	3.21339	1.11289	2.88744	0.00388396	0.0110795	upregulated
AC009119.2	7.13996	2.5126	1.226	2.04943	0.04042	0.0858088	upregulated
AC009163.2	40.796	5.29645	0.855056	6.19428	5.85525e-10	4.68837e-09	upregulated
AC009220.2	4.7217	4.64434	1.93942	2.39471	0.0166337	0.0401119	upregulated
AC009220.3	5.92759	3.31856	1.55354	2.13613	0.0326686	0.0715666	upregulated
AC009237.3	75.4981	1.41171	0.416722	3.38765	0.000704944	0.00237418	upregulated
AC009533.1	54.3007	-2.08666	0.63155	-3.30403	0.000953057	0.00312891	downregulated
AC009533.2	2.87663	-5.02766	2.47236	-2.03355	0.0419973	0.0886021	downregulated
AC009690.1	16.0263	3.06852	0.938577	3.26933	0.00107801	0.00349444	upregulated
AC010203.1	72.8671	1.32716	0.437533	3.03327	0.00241918	0.00725673	upregulated
AC010255.3	73.5108	9.50113	1.27076	7.47671	7.62045e-14	8.78282e-13	upregulated
AC010547.4	141.51	3.47151	0.464901	7.4672	8.192e-14	9.38736e-13	upregulated
AC010615.1	11.1507	2.35088	1.04214	2.25581	0.0240825	0.0550948	upregulated
AC010624.4	5.90416	3.35634	1.62231	2.06886	0.0385591	0.0824405	upregulated
AC010655.3	10.4857	2.71279	1.25862	2.15537	0.0311325	0.0688178	upregulated
AC010980.1	17.8485	1.67351	0.80438	2.0805	0.0374795	0.0803617	upregulated
AC011330.1	47.9123	-2.33122	0.6698	-3.48047	0.000500539	0.00173858	downregulated
AC011342.1	16.2868	5.53287	1.48861	3.7168	0.000201759	0.000755882	upregulated
AC011462.1	5200.44	-3.5396	0.268276	-13.1939	9.51802e-40	4.67267e-38	downregulated
AC011462.2	24.9982	-5.79259	1.15369	-5.02092	5.14257e-07	2.89479e-06	downregulated
AC011477.7	4.95928	4.70037	1.88219	2.49729	0.0125146	0.0313615	upregulated
AC011481.1	1244.16	-1.07942	0.188503	-5.72629	1.02649e-08	7.14605e-08	downregulated
AC011503.3	5.13685	3.45168	1.6468	2.096	0.0360825	0.0778681	upregulated
AC011529.1	123.466	1.55728	0.458558	3.39603	0.000683708	0.00230658	upregulated
AC012158.1	8.96556	2.79151	1.29495	2.15568	0.0311085	0.0687778	upregulated
AC012213.5	24.9423	-1.69714	0.853148	-1.98927	0.0466718	0.09678	downregulated
AC012354.2	4.62782	4.25673	1.94108	2.19297	0.0283096	0.063416	upregulated
AC012618.3	13.9835	2.02072	1.01878	1.98346	0.047316	0.097935	upregulated
AC013268.1	29.5713	4.31107	0.884145	4.87597	1.08274e-06	5.86514e-06	upregulated
AC013268.3	8.08268	-3.96275	1.47831	-2.68059	0.00734916	0.0196262	downregulated
AC013268.4	69.6934	-2.32239	0.523355	-4.4375	9.1009e-06	4.28552e-05	downregulated
AC013470.2	23.5637	6.04008	1.20531	5.01122	5.40867e-07	3.03982e-06	upregulated
AC015802.6	1481.07	-1.21093	0.317637	-3.81229	0.000137686	0.000530889	downregulated
AC015813.2	360.07	-1.24877	0.28496	-4.38226	1.17452e-05	5.41956e-05	downregulated
AC015818.6	3.73563	-5.43538	2.25099	-2.41467	0.0157496	0.0382728	downregulated
AC016582.1	8.11331	3.76354	1.48426	2.53563	0.0112246	0.0285266	upregulated
AC016582.3	134.822	1.99511	0.3452	5.77957	7.48926e-09	5.29374e-08	upregulated
AC019117.3	59.3817	4.41554	0.634759	6.95625	3.4944e-12	3.45175e-11	upregulated
AC021106.1	44.299	-2.03821	0.520758	-3.91392	9.08103e-05	0.000360672	downregulated
AC022149.1	563.297	-1.88993	0.213647	-8.84606	9.06668e-19	1.51403e-17	downregulated
AC022414.1	6.04017	3.28208	1.54516	2.12411	0.0336611	0.0733339	upregulated
AC022415.2	35.5377	6.39099	2.72576	2.34467	0.0190442	0.0451194	upregulated
AC023055.1	15.7484	-2.53314	0.994139	-2.54808	0.0108319	0.0276616	downregulated
AC023141.10	10.7412	6.73884	1.64654	4.09273	4.26317e-05	0.000179771	upregulated
AC023794.4	4.88702	3.33229	1.63961	2.03237	0.0421164	0.0887734	upregulated
AC024560.2	20.7363	1.58593	0.746055	2.12575	0.0335241	0.0731537	upregulated
AC024592.3	40.8117	-1.53849	0.678848	-2.26632	0.0234316	0.0538663	downregulated
AC025165.3	13.1854	-3.47383	1.37116	-2.5335	0.0112931	0.0286521	downregulated
AC026464.4	391.059	-1.59283	0.362385	-4.3954	1.10567e-05	5.12687e-05	downregulated
AC026740.3	11.5457	3.89678	1.26971	3.06904	0.00214751	0.00653454	upregulated
AC027807.1	7.30933	6.17371	1.81951	3.39306	0.000691165	0.00232999	upregulated
AC055839.2	382.127	1.98038	0.273477	7.24149	4.43771e-13	4.75472e-12	upregulated
AC060780.3	4.34722	4.08286	1.89439	2.15524	0.0311428	0.0688283	upregulated
AC064862.1	3.98132	5.21529	2.20522	2.36498	0.0180311	0.0429627	upregulated
AC064862.6	16.7571	4.30254	1.24488	3.45619	0.000547878	0.00188421	upregulated
AC064862.7	20.9449	4.86789	1.07456	4.53014	5.89443e-06	2.86246e-05	upregulated
AC068279.1	75.0495	-1.26156	0.409386	-3.0816	0.00205892	0.00629483	downregulated
AC068587.5	3.26192	5.04794	2.35718	2.14152	0.0322324	0.070749	upregulated
AC068831.7	118.518	-1.66413	0.435971	-3.81706	0.000135053	0.000521183	downregulated
AC068896.1	44.5192	1.47077	0.514076	2.861	0.00422311	0.0119573	upregulated
AC068946.1	25.6489	-2.18308	0.707628	-3.08507	0.00203506	0.00622824	downregulated
AC069154.1	2.983	4.82058	2.4388	1.97662	0.0480851	0.0992298	upregulated
AC069366.1	3.8679	5.21493	2.22579	2.34295	0.0191318	0.0452911	upregulated
AC072022.2	77.9507	1.99116	0.549861	3.6212	0.000293239	0.00106292	upregulated
AC073111.3	4.23693	3.59053	1.78016	2.01697	0.0436982	0.091565	upregulated
AC073415.1	5.09973	5.68862	2.02732	2.80597	0.00501648	0.0139487	upregulated
AC073610.3	7.26452	-4.5063	1.83147	-2.46048	0.0138751	0.034255	downregulated
AC079781.1	64.7953	4.22515	0.587087	7.19681	6.16388e-13	6.55341e-12	upregulated
AC087163.2	12.4611	3.37322	1.27993	2.63547	0.00840202	0.022136	upregulated
AC087289.4	44.4382	2.13	0.62474	3.40941	0.000651026	0.00220585	upregulated
AC087632.1	49.97	-2.71999	0.54424	-4.99778	5.79939e-07	3.24621e-06	downregulated
AC090004.1	35.7615	1.75388	0.567134	3.09254	0.00198454	0.00608711	upregulated
AC090151.1	2.98447	4.84129	2.43616	1.98726	0.0468933	0.097217	upregulated
AC090958.1	16.7425	2.62609	0.872633	3.00938	0.00261778	0.00779907	upregulated
AC091167.2	32.9974	2.73501	0.694992	3.9353	8.30921e-05	0.000332294	upregulated
AC092070.2	85.7257	1.02667	0.426905	2.40492	0.0161758	0.0391509	upregulated
AC092329.3	22.6714	1.51063	0.70959	2.12888	0.0332639	0.0726582	upregulated
AC092569.1	25.9336	5.68823	1.10698	5.13852	2.76916e-07	1.61876e-06	upregulated
AC092647.5	45.3834	2.82186	0.633988	4.45097	8.54825e-06	4.04837e-05	upregulated
AC092718.3	128.537	2.01705	0.33557	6.01082	1.84589e-09	1.40419e-08	upregulated
AC092745.2	9.6112	3.10828	1.31744	2.35933	0.018308	0.0435995	upregulated
AC093668.2	37.8476	-2.19049	0.898244	-2.43864	0.0147427	0.0361733	downregulated
AC093899.2	22.5395	3.70268	1.03658	3.57201	0.000354255	0.00126395	upregulated
AC096887.1	15.0837	1.80504	0.866972	2.08201	0.0373417	0.080095	upregulated
AC097374.1	70.1913	1.15656	0.451573	2.56118	0.0104317	0.0267768	upregulated
AC098934.1	25.4327	2.79853	0.73854	3.78928	0.000151086	0.000577969	upregulated
AC103810.9	18.2288	2.32336	0.885556	2.62362	0.00870002	0.0228274	upregulated
AC104162.1	26.0846	5.1176	1.11862	4.57493	4.7639e-06	2.35094e-05	upregulated
AC105052.3	133.835	-1.66264	0.540253	-3.07753	0.00208727	0.00637174	downregulated
AC106795.1	233.917	-1.18221	0.269955	-4.37928	1.19071e-05	5.4844e-05	downregulated
AC110998.1	14.698	7.1778	1.53846	4.66558	3.07751e-06	1.55713e-05	upregulated
AC112128.1	277.787	4.18345	0.309249	13.5278	1.07237e-41	5.63401e-40	upregulated
AC112204.1	3.90337	5.2961	2.21486	2.39117	0.0167948	0.0404299	upregulated
AC112229.1	13.7664	7.07473	1.55936	4.53696	5.70706e-06	2.77973e-05	upregulated
AC116562.3	3.92235	5.24425	2.21373	2.36896	0.0178381	0.0425481	upregulated
AC116562.4	50.988	2.30635	0.504347	4.57294	4.80924e-06	2.37267e-05	upregulated
AC117457.1	5.49918	3.82517	1.73777	2.2012	0.0277221	0.0622482	upregulated
AC118754.1	366.07	5.08222	0.330578	15.3737	2.45566e-53	1.82328e-51	upregulated
AC120114.4	6.6724	-4.03386	1.78763	-2.25654	0.0240367	0.0550242	downregulated
AC122718.2	4.11804	4.23871	1.98002	2.14074	0.0322951	0.0708521	upregulated
AC129492.1	3185.39	-1.20441	0.223431	-5.39053	7.02488e-08	4.43355e-07	downregulated
AC131160.1	7.2499	-4.90668	2.30779	-2.12614	0.0334918	0.0730938	downregulated
AC131392.2	9.66505	4.2673	1.37122	3.11203	0.00185803	0.00573331	upregulated
AC133041.1	6.08237	4.19918	1.92107	2.18586	0.0288262	0.0643895	upregulated
AC135983.2	56.0964	-1.07736	0.49841	-2.16159	0.0306498	0.0679309	downregulated
AC136443.1	14.8999	2.63149	1.18123	2.22775	0.0258972	0.0586564	upregulated
AC137630.5	12.597	3.27623	1.10823	2.95626	0.00311394	0.00911705	upregulated
AC138207.8	24.1037	1.96675	0.777987	2.528	0.0114714	0.0290268	upregulated
AC138356.2	14.8305	2.94515	0.938974	3.13657	0.00170939	0.00531943	upregulated
AC139769.1	87.751	2.05929	0.502506	4.09803	4.16673e-05	0.000176077	upregulated
AC140134.1	13.5946	3.01008	1.22736	2.45247	0.0141878	0.034955	upregulated
AC140479.2	66.8006	-1.36812	0.464559	-2.94498	0.00322972	0.00941309	downregulated
AC140479.4	9.91993	4.19175	1.39069	3.01416	0.00257694	0.00768888	upregulated
AC140479.7	43.3458	-2.78178	0.603241	-4.6114	3.99965e-06	1.99461e-05	downregulated
AC211486.1	22.6356	2.62677	0.78116	3.36266	0.000771966	0.0025758	upregulated
AC233702.4	3.41522	5.13255	2.31844	2.2138	0.0268427	0.0605384	upregulated
AC235565.2	40.0817	8.65457	1.33068	6.50389	7.82682e-11	6.78072e-10	upregulated
AC239868.1	210.119	1.36442	0.281184	4.85242	1.21964e-06	6.55534e-06	upregulated
AC242376.1	3.95271	4.33194	2.05388	2.10915	0.0349317	0.0757577	upregulated
AC243967.1	44.3156	2.3053	0.888267	2.59528	0.00945146	0.0245694	upregulated
AC245297.1	28.7088	3.29285	0.817752	4.0267	5.65643e-05	0.000232734	upregulated
ACAA2	274.025	2.07613	0.362104	5.73353	9.83627e-09	6.85829e-08	upregulated
ACACB	227.593	2.46528	0.275671	8.94284	3.79305e-19	6.47847e-18	upregulated
ACADL	18.6082	1.71138	0.794607	2.15375	0.03126	0.0690364	upregulated
ACBD4	223.383	-1.03303	0.27189	-3.79947	0.000145009	0.000556615	downregulated
ACBD7	217.772	3.69302	0.330931	11.1595	6.43806e-29	1.89949e-27	upregulated
ACD	320.325	-1.30864	0.252735	-5.17792	2.24372e-07	1.32703e-06	downregulated
ACE	42.5908	-1.28087	0.524995	-2.43977	0.0146966	0.0360797	downregulated
ACE2	70.3446	3.14665	0.494839	6.35894	2.03157e-10	1.70815e-09	upregulated
ACER3	659.102	-1.52328	0.239077	-6.37152	1.87168e-10	1.57593e-09	downregulated
ACKR2	49.2932	2.34457	0.541158	4.3325	1.47423e-05	6.68574e-05	upregulated
ACKR3	1385.88	-2.0183	0.247048	-8.16968	3.09205e-16	4.32695e-15	downregulated
ACKR4	24.7966	4.30252	1.01784	4.2271	2.36726e-05	0.000104304	upregulated
ACOT1	52.8817	2.59832	0.534403	4.86209	1.16152e-06	6.26546e-06	upregulated
ACOT2	326.911	1.60183	0.29734	5.38718	7.157e-08	4.51059e-07	upregulated
ACOT4	26.6967	1.96724	0.656516	2.99648	0.00273112	0.00810318	upregulated
ACOT7	1678.05	-2.10888	0.191034	-11.0393	2.46939e-28	7.19124e-27	downregulated
ACOX2	27.6325	3.06396	0.711273	4.30771	1.64956e-05	7.4433e-05	upregulated
ACP4	8.20158	-3.32263	1.39206	-2.38685	0.0169934	0.0408313	downregulated
ACP5	299.056	-1.30419	0.306374	-4.25685	2.07327e-05	9.22094e-05	downregulated
ACPP	62.3434	2.88843	0.487601	5.92377	3.14646e-09	2.33522e-08	upregulated
ACSBG1	105.336	4.22317	0.527936	7.99939	1.25035e-15	1.64107e-14	upregulated
ACSL1	1907.46	1.43008	0.184499	7.75112	9.10822e-15	1.11711e-13	upregulated
ACSL5	227.026	1.76161	0.314682	5.59806	2.1677e-08	1.4555e-07	upregulated
ACSM1	18.4373	1.84458	0.794735	2.321	0.0202866	0.0476111	upregulated
ACSS1	605.735	2.26886	0.24854	9.12876	6.92875e-20	1.2302e-18	upregulated
ACSS3	55.455	2.21698	0.59011	3.75689	0.000172041	0.000652298	upregulated
ACTA2	271.065	-1.56834	0.256042	-6.12533	9.04937e-10	7.12216e-09	downregulated
ACTBL2	12.0027	5.13835	1.40495	3.65732	0.000254866	0.000935725	upregulated
ACTBP13	15.5177	-3.46257	0.97856	-3.53843	0.00040251	0.00142088	downregulated
ACTG1	69011	-1.00783	0.213193	-4.72733	2.2749e-06	1.17579e-05	downregulated
ACTG1P1	23.6793	2.04616	0.746289	2.74178	0.00611071	0.0166764	upregulated
ACTR3C	85.3034	2.16277	0.40232	5.37576	7.62615e-08	4.79289e-07	upregulated
ACVRL1	6.95547	3.12365	1.57726	1.98042	0.0476563	0.0984918	upregulated
ACY1	868.424	-1.62228	0.190507	-8.51564	1.65675e-17	2.54215e-16	downregulated
ACYP1	163.474	1.80202	0.40603	4.43815	9.07351e-06	4.27683e-05	upregulated
AD000671.1	30.5829	3.43832	0.814687	4.22042	2.43843e-05	0.000107045	upregulated
AD000864.1	131.103	-1.81498	0.389716	-4.65719	3.20559e-06	1.61792e-05	downregulated
ADA	690.009	-2.70472	0.210597	-12.8431	9.40456e-38	4.278e-36	downregulated
ADA2	194.072	4.34	0.352464	12.3133	7.68258e-35	3.04054e-33	upregulated
ADAD2	52.1366	-1.70863	0.473619	-3.60759	0.000309049	0.00111461	downregulated
ADAL	115.31	1.00017	0.381356	2.62266	0.00872466	0.0228854	upregulated
ADAM12	36.478	3.49188	0.796267	4.38532	1.15818e-05	5.35102e-05	upregulated
ADAM15	6918.36	-1.43837	0.186012	-7.73264	1.05339e-14	1.28221e-13	downregulated
ADAM19	212.487	1.76536	0.432886	4.07811	4.54025e-05	0.000190428	upregulated
ADAM8	1382.35	-1.66201	0.303877	-5.46937	4.51627e-08	2.92532e-07	downregulated
ADAMTS1	1102.5	-2.96081	0.21548	-13.7405	5.8064e-43	3.20029e-41	downregulated
ADAMTS10	4.38321	4.02105	1.92314	2.09088	0.0365389	0.0786756	upregulated
ADAMTS12	9.13889	6.51961	1.71229	3.80755	0.000140352	0.000540009	upregulated
ADAMTS14	28.0794	7.09297	1.37986	5.14037	2.74197e-07	1.60429e-06	upregulated
ADAMTS15	276.156	-2.11375	0.524648	-4.02889	5.60401e-05	0.000230788	downregulated
ADAMTS4	19.4722	1.46071	0.728861	2.0041	0.0450596	0.0939574	upregulated
ADAMTS6	22.973	2.79479	0.850404	3.28643	0.00101465	0.00331297	upregulated
ADAMTS7	113.599	3.03706	0.529157	5.73944	9.49925e-09	6.63102e-08	upregulated
ADAMTS7P3	5.98641	4.0226	1.83777	2.18885	0.0286075	0.0639486	upregulated
ADAMTS8	13.1143	4.8423	1.45123	3.33669	0.000847837	0.00280913	upregulated
ADAMTS9	11.2739	2.75122	1.2483	2.20398	0.0275261	0.0618467	upregulated
ADAMTSL3	111.027	1.11748	0.440133	2.53897	0.011118	0.0283239	upregulated
ADAMTSL4	1786.79	-3.61706	0.24288	-14.8923	3.69659e-50	2.55463e-48	downregulated
ADAMTSL5	600.735	-2.23918	0.280973	-7.96937	1.59488e-15	2.0811e-14	downregulated
ADAP1	774.101	-1.07648	0.204865	-5.25457	1.48372e-07	9.00051e-07	downregulated
ADARB1	302.985	-1.20572	0.257505	-4.68234	2.83623e-06	1.4453e-05	downregulated
ADAT2	209.068	-1.35971	0.299464	-4.54048	5.61275e-06	2.73974e-05	downregulated
ADCY2	113.106	3.44821	0.570126	6.04815	1.46521e-09	1.12701e-08	upregulated
ADCY3	795.424	-2.82147	0.2317	-12.1773	4.10856e-34	1.56736e-32	downregulated
ADCY4	40.1503	-1.73948	0.558037	-3.11713	0.00182618	0.00564571	downregulated
ADCY7	838.141	-1.96815	0.195079	-10.089	6.1791e-24	1.40717e-22	downregulated
ADGB	633.774	5.71258	0.282906	20.1925	1.13954e-90	2.43753e-88	upregulated
ADGRA1	33.7236	8.34987	1.35514	6.16161	7.20092e-10	5.70485e-09	upregulated
ADGRB1	87.0486	5.63101	0.704486	7.99308	1.31603e-15	1.72225e-14	upregulated
ADGRB2	204.531	4.49785	0.440324	10.2149	1.7011e-24	4.0007e-23	upregulated
ADGRD2	69.0228	-5.16536	0.651654	-7.92655	2.25325e-15	2.90225e-14	downregulated
ADGRE5	1251.97	1.48415	0.242566	6.11856	9.44268e-10	7.42521e-09	upregulated
ADGRF1	2688.6	1.71719	0.248989	6.89666	5.32387e-12	5.15405e-11	upregulated
ADGRF2	21.5791	5.11428	1.11585	4.58332	4.57646e-06	2.26279e-05	upregulated
ADGRG3	19.025	3.92691	1.01745	3.85955	0.000113595	0.000443615	upregulated
ADGRG6	1001.36	-2.43071	0.196741	-12.3549	4.5828e-35	1.82986e-33	downregulated
ADGRL1	901.644	1.00127	0.219607	4.55936	5.13096e-06	2.52169e-05	upregulated
ADGRL3	26.8551	2.71112	0.7587	3.57337	0.000352416	0.00125764	upregulated
ADGRV1	121.116	3.15865	0.450848	7.00602	2.45198e-12	2.45855e-11	upregulated
ADH1B	22.0117	3.73269	0.908108	4.11041	3.94963e-05	0.000167691	upregulated
ADH1C	1319.54	8.83708	0.476651	18.5399	9.8364e-77	1.55035e-74	upregulated
ADH6	92.1084	3.26067	0.460304	7.08373	1.4033e-12	1.44083e-11	upregulated
ADH7	863.298	3.81024	0.361839	10.5302	6.26887e-26	1.57979e-24	upregulated
ADIRF	4220.63	-4.63318	0.22306	-20.771	7.91201e-96	1.92112e-93	downregulated
ADK	1055.06	-1.68604	0.191669	-8.79659	1.41039e-18	2.33351e-17	downregulated
ADM	1338.98	-1.86033	0.197321	-9.4279	4.18373e-21	8.02486e-20	downregulated
ADM2	88.7159	2.06845	0.683295	3.02718	0.00246849	0.00739722	upregulated
ADM5	48.5973	-2.17378	0.594149	-3.65864	0.000253558	0.000931302	downregulated
ADORA2B	819.092	-2.39665	0.221214	-10.8341	2.37333e-27	6.57073e-26	downregulated
ADPRH	55.9475	1.56434	0.510144	3.06647	0.00216602	0.00658419	upregulated
ADPRHL1	40.441	2.874	0.678676	4.23471	2.28847e-05	0.00010098	upregulated
ADRB1	64.2482	5.2555	0.711301	7.38856	1.48425e-13	1.66369e-12	upregulated
AEBP1	52.8936	-2.26275	0.531423	-4.25791	2.06349e-05	9.17968e-05	downregulated
AF228730.5	244.248	3.66353	0.306849	11.9392	7.39421e-33	2.65188e-31	upregulated
AFF2	2.95238	4.83269	2.44732	1.97469	0.0483038	0.0996466	upregulated
AGAP2	151.638	-1.96355	0.329572	-5.95789	2.55508e-09	1.9145e-08	downregulated
AGBL2	421.053	4.37978	0.316898	13.8208	1.90948e-43	1.07217e-41	upregulated
AGBL3	39.626	1.90599	0.543607	3.5062	0.000454558	0.00158901	upregulated
AGBL4	52.7664	7.26078	1.1524	6.30055	2.96594e-10	2.44234e-09	upregulated
AGPAT4	464.208	1.7426	0.238718	7.29983	2.88121e-13	3.14518e-12	upregulated
AGR2	2926.44	3.61842	0.290648	12.4495	1.40786e-35	5.80191e-34	upregulated
AGR3	500.494	12.2423	1.46323	8.36659	5.93097e-17	8.77822e-16	upregulated
AGRN	18812.2	-1.09402	0.261471	-4.1841	2.86297e-05	0.000124286	downregulated
AHCY	3761.9	-2.11224	0.197652	-10.6867	1.17511e-26	3.13735e-25	downregulated
AHR	2499.92	1.16943	0.19568	5.97624	2.28345e-09	1.71886e-08	upregulated
AIFM3	166.81	-2.34074	0.300195	-7.79739	6.31998e-15	7.85321e-14	downregulated
AIP	572.233	-1.00206	0.206051	-4.86315	1.1553e-06	6.23375e-06	downregulated
AIPL1	142.832	-2.97461	0.375772	-7.91599	2.45301e-15	3.14827e-14	downregulated
AJAP1	63.2747	-1.66212	0.653247	-2.5444	0.0109465	0.0279225	downregulated
AJUBA	2495.82	-2.32138	0.218694	-10.6148	2.54474e-26	6.62665e-25	downregulated
AK1	719.829	2.04012	0.252877	8.06763	7.16773e-16	9.63995e-15	upregulated
AK3P5	13.1541	-6.00998	1.56501	-3.84021	0.000122929	0.000477266	downregulated
AK4	1186.57	-1.97696	0.18384	-10.7537	5.69388e-27	1.54777e-25	downregulated
AK4P1	46.0473	-1.78694	0.513979	-3.47668	0.000507665	0.00175993	downregulated
AK7	1223.93	7.58068	0.324597	23.3541	1.25146e-120	6.61357e-118	upregulated
AK8	529.803	5.90717	0.356697	16.5608	1.33852e-61	1.23336e-59	upregulated
AK9	796.565	5.03992	0.299741	16.8142	1.91988e-63	1.87481e-61	upregulated
AKAP1	923.912	-1.18302	0.206007	-5.7426	9.32314e-09	6.51568e-08	downregulated
AKAP12	10809.9	-5.97267	0.298425	-20.014	4.15813e-89	8.39475e-87	downregulated
AKAP14	381.055	11.861	1.47479	8.0425	8.80272e-16	1.17422e-14	upregulated
AKAP2	771.309	-1.16702	0.282842	-4.12606	3.69029e-05	0.000157499	downregulated
AKAP3	51.2302	3.26333	0.665299	4.90505	9.34039e-07	5.08724e-06	upregulated
AKAP6	297.561	4.24201	0.390297	10.8687	1.6253e-27	4.54882e-26	upregulated
AKAP9	2720.83	1.35003	0.172274	7.8365	4.63286e-15	5.80902e-14	upregulated
AKIRIN2	967.468	-1.02685	0.191613	-5.35899	8.36907e-08	5.23774e-07	downregulated
AKNA	766.231	3.6198	0.221864	16.3154	7.67526e-60	6.72727e-58	upregulated
AKR1B10	1733.38	-2.50538	0.237539	-10.5472	5.23286e-26	1.32802e-24	downregulated
AKR1C1	4456	-2.02494	0.227457	-8.90251	5.45983e-19	9.2462e-18	downregulated
AKR1C7P	9.36099	2.77424	1.14432	2.42436	0.0153355	0.0374437	upregulated
AKT3	216.279	-1.55182	0.33022	-4.69937	2.6097e-06	1.33898e-05	downregulated
AL031777.1	5.72954	4.86041	1.79611	2.70607	0.00680838	0.0183461	upregulated
AL031777.3	50.5494	2.72917	0.660534	4.13177	3.59986e-05	0.000153896	upregulated
AL034430.1	63.7698	-1.03761	0.468392	-2.21526	0.0267421	0.0603495	downregulated
AL049697.1	37.4984	2.6064	0.661143	3.94227	8.07143e-05	0.000323505	upregulated
AL049697.3	3.11879	4.83844	2.40255	2.01388	0.0440224	0.0921047	upregulated
AL049839.2	5.04336	5.47895	2.04245	2.68253	0.00730672	0.0195281	upregulated
AL109918.1	27.0842	3.30116	0.813598	4.05748	4.96054e-05	0.000206274	upregulated
AL121768.1	23.3406	2.73418	0.772094	3.54126	0.000398228	0.0014077	upregulated
AL121899.2	86.3292	4.6746	0.687752	6.79694	1.06868e-11	1.00798e-10	upregulated
AL121949.1	7.14439	6.1859	1.83019	3.37993	0.000725054	0.00243373	upregulated
AL133216.2	58.3276	1.14464	0.456465	2.50763	0.0121545	0.0305401	upregulated
AL135905.2	3666.52	-1.33637	0.160933	-8.30391	1.00741e-16	1.46095e-15	downregulated
AL136531.2	33.0025	-1.5679	0.630165	-2.48808	0.0128436	0.0320253	downregulated
AL136982.4	99.4907	-4.51977	0.479684	-9.42241	4.40868e-21	8.43612e-20	downregulated
AL137058.1	5.62408	3.34078	1.62257	2.05895	0.0394994	0.0841406	upregulated
AL138752.2	32.1229	-3.04205	1.15921	-2.62425	0.0086841	0.0227956	downregulated
AL138787.1	24.6403	6.3752	1.23727	5.15262	2.56877e-07	1.50984e-06	upregulated
AL139011.2	69.2072	7.80926	2.27192	3.4373	0.000587544	0.0020078	upregulated
AL139142.2	6.63241	6.06529	1.87042	3.24275	0.00118384	0.00380272	upregulated
AL139260.3	66.5102	2.17468	0.660882	3.29057	0.000999833	0.00326874	upregulated
AL157935.2	254.729	1.32761	0.339998	3.90475	9.43224e-05	0.000373877	upregulated
AL160272.2	10.9554	3.34032	1.2559	2.65969	0.00782116	0.0207456	upregulated
AL163636.2	18.1589	-5.00213	1.78313	-2.80526	0.00502763	0.0139759	downregulated
AL353588.1	31.3523	2.83566	0.735477	3.85554	0.000115473	0.000450265	upregulated
AL355102.2	11.965	-2.41174	1.01715	-2.37107	0.0177367	0.0423624	downregulated
AL355377.1	15.9575	-3.30495	0.949316	-3.48141	0.000498789	0.00173385	downregulated
AL356534.1	36.7169	1.48428	0.573489	2.58816	0.00964894	0.0250212	upregulated
AL359736.1	48.4922	6.26528	1.1222	5.58302	2.36371e-08	1.58121e-07	upregulated
AL360181.3	7.61133	-4.40477	1.77137	-2.48665	0.0128952	0.032139	downregulated
AL365220.1	5.30263	5.65535	2.00584	2.81945	0.00481063	0.0134386	upregulated
AL390879.1	121.756	2.72112	0.401839	6.77167	1.27301e-11	1.19257e-10	upregulated
AL391987.2	58.2679	2.2341	0.498523	4.48143	7.41445e-06	3.54128e-05	upregulated
AL392003.2	12.9867	6.9451	1.5811	4.39257	1.1202e-05	5.18489e-05	upregulated
AL450326.2	22.1775	3.83584	1.07849	3.55667	0.000375587	0.00133431	upregulated
AL512506.3	51.3873	2.922	0.727134	4.01851	5.85672e-05	0.000240479	upregulated
AL512785.2	8.60353	3.27427	1.3394	2.44459	0.0145018	0.0356503	upregulated
AL513477.1	109.029	3.72253	0.41554	8.9583	3.29737e-19	5.67501e-18	upregulated
AL590560.1	106.353	3.20993	0.390829	8.21312	2.15512e-16	3.04907e-15	upregulated
AL591379.1	19.3712	-1.89474	0.749857	-2.5268	0.0115108	0.0290977	downregulated
AL593856.1	6.55932	6.04013	1.87672	3.21845	0.00128884	0.00410819	upregulated
AL645939.3	6.61541	-3.8979	1.55631	-2.50458	0.0122596	0.0307827	downregulated
AL663070.1	32.9292	-1.58421	0.698718	-2.2673	0.0233716	0.0537422	downregulated
AL691442.1	10.5115	4.43052	1.57081	2.82053	0.00479447	0.0133998	upregulated
AL731892.1	3.94638	4.36483	2.04739	2.1319	0.0330148	0.0722193	upregulated
ALDH1A1	9360.13	5.67739	0.209107	27.1507	2.487e-162	3.72387e-159	upregulated
ALDH1A3	19254.2	-2.5974	0.186294	-13.9425	3.49505e-44	1.99362e-42	downregulated
ALDH1B1	367.237	-1.40436	0.27746	-5.06149	4.15986e-07	2.37058e-06	downregulated
ALDH3A1	12388.8	-2.65677	0.337867	-7.86336	3.73957e-15	4.74859e-14	downregulated
ALDH3A2	4028.01	-1.60803	0.164989	-9.74625	1.91414e-22	3.99921e-21	downregulated
ALDH3B1	3800.95	1.25601	0.212823	5.90166	3.59853e-09	2.65102e-08	upregulated
ALDH3B2	586.883	2.13547	0.220822	9.67057	4.02133e-22	8.22953e-21	upregulated
ALDH4A1	1766.48	-2.80892	0.217617	-12.9076	4.07556e-38	1.8681e-36	downregulated
ALDH5A1	255.415	2.30506	0.286603	8.04269	8.78857e-16	1.1732e-14	upregulated
ALDH7A1	2017.63	-1.73533	0.188662	-9.19809	3.64364e-20	6.61972e-19	downregulated
ALDOA	30016.7	-1.64718	0.192149	-8.57244	1.01313e-17	1.57747e-16	downregulated
ALDOB	10.4533	2.41899	1.089	2.22129	0.0263314	0.0595349	upregulated
ALDOC	313.236	-1.52349	0.245654	-6.20176	5.58353e-10	4.47679e-09	downregulated
ALG1L	134.441	4.96718	0.62713	7.9205	2.36553e-15	3.04251e-14	upregulated
ALKAL1	7.4242	2.59936	1.30475	1.99223	0.0463454	0.0962031	upregulated
ALKBH2	209.806	-1.00472	0.286319	-3.50909	0.000449636	0.00157364	downregulated
ALMS1	800.856	3.23299	0.214704	15.0579	3.06412e-51	2.16756e-49	upregulated
ALMS1P1	40.5193	2.59068	0.602683	4.29858	1.71897e-05	7.73904e-05	upregulated
ALOX12P2	98.9521	1.14318	0.376669	3.03496	0.00240564	0.00722336	upregulated
ALOX15	4994.83	4.64331	0.826484	5.61815	1.93018e-08	1.30382e-07	upregulated
ALOX15B	3474.87	-2.41657	0.234324	-10.3129	6.15952e-25	1.48756e-23	downregulated
ALOX5	95.5131	3.98146	0.716661	5.55557	2.76713e-08	1.83807e-07	upregulated
ALOXE3	44.5447	-2.2568	0.630293	-3.58055	0.000342868	0.00122649	downregulated
ALPK3	210.501	3.32522	0.331658	10.0261	1.17092e-23	2.63225e-22	upregulated
ALPL	177.203	6.21483	0.637259	9.75244	1.80092e-22	3.77584e-21	upregulated
ALS2CL	5035.95	-1.93014	0.160393	-12.0338	2.35986e-33	8.70677e-32	downregulated
ALS2CR12	100.548	3.95386	0.436503	9.05802	1.32844e-19	2.331e-18	upregulated
AMIGO1	54.2133	1.85606	0.562492	3.29971	0.000967848	0.00317457	upregulated
AMN	167.214	1.96558	0.310547	6.32942	2.46078e-10	2.03945e-09	upregulated
AMOT	534.765	5.43976	0.31247	17.4089	7.06273e-68	8.083e-66	upregulated
AMOTL1	3209.59	-1.89392	0.225512	-8.39834	4.52849e-17	6.75252e-16	downregulated
AMOTL2	2685.12	-1.122	0.226965	-4.94351	7.67296e-07	4.2226e-06	downregulated
AMPD1	9.6448	3.89697	1.43474	2.71615	0.0066045	0.0178612	upregulated
AMPD2	663.464	-1.15463	0.230534	-5.0085	5.4855e-07	3.08107e-06	downregulated
AMPH	11.4201	2.98456	1.09801	2.71814	0.00656497	0.017773	upregulated
AMTN	636.581	9.86581	0.775426	12.7231	4.40122e-37	1.95746e-35	upregulated
AMY1A	128.614	7.48477	1.59173	4.70228	2.57275e-06	1.32115e-05	upregulated
AMY1B	285.152	11.5049	1.21395	9.47727	2.61024e-21	5.09237e-20	upregulated
AMY1C	86.8708	6.64806	0.909795	7.30721	2.7274e-13	2.99181e-12	upregulated
AMZ2P1	79.3579	1.60414	0.399489	4.01547	5.93263e-05	0.000243207	upregulated
ANGPTL2	14.4984	-2.16647	0.981513	-2.20728	0.0272946	0.0613651	downregulated
ANGPTL4	754.02	-1.52109	0.36287	-4.19182	2.7672e-05	0.000120419	downregulated
ANGPTL5	3.63077	4.77084	2.32863	2.04877	0.0404842	0.085892	upregulated
ANK1	71.7473	-1.90038	0.414109	-4.58909	4.4519e-06	2.20545e-05	downregulated
ANKDD1A	103.908	1.1003	0.362066	3.03894	0.00237413	0.00714425	upregulated
ANKDD1B	253.662	2.63613	0.396639	6.64616	3.00845e-11	2.71774e-10	upregulated
ANKEF1	398.975	1.33656	0.260928	5.12234	3.01774e-07	1.75706e-06	upregulated
ANKFN1	29.3533	7.23133	1.37167	5.2719	1.35019e-07	8.23214e-07	upregulated
ANKH	608.767	-1.62469	0.259472	-6.26153	3.81222e-10	3.10648e-09	downregulated
ANKK1	185.965	1.82282	0.311911	5.84405	5.09479e-09	3.69275e-08	upregulated
ANKMY1	1256.67	2.59035	0.194866	13.293	2.54089e-40	1.26467e-38	upregulated
ANKMY2	389.399	1.13653	0.243065	4.67582	2.92777e-06	1.48689e-05	upregulated
ANKRD1	24.7409	4.52155	1.02933	4.39269	1.11956e-05	5.18326e-05	upregulated
ANKRD13B	215.829	-1.80373	0.280745	-6.42481	1.32031e-10	1.12302e-09	downregulated
ANKRD18A	80.701	1.2524	0.467808	2.67717	0.00742467	0.0198079	upregulated
ANKRD18B	140.948	-1.50718	0.356565	-4.22696	2.36869e-05	0.000104341	downregulated
ANKRD18CP	4.97532	4.72639	1.89017	2.50052	0.0124012	0.0310903	upregulated
ANKRD2	26.9083	-3.11945	0.924436	-3.37444	0.000739671	0.00247817	downregulated
ANKRD20A5P	149.221	-1.68504	0.370269	-4.55086	5.34271e-06	2.61788e-05	downregulated
ANKRD23	97.2817	1.83284	0.378634	4.84066	1.29406e-06	6.93664e-06	upregulated
ANKRD26	338.408	1.12275	0.242645	4.62713	3.70765e-06	1.85827e-05	upregulated
ANKRD29	239.656	-3.94415	0.362207	-10.8892	1.29768e-27	3.6604e-26	downregulated
ANKRD30BP2	10.4329	-2.63637	1.14995	-2.29259	0.0218715	0.0507311	downregulated
ANKRD31	13.5806	7.07743	1.56274	4.52885	5.93058e-06	2.87924e-05	upregulated
ANKRD33B	96.66	-1.88381	0.538089	-3.50093	0.000463642	0.00161824	downregulated
ANKRD35	625.66	3.14896	0.209659	15.0195	5.47392e-51	3.84201e-49	upregulated
ANKRD36BP2	46.8567	2.73344	0.533552	5.1231	3.00556e-07	1.75053e-06	upregulated
ANKRD36C	357.999	2.11237	0.319937	6.60245	4.04431e-11	3.601e-10	upregulated
ANKRD37	392.019	2.45595	0.357537	6.86908	6.46155e-12	6.21194e-11	upregulated
ANKRD42	922.579	2.27838	0.186835	12.1946	3.32103e-34	1.27977e-32	upregulated
ANKRD44	36.1634	1.51808	0.573462	2.64722	0.00811574	0.0214668	upregulated
ANKRD45	246.552	5.92194	0.460262	12.8665	6.95242e-38	3.17059e-36	upregulated
ANKRD53	53.9597	3.03474	0.58558	5.18245	2.18985e-07	1.29688e-06	upregulated
ANKRD54	1012.15	2.53594	0.209198	12.1222	8.05558e-34	3.03444e-32	upregulated
ANKRD65	1280.72	2.41404	0.193421	12.4808	9.50829e-36	3.95475e-34	upregulated
ANKRD66	568.574	12.473	1.63814	7.61412	2.655e-14	3.17187e-13	upregulated
ANKRD9	1151.89	-1.20676	0.185529	-6.50442	7.79945e-11	6.76354e-10	downregulated
ANKUB1	662.559	6.64938	0.332105	20.0219	3.54604e-89	7.24037e-87	upregulated
ANO1	638.766	-1.79366	0.239928	-7.47581	7.67309e-14	8.83783e-13	downregulated
ANO3	13.8138	5.5407	1.43566	3.85935	0.000113689	0.000443885	upregulated
ANO4	86.1564	-4.72619	0.608128	-7.7717	7.7437e-15	9.56281e-14	downregulated
ANO7L1	49.1894	1.50401	0.509239	2.95344	0.00314257	0.00918834	upregulated
ANO9	1756.74	-2.2441	0.240883	-9.31616	1.20628e-20	2.24374e-19	downregulated
ANOS1	47.4104	3.49623	0.585788	5.96842	2.39563e-09	1.79952e-08	upregulated
ANP32B	2537.98	-1.5828	0.169599	-9.33263	1.03274e-20	1.93295e-19	downregulated
ANPEP	408.313	3.68158	1.07768	3.4162	0.000635007	0.00215605	upregulated
ANTXR2	1234.01	-1.55223	0.233255	-6.65463	2.84012e-11	2.57344e-10	downregulated
ANXA10	11.5564	-6.64133	1.63537	-4.06106	4.88514e-05	0.00020361	downregulated
ANXA2R	49.2486	3.26192	0.603493	5.40507	6.47838e-08	4.10016e-07	upregulated
ANXA8	5279.21	-1.62901	0.174298	-9.34612	9.09212e-21	1.70886e-19	downregulated
ANXA8L1	3545.68	-1.13923	0.210447	-5.4134	6.18382e-08	3.93034e-07	downregulated
AOC1	7.12203	-5.34417	1.74935	-3.05495	0.00225095	0.00681352	downregulated
AOC3	31.4157	-2.02262	0.696567	-2.90369	0.0036879	0.0105955	downregulated
AOX1	255.474	-3.13343	0.296748	-10.5592	4.6038e-26	1.17502e-24	downregulated
AP000295.1	125.174	1.02722	0.380167	2.70201	0.00689209	0.0185412	upregulated
AP000542.1	6.75815	-3.17906	1.52684	-2.08212	0.0373316	0.0800828	downregulated
AP000553.5	20.2923	2.32704	0.875201	2.65886	0.0078405	0.0207938	upregulated
AP000812.5	98.8822	4.92593	1.4871	3.31245	0.000924841	0.00304072	upregulated
AP000944.2	183.565	-1.31787	0.329695	-3.99724	6.40845e-05	0.000260986	downregulated
AP001453.5	94.5959	-1.02244	0.436114	-2.34442	0.0190566	0.045143	downregulated
AP002008.2	6.59875	5.91227	1.8798	3.14516	0.00165994	0.0051772	upregulated
AP002956.1	747.693	-1.34249	0.295575	-4.54195	5.57352e-06	2.72355e-05	downregulated
AP003419.1	280.694	-1.7036	0.368707	-4.62045	3.82901e-06	1.91482e-05	downregulated
AP1S2	65.349	-1.3411	0.422301	-3.17569	0.00149481	0.0047129	downregulated
AP1S3	739.395	-1.10415	0.192593	-5.73309	9.86187e-09	6.87347e-08	downregulated
AP3S1	1203.5	-1.22397	0.18467	-6.62786	3.40596e-11	3.06144e-10	downregulated
APBB1	101.677	1.65832	0.517888	3.20208	0.00136438	0.00432749	upregulated
APCDD1	17.5816	4.74151	1.14968	4.12419	3.72042e-05	0.000158695	upregulated
APIP	296.634	1.15994	0.239968	4.83375	1.33988e-06	7.15451e-06	upregulated
APLP2	23146.9	-1.18913	0.20884	-5.69397	1.24121e-08	8.55468e-08	downregulated
APOBEC3C	1224.38	-1.57195	0.17599	-8.93202	4.18297e-19	7.1309e-18	downregulated
APOBEC4	234.902	11.2131	1.21928	9.19652	3.69746e-20	6.70392e-19	upregulated
APOC2	6.32787	-4.39074	1.61457	-2.71945	0.00653902	0.0177188	downregulated
APOL1	2376.39	-1.00958	0.216571	-4.66166	3.13662e-06	1.58489e-05	downregulated
APOL2	823.907	-1.10871	0.272038	-4.07556	4.59034e-05	0.000192394	downregulated
APOL3	84.4926	1.03477	0.435138	2.37803	0.0174056	0.0416881	upregulated
APOL4	82.906	1.05304	0.38896	2.70732	0.00678298	0.0182888	upregulated
APOL6	900.429	1.02496	0.221327	4.631	3.63911e-06	1.82647e-05	upregulated
APOO	447.136	2.13685	0.248309	8.60564	7.58951e-18	1.19203e-16	upregulated
APPL1	1287.82	-1.56324	0.183744	-8.50767	1.77457e-17	2.71596e-16	downregulated
APPL2	859.735	1.211	0.205792	5.88457	3.99095e-09	2.92691e-08	upregulated
AQP1	32.4848	3.53185	0.826891	4.27124	1.94388e-05	8.70363e-05	upregulated
AQP10	21.652	4.23048	0.916591	4.61545	3.92245e-06	1.95914e-05	upregulated
AQP2	20.9364	5.6868	1.27851	4.448	8.6672e-06	4.10038e-05	upregulated
AQP3	14553.8	-1.22457	0.261438	-4.68398	2.81355e-06	1.43456e-05	downregulated
AQP4	33.322	2.7802	0.666103	4.17384	2.99511e-05	0.000129552	upregulated
AQP5	1534.95	5.09481	0.277653	18.3496	3.32768e-75	4.98265e-73	upregulated
AQP6	34.5842	2.74677	0.64542	4.25578	2.0832e-05	9.26051e-05	upregulated
AQP7	64.9597	2.32355	0.566275	4.10321	4.07456e-05	0.000172669	upregulated
ARAP3	842.225	-1.30405	0.212254	-6.14384	8.05509e-10	6.35355e-09	downregulated
AREG	5331.38	-4.23722	0.200715	-21.1106	6.35283e-99	1.72951e-96	downregulated
ARFGEF3	1116.8	1.02778	0.226471	4.53825	5.67224e-06	2.76428e-05	upregulated
ARG2	125.97	-3.17191	0.356216	-8.90446	5.36488e-19	9.09398e-18	downregulated
ARGFXP2	39.9917	-2.08454	0.734446	-2.83826	0.00453609	0.012759	downregulated
ARHGAP1	2127.78	-1.21039	0.248837	-4.8642	1.14922e-06	6.20841e-06	downregulated
ARHGAP10	417.25	-1.34911	0.217096	-6.21436	5.15326e-10	4.14476e-09	downregulated
ARHGAP11A	448.005	-1.95343	0.290087	-6.73393	1.65145e-11	1.53034e-10	downregulated
ARHGAP11B	9.98401	-3.07653	1.21718	-2.52759	0.0114847	0.029044	downregulated
ARHGAP15	7.03181	3.22698	1.59017	2.02933	0.0424242	0.0893016	upregulated
ARHGAP18	1098.87	2.98863	0.1911	15.6391	3.94317e-55	3.06714e-53	upregulated
ARHGAP19	345.563	-1.02888	0.245554	-4.19002	2.78935e-05	0.000121266	downregulated
ARHGAP20	25.1318	2.37908	0.717965	3.31365	0.000920866	0.00302876	upregulated
ARHGAP22	139.811	-2.30863	0.379295	-6.08664	1.15307e-09	8.98456e-09	downregulated
ARHGAP23	2526.56	-1.3975	0.262727	-5.31921	1.04216e-07	6.45486e-07	downregulated
ARHGAP26	267.92	1.63355	0.310202	5.2661	1.39356e-07	8.48508e-07	upregulated
ARHGAP28	51.1316	1.83753	0.502069	3.65992	0.000252292	0.000927625	upregulated
ARHGAP31	138.535	1.05472	0.320604	3.2898	0.0010026	0.00327617	upregulated
ARHGAP39	827.178	2.29193	0.21437	10.6915	1.11584e-26	2.98798e-25	upregulated
ARHGAP42	234.913	1.54421	0.305919	5.04778	4.46981e-07	2.53595e-06	upregulated
ARHGAP44	199.471	3.23686	0.365325	8.86023	7.98478e-19	1.33959e-17	upregulated
ARHGAP6	19.1598	3.20246	0.926926	3.45493	0.00055044	0.00189216	upregulated
ARHGAP8	608.685	-1.22119	0.206008	-5.9279	3.06841e-09	2.28012e-08	downregulated
ARHGDIA	5223.2	-1.08613	0.223719	-4.8549	1.20446e-06	6.47957e-06	downregulated
ARHGDIB	499.284	1.49362	0.330325	4.52166	6.13558e-06	2.97234e-05	upregulated
ARHGEF1	1481.7	-1.28986	0.213604	-6.03855	1.55504e-09	1.19151e-08	downregulated
ARHGEF10	231.831	-1.11279	0.308606	-3.60587	0.000311106	0.00112091	downregulated
ARHGEF16	1294.98	-1.98644	0.204916	-9.69392	3.20004e-22	6.59385e-21	downregulated
ARHGEF2	1328.83	-1.06209	0.190204	-5.58392	2.35154e-08	1.57365e-07	downregulated
ARHGEF25	9.88319	-2.66194	1.15643	-2.30186	0.0213431	0.0496818	downregulated
ARHGEF33	29.9324	4.51582	1.06566	4.23759	2.25936e-05	9.97938e-05	upregulated
ARHGEF34P	243.19	-2.73167	0.419827	-6.50665	7.68429e-11	6.66689e-10	downregulated
ARHGEF37	1043.51	1.50271	0.267398	5.61976	1.91227e-08	1.2922e-07	upregulated
ARHGEF38	134.718	5.18265	0.47213	10.9772	4.92088e-28	1.4057e-26	upregulated
ARHGEF39	87.9384	-1.40491	0.393398	-3.57122	0.000355317	0.00126698	downregulated
ARHGEF5	944.324	-1.31932	0.20251	-6.51481	7.27811e-11	6.32671e-10	downregulated
ARHGEF6	65.461	1.64564	0.430934	3.81877	0.00013412	0.000517714	upregulated
ARID3B	546.345	-2.38897	0.303777	-7.8642	3.71455e-15	4.72016e-14	downregulated
ARID5A	187.827	1.02379	0.275642	3.71419	0.000203855	0.00076262	upregulated
ARL10	303.291	-1.65893	0.310345	-5.34545	9.01945e-08	5.61349e-07	downregulated
ARL13B	230.173	2.13099	0.289671	7.35657	1.8869e-13	2.09541e-12	upregulated
ARL14	5.96594	3.81068	1.84782	2.06226	0.0391833	0.0836158	upregulated
ARL15	278.337	1.22411	0.286711	4.26951	1.95906e-05	8.76941e-05	upregulated
ARL3	1256.95	1.13342	0.240309	4.71652	2.39912e-06	1.2373e-05	upregulated
ARL4C	1135.58	-1.28798	0.311755	-4.1314	3.60559e-05	0.000154067	downregulated
ARL4D	1604.04	-2.51205	0.268328	-9.36185	7.83542e-21	1.48509e-19	downregulated
ARL5B	1398.07	-1.45013	0.184425	-7.86295	3.75188e-15	4.75804e-14	downregulated
ARL6	404.276	3.37122	0.289213	11.6566	2.12469e-31	7.13578e-30	upregulated
ARMC2	350.833	5.14442	0.365354	14.0807	4.99438e-45	2.92309e-43	upregulated
ARMC3	1834.73	10.2242	1.02418	9.98283	1.81229e-23	4.03509e-22	upregulated
ARMC4	690.511	10.0176	0.767704	13.0488	6.45773e-39	3.07778e-37	upregulated
ARMC9	622.87	1.93138	0.202009	9.56086	1.16784e-21	2.33673e-20	upregulated
ARMH1	241.526	5.60385	0.451539	12.4106	2.29069e-35	9.37567e-34	upregulated
ARMH4	64.187	2.41046	0.469282	5.13648	2.79932e-07	1.63571e-06	upregulated
ARNT2	88.6214	-3.77253	0.541125	-6.97164	3.13266e-12	3.10982e-11	downregulated
ARNTL2	2836.46	-1.56917	0.177668	-8.83207	1.02753e-18	1.71109e-17	downregulated
ARPC1B	4986.98	-1.24923	0.175724	-7.10905	1.16842e-12	1.20725e-11	downregulated
ARPC2	6942.77	-1.03118	0.17452	-5.90868	3.4487e-09	2.5469e-08	downregulated
ARRB1	236.857	4.80249	0.40207	11.9444	6.94478e-33	2.49567e-31	upregulated
ARSE	3.13438	4.94135	2.3924	2.06543	0.0388821	0.0830717	upregulated
ARSI	981.245	-3.84165	0.302345	-12.7062	5.46266e-37	2.42353e-35	downregulated
ARSJ	445.884	-1.81234	0.225557	-8.03494	9.36267e-16	1.24246e-14	downregulated
ARTN	103.211	-1.35793	0.449354	-3.02195	0.00251148	0.00751604	downregulated
ARX	6.0322	4.66304	2.26317	2.0604	0.0393601	0.0839135	upregulated
AS3MT	64.9742	-2.01141	0.507711	-3.96172	7.44115e-05	0.000299513	downregulated
ASAH1	3585.93	1.10441	0.197517	5.59145	2.25176e-08	1.50913e-07	upregulated
ASAP1	845.486	-2.14715	0.205097	-10.469	1.19934e-25	2.98474e-24	downregulated
ASAP3	180.852	2.78552	0.369524	7.53813	4.76768e-14	5.5881e-13	upregulated
ASB1	955.295	-1.16859	0.233785	-4.99858	5.77538e-07	3.2358e-06	downregulated
ASB13	412.25	-1.01769	0.241851	-4.20792	2.57729e-05	0.000112728	downregulated
ASB14	37.4415	2.036	0.806624	2.5241	0.0115996	0.0292933	upregulated
ASB16	76.4737	1.17228	0.416148	2.81698	0.00484769	0.0135296	upregulated
ASB2	12.9698	-2.21579	0.937708	-2.36298	0.0181285	0.0431836	downregulated
ASB4	22.6696	1.40722	0.705722	1.99402	0.0461504	0.0958426	upregulated
ASB9	47.4012	5.10366	0.821187	6.21498	5.13297e-10	4.13028e-09	upregulated
ASPG	16.7903	3.07673	0.882214	3.48751	0.000487547	0.00169674	upregulated
ASPHD1	103.698	-2.5244	0.36947	-6.83249	8.34561e-12	7.93827e-11	downregulated
ASPM	572.506	-3.29646	0.243814	-13.5204	1.18572e-41	6.21135e-40	downregulated
ASRGL1	159.352	6.77902	0.626524	10.8201	2.76597e-27	7.59924e-26	upregulated
ASS1	3167.7	1.08118	0.166229	6.50418	7.81188e-11	6.77105e-10	upregulated
ASTN2	99.4372	2.84743	0.416409	6.83806	8.02735e-12	7.65175e-11	upregulated
ATAD2	674.957	-1.49056	0.202909	-7.34596	2.04293e-13	2.2617e-12	downregulated
ATAD5	150.937	-2.10889	0.310969	-6.78167	1.18797e-11	1.11698e-10	downregulated
ATF1	561.385	-1.02844	0.208121	-4.94156	7.75016e-07	4.25986e-06	downregulated
ATF7IP2	172.6	1.09294	0.338173	3.2319	0.0012297	0.00393294	upregulated
ATG16L2	762.672	-1.15712	0.254073	-4.55428	5.2566e-06	2.5778e-05	downregulated
ATG4A	292.857	1.48934	0.262656	5.6703	1.42551e-08	9.76871e-08	upregulated
ATL1	70.4016	3.42953	0.475735	7.20891	5.64029e-13	6.01095e-12	upregulated
ATOH8	278.056	-3.85475	0.308254	-12.5051	6.99897e-36	2.93141e-34	downregulated
ATP10A	32.9392	6.04346	1.06304	5.68508	1.30753e-08	8.98765e-08	upregulated
ATP10B	1193.74	5.46459	0.239696	22.798	4.79731e-115	2.05234e-112	upregulated
ATP12A	416.184	5.07194	1.21646	4.16944	3.05354e-05	0.000131953	upregulated
ATP13A3	4377.84	-1.12526	0.193247	-5.82294	5.78227e-09	4.14588e-08	downregulated
ATP13A4	441.774	5.54023	0.306838	18.0559	7.09273e-73	9.7284e-71	upregulated
ATP13A5	11.0856	5.80309	1.53483	3.78095	0.000156234	0.000596136	upregulated
ATP1B1	7028.68	1.14645	0.251491	4.5586	5.14952e-06	2.53012e-05	upregulated
ATP1B3	2728.82	-1.09553	0.201044	-5.44917	5.06047e-08	3.25668e-07	downregulated
ATP2A1	52.6908	-1.12279	0.471363	-2.38202	0.0172182	0.0413162	downregulated
ATP2A3	96.0763	7.09342	0.875589	8.10131	5.43697e-16	7.40087e-15	upregulated
ATP2B3	17.9596	5.54306	1.38324	4.00731	6.14144e-05	0.000250965	upregulated
ATP5F1D	1706.85	-1.10626	0.168418	-6.56849	5.08276e-11	4.49002e-10	downregulated
ATP5MC1P6	26.869	-2.66079	1.04821	-2.5384	0.011136	0.0283636	downregulated
ATP5PBP5	10.8607	3.70745	1.25019	2.96551	0.00302184	0.00886181	upregulated
ATP6V0A2	519.197	1.06404	0.224618	4.7371	2.16801e-06	1.12359e-05	upregulated
ATP6V0A4	79.4681	4.14637	0.499869	8.29491	1.08668e-16	1.5721e-15	upregulated
ATP6V1B1	232.196	6.50585	1.09162	5.95981	2.52526e-09	1.89294e-08	upregulated
ATP6V1C2	409.158	3.60128	0.266461	13.5152	1.27164e-41	6.6421e-40	upregulated
ATP6V1D	1336.22	1.01142	0.203675	4.96584	6.84055e-07	3.79589e-06	upregulated
ATP6V1FNB	144.356	-2.65732	0.325271	-8.16955	3.09535e-16	4.32819e-15	downregulated
ATP7B	859.137	1.39448	0.226686	6.15159	7.6711e-10	6.06933e-09	upregulated
ATP8B4	19.242	2.14297	0.770283	2.78205	0.0054017	0.0148953	upregulated
ATP8B5P	8.55797	2.69848	1.31388	2.05383	0.0399925	0.0850296	upregulated
ATPSCKMT	218.556	1.19228	0.270963	4.40014	1.08181e-05	5.02534e-05	upregulated
ATR	963.789	1.26064	0.202717	6.21875	5.01136e-10	4.03786e-09	upregulated
ATXN7L1	226.355	1.14967	0.266721	4.31037	1.62981e-05	7.35607e-05	upregulated
ATXN7L3B	1903.94	1.08352	0.169684	6.38551	1.70831e-10	1.44582e-09	upregulated
AUNIP	40.9963	-1.23683	0.527124	-2.34637	0.0189571	0.0449369	downregulated
AURKA	321.946	-1.84897	0.241859	-7.6448	2.09272e-14	2.52193e-13	downregulated
AURKB	181.609	-6.05454	0.558223	-10.8461	2.08143e-27	5.77146e-26	downregulated
AVEN	304.786	-1.40718	0.237649	-5.92126	3.1949e-09	2.36823e-08	downregulated
AVIL	80.1949	1.20474	0.411379	2.92854	0.00340558	0.00986481	upregulated
AVPI1	3168.7	-3.6226	0.185607	-19.5176	7.78441e-85	1.55412e-82	downregulated
AVPR2	3.73462	4.24238	2.07653	2.04301	0.0410515	0.0869212	upregulated
AXDND1	15.0313	7.19042	1.53215	4.69302	2.69198e-06	1.37766e-05	upregulated
AXIN1	1116.98	-1.41944	0.272998	-5.19946	1.9987e-07	1.19035e-06	downregulated
AXIN2	100.33	3.36705	0.513788	6.55338	5.62501e-11	4.95199e-10	upregulated
AXL	1350.68	-3.3989	0.239392	-14.1981	9.41899e-46	5.71758e-44	downregulated
AZGP1	57.954	4.33986	0.639406	6.78733	1.14228e-11	1.07514e-10	upregulated
AZIN2	97.3733	2.07165	0.396816	5.22068	1.7827e-07	1.07e-06	upregulated
AZU1	22.9301	4.56489	1.05187	4.33979	1.4262e-05	6.4843e-05	upregulated
B3GALT5	391.97	3.07627	0.284275	10.8215	2.72415e-27	7.49579e-26	upregulated
B3GLCT	121.239	2.05539	0.359609	5.71564	1.09292e-08	7.57622e-08	upregulated
B3GNT10	50.7779	1.05486	0.485669	2.17197	0.0298578	0.0664294	upregulated
B3GNT7	1623.76	1.12236	0.396238	2.83255	0.00461789	0.0129668	upregulated
B3GNT8	426.585	-2.75524	0.235933	-11.6781	1.64971e-31	5.58229e-30	downregulated
B3GNTL1	141.352	1.70792	0.382433	4.46594	7.97179e-06	3.79034e-05	upregulated
B4GALNT2	575.23	-1.35017	0.284339	-4.74845	2.04981e-06	1.0654e-05	downregulated
B4GALNT4	408.664	-2.47364	0.25351	-9.75759	1.71169e-22	3.60136e-21	downregulated
B4GALT2	1552.48	-1.48262	0.195122	-7.59842	2.99763e-14	3.56461e-13	downregulated
B4GALT5	5266.68	1.23799	0.192088	6.44492	1.15665e-10	9.90123e-10	upregulated
B4GAT1	336.202	-1.42143	0.270402	-5.25674	1.46635e-07	8.91017e-07	downregulated
B9D1	639.024	2.74529	0.244965	11.2069	3.77383e-29	1.12265e-27	upregulated
B9D2	371.396	3.00162	0.262014	11.456	2.19533e-30	6.90817e-29	upregulated
BAALC	82.5145	1.31745	0.467436	2.81847	0.00482536	0.0134738	upregulated
BACH2	166.51	-1.16849	0.329069	-3.5509	0.000383911	0.00136192	downregulated
BAIAP3	1566.54	4.78511	0.221818	21.5723	3.27261e-103	1.03162e-100	upregulated
BAMBI	188.618	2.49967	0.44516	5.61521	1.96319e-08	1.32362e-07	upregulated
BANK1	48.1443	3.18648	0.553049	5.76166	8.3292e-09	5.85063e-08	upregulated
BARX2	713.618	-2.26027	0.223434	-10.116	4.69e-24	1.0735e-22	downregulated
BASP1	2729.17	1.17578	0.249566	4.7113	2.46147e-06	1.26691e-05	upregulated
BBC3	268.057	1.45968	0.271531	5.37575	7.62626e-08	4.79289e-07	upregulated
BBIP1	285.073	1.11199	0.260763	4.26438	2.00457e-05	8.95082e-05	upregulated
BBOF1	1274.81	4.99066	0.238846	20.8948	5.96545e-97	1.48871e-94	upregulated
BBOX1	98.0824	4.52556	0.550684	8.21808	2.06794e-16	2.93497e-15	upregulated
BBS1	905.664	1.24155	0.18808	6.60117	4.07929e-11	3.63035e-10	upregulated
BBS12	182.928	3.39244	0.462951	7.32785	2.3387e-13	2.57487e-12	upregulated
BBS4	508.214	1.83344	0.223111	8.21761	2.07606e-16	2.94416e-15	upregulated
BBS5	444.723	2.46747	0.258449	9.54723	1.33212e-21	2.65361e-20	upregulated
BBS9	432.619	2.11198	0.2386	8.85153	8.63289e-19	1.44294e-17	upregulated
BCAM	5088.76	-3.43383	0.167308	-20.5241	1.31245e-93	2.98508e-91	downregulated
BCAR1	1517.78	-1.36286	0.229304	-5.94345	2.79081e-09	2.08245e-08	downregulated
BCAR3	2558.33	-2.26069	0.281922	-8.01885	1.06742e-15	1.41026e-14	downregulated
BCAS1	777.274	5.1866	0.343567	15.0964	1.71139e-51	1.23001e-49	upregulated
BCAS2P2	10.2619	5.03476	1.49951	3.3576	0.000786212	0.0026191	upregulated
BCAS3	470.352	1.48279	0.217581	6.81488	9.43395e-12	8.94508e-11	upregulated
BCAT1	214.901	2.8771	0.384893	7.47505	7.71728e-14	8.88303e-13	upregulated
BCAT2	805.895	-2.02145	0.199805	-10.1171	4.63868e-24	1.06311e-22	downregulated
BCKDHA	1659.78	-1.49772	0.208258	-7.19166	6.40064e-13	6.78506e-12	downregulated
BCKDK	929.073	-1.25856	0.229216	-5.49071	4.00331e-08	2.60999e-07	downregulated
BCL10	1053.08	-1.12208	0.193432	-5.80089	6.59629e-09	4.69953e-08	downregulated
BCL11B	160.039	-1.67364	0.308222	-5.42999	5.63572e-08	3.59733e-07	downregulated
BCL2A1	217.587	-3.54988	0.399046	-8.89592	5.79388e-19	9.80269e-18	downregulated
BCL2L14	31.1522	2.12185	0.617953	3.43367	0.000595472	0.00203257	upregulated
BCL2L15	124.378	4.37097	0.474863	9.20471	3.42607e-20	6.24338e-19	upregulated
BCL3	1908.79	-1.65882	0.199852	-8.30024	1.03903e-16	1.50438e-15	downregulated
BCL6	2119.66	2.21612	0.287209	7.71604	1.20001e-14	1.45786e-13	upregulated
BCL9L	7105.46	-1.75821	0.184492	-9.53003	1.57233e-21	3.10798e-20	downregulated
BCO1	9.56928	5.64106	1.63209	3.45635	0.000547545	0.00188408	upregulated
BCO2	244.334	2.03569	0.328587	6.19529	5.81788e-10	4.66053e-09	upregulated
BCORL1	410.682	-1.13989	0.297523	-3.83128	0.000127479	0.000493545	downregulated
BCR	3623.59	-1.00922	0.200438	-5.03506	4.77698e-07	2.70255e-06	downregulated
BCRP2	29.0337	-1.65773	0.619275	-2.67689	0.00743094	0.0198217	downregulated
BCS1L	467.876	-1.18906	0.214678	-5.53882	3.04518e-08	2.01161e-07	downregulated
BDH1	452.183	1.45802	0.279183	5.22246	1.76559e-07	1.06207e-06	upregulated
BDH2	660.911	1.04119	0.261774	3.97744	6.96611e-05	0.000281971	upregulated
BDKRB1	160.432	-2.64152	0.456468	-5.78688	7.17075e-09	5.0786e-08	downregulated
BEGAIN	19.8808	-1.96797	0.768491	-2.56082	0.0104425	0.0268005	downregulated
BEND5	18.0171	5.55835	1.32486	4.19543	2.72349e-05	0.000118661	upregulated
BEND7	121.072	1.85861	0.337884	5.50074	3.78206e-08	2.47491e-07	upregulated
BEST4	152.344	4.33391	0.4104	10.5602	4.55572e-26	1.1644e-24	upregulated
BFAR	533.816	-1.11656	0.22752	-4.90752	9.22343e-07	5.02811e-06	downregulated
BHLHA15	14.0893	3.84402	1.15693	3.3226	0.00089183	0.00293972	upregulated
BHLHE40	8915.01	-1.57762	0.184908	-8.53191	1.43953e-17	2.22022e-16	downregulated
BHLHE41	997.659	-1.43215	0.356513	-4.01709	5.89203e-05	0.000241818	downregulated
BICC1	30.9891	2.66688	0.687861	3.87706	0.000105725	0.00041541	upregulated
BICD1	350.231	-1.57782	0.236937	-6.65924	2.75242e-11	2.49902e-10	downregulated
BICD2	2974.26	-1.54892	0.195382	-7.92766	2.23307e-15	2.87832e-14	downregulated
BICDL2	1700.81	1.91393	0.220836	8.66677	4.44558e-18	7.14475e-17	upregulated
BIK	740.147	-1.07922	0.238198	-4.53075	5.87747e-06	2.85577e-05	downregulated
BIRC5	415.68	-3.43386	0.287121	-11.9596	5.78356e-33	2.08673e-31	downregulated
BLACAT1	169.757	1.11857	0.302919	3.69263	0.000221943	0.000824451	upregulated
BLMH	662.559	-1.11839	0.216029	-5.17701	2.25471e-07	1.33265e-06	downregulated
BLNK	132.851	1.20638	0.320418	3.76502	0.000166533	0.000632881	upregulated
BLVRB	2659.7	-2.42223	0.204717	-11.8321	2.6634e-32	9.3105e-31	downregulated
BMF	263.429	2.76619	0.373974	7.39673	1.39582e-13	1.56848e-12	upregulated
BMP1	3123.46	-1.75262	0.197554	-8.87161	7.20974e-19	1.21183e-17	downregulated
BMP15	14.786	7.01443	1.54701	4.53417	5.78303e-06	2.81521e-05	upregulated
BMP2	353.211	-1.2116	0.254005	-4.77	1.84225e-06	9.63375e-06	downregulated
BMP3	133.072	5.27473	0.581709	9.06764	1.21623e-19	2.14037e-18	upregulated
BMP4	40.6928	5.39037	0.961107	5.6085	2.04089e-08	1.37395e-07	upregulated
BMP6	17.3133	1.93635	0.814188	2.37826	0.0173945	0.0416725	upregulated
BMP7	173.786	-1.04341	0.29564	-3.52932	0.000416634	0.00146642	downregulated
BMS1P3	17.4617	-6.70013	1.45935	-4.59117	4.4077e-06	2.18536e-05	downregulated
BMT2	281.965	1.09729	0.271386	4.04328	5.27093e-05	0.000218171	upregulated
BNC1	1683.07	-2.25897	0.275138	-8.21032	2.20604e-16	3.11376e-15	downregulated
BNIP3	746.341	-1.20682	0.250896	-4.81004	1.50897e-06	7.9909e-06	downregulated
BNIPL	113.755	1.69146	0.365291	4.63043	3.64899e-06	1.83091e-05	upregulated
BOC	84.1344	1.37133	0.609948	2.24827	0.024559	0.0560137	upregulated
BOP1	457.402	-1.21524	0.244726	-4.96571	6.84494e-07	3.79715e-06	downregulated
BORCS7	374.219	2.03706	0.252086	8.08079	6.43481e-16	8.71293e-15	upregulated
BORCS8-MEF2B	120.418	1.07226	0.336858	3.18314	0.0014569	0.00460132	upregulated
BPGM	784.914	1.69075	0.229298	7.37361	1.66074e-13	1.85228e-12	upregulated
BPI	8.08134	3.47796	1.50841	2.3057	0.0211272	0.0492492	upregulated
BPIFA1	27655	9.85269	0.344166	28.6277	3.03804e-180	9.09791e-177	upregulated
BPIFA2	35.2871	2.35116	0.651792	3.60723	0.000309488	0.00111597	upregulated
BPIFB1	10700	12.3061	0.485029	25.3718	5.16232e-142	5.45627e-139	upregulated
BPIFB4	38.3653	-4.10279	0.6746	-6.08181	1.18831e-09	9.24713e-09	downregulated
BRAT1	1123.1	-1.14974	0.178526	-6.4402	1.19315e-10	1.02039e-09	downregulated
BRD3OS	803.652	1.13309	0.198602	5.70535	1.16107e-08	8.027e-08	upregulated
BRIP1	110.267	-2.20025	0.422507	-5.20761	1.91284e-07	1.14262e-06	downregulated
BRSK1	24.782	-1.6889	0.655225	-2.57758	0.00994941	0.0256929	downregulated
BSCL2	1469.51	3.29675	0.275469	11.9678	5.24198e-33	1.89895e-31	upregulated
BSPRY	629.295	1.23835	0.219613	5.63878	1.71254e-08	1.16336e-07	upregulated
BST1	38.7754	3.51906	0.766608	4.59043	4.42328e-06	2.19188e-05	upregulated
BTBD11	810.565	-2.51289	0.28029	-8.96534	3.09319e-19	5.32871e-18	downregulated
BTBD19	350.449	-2.81192	0.290818	-9.66899	4.08398e-22	8.34824e-21	downregulated
BTBD2	2385.37	-1.36322	0.195164	-6.98501	2.84834e-12	2.83697e-11	downregulated
BTBD3	854.891	1.01994	0.226301	4.50699	6.57538e-06	3.16916e-05	upregulated
BTBD7	447.128	-1.18002	0.492809	-2.39448	0.016644	0.0401314	downregulated
BTBD9	650.894	1.25682	0.219895	5.71552	1.09366e-08	7.57845e-08	upregulated
BTC	220.074	2.82042	0.286572	9.84192	7.42814e-23	1.59461e-21	upregulated
BTG2	3075.31	-1.31059	0.332727	-3.93893	8.18457e-05	0.000327821	downregulated
BTG4	36.3493	6.11088	1.09646	5.57327	2.50009e-08	1.66685e-07	upregulated
BTN2A2	272.901	1.12102	0.248907	4.50376	6.67617e-06	3.21429e-05	upregulated
BUB1B	280.709	-2.38564	0.252909	-9.43281	3.99259e-21	7.68904e-20	downregulated
BUB1B-PAK6	9.11268	-4.78359	1.4414	-3.31871	0.000904332	0.0029782	downregulated
BYSL	428.245	-1.29204	0.214724	-6.01723	1.77432e-09	1.35261e-08	downregulated
BZW1	8371.41	-1.08985	0.177315	-6.1464	7.92593e-10	6.25604e-09	downregulated
BZW2	1096	-1.06255	0.184812	-5.74934	8.95921e-09	6.27354e-08	downregulated
C10orf143	41.8801	1.72603	0.54689	3.15608	0.00159906	0.00500381	upregulated
C10orf55	111.074	-1.81196	0.362097	-5.00408	5.61288e-07	3.14868e-06	downregulated
C10orf67	91.9683	4.22078	0.516153	8.17738	2.90083e-16	4.07204e-15	upregulated
C10orf95	677.666	2.97087	0.204615	14.5193	9.14091e-48	5.84498e-46	upregulated
C11orf16	486.766	12.2747	1.44374	8.50206	1.8625e-17	2.84812e-16	upregulated
C11orf24	394.216	-1.27089	0.246652	-5.15254	2.56978e-07	1.50993e-06	downregulated
C11orf45	58.0804	-1.48762	0.507622	-2.93056	0.00338347	0.00981185	downregulated
C11orf49	705.832	1.33016	0.196842	6.75753	1.40368e-11	1.30952e-10	upregulated
C11orf52	192.013	3.75734	0.331043	11.35	7.41649e-30	2.27405e-28	upregulated
C11orf65	30.3804	1.56728	0.614983	2.54849	0.0108189	0.0276365	upregulated
C11orf71	97.0092	1.96032	0.449857	4.35765	1.31464e-05	6.01819e-05	upregulated
C11orf74	466.481	2.59016	0.273231	9.47975	2.54887e-21	4.98347e-20	upregulated
C11orf80	474.224	-1.1077	0.238519	-4.64406	3.41621e-06	1.71795e-05	downregulated
C11orf88	664.871	9.07633	0.627694	14.4598	2.17436e-47	1.38542e-45	upregulated
C11orf95	583.847	-1.00169	0.226225	-4.42784	9.51805e-06	4.46528e-05	downregulated
C11orf96	351.547	-3.09356	0.405413	-7.63064	2.33589e-14	2.79995e-13	downregulated
C11orf97	224.138	11.1499	1.22035	9.13669	6.43929e-20	1.14783e-18	upregulated
C12orf54	76.1118	-2.77489	0.426767	-6.50213	7.919e-11	6.85729e-10	downregulated
C12orf56	40.8495	1.25022	0.552695	2.26204	0.0236949	0.0543951	upregulated
C12orf74	691.157	7.66806	0.82782	9.26295	1.98852e-20	3.67213e-19	upregulated
C12orf75	734.138	1.8515	0.282053	6.56439	5.22475e-11	4.61318e-10	upregulated
C12orf76	304.687	1.15646	0.325586	3.55193	0.000382416	0.00135715	upregulated
C14orf132	62.1426	1.3582	0.690953	1.96569	0.0493339	0.101422	upregulated
C14orf39	58.8381	-1.57052	0.526204	-2.98463	0.00283922	0.00837963	downregulated
C15orf62	108.39	1.10746	0.363831	3.04389	0.00233538	0.00704117	upregulated
C15orf65	25.9783	3.30874	0.925074	3.57673	0.000347913	0.00124307	upregulated
C16orf46	86.6138	3.48641	0.432421	8.06253	7.47309e-16	1.00431e-14	upregulated
C16orf54	20.0748	2.74941	0.899237	3.05749	0.00223198	0.00676213	upregulated
C16orf71	605.025	7.50021	0.42954	17.461	2.83789e-68	3.33276e-66	upregulated
C16orf74	696.336	-3.0855	0.223804	-13.7866	3.06817e-43	1.70678e-41	downregulated
C16orf89	22.0874	5.42115	1.24636	4.3496	1.36385e-05	6.23078e-05	upregulated
C17orf113	43.842	1.52504	0.535058	2.85023	0.00436875	0.0123327	upregulated
C17orf50	63.7612	-2.53237	0.664886	-3.80872	0.000139687	0.000537795	downregulated
C17orf53	220.24	-1.34116	0.295458	-4.53925	5.64548e-06	2.7531e-05	downregulated
C17orf97	249.432	3.33132	0.486352	6.8496	7.40542e-12	7.08146e-11	upregulated
C18orf54	99.1912	-1.16436	0.424425	-2.74337	0.00608117	0.0166033	downregulated
C19orf18	25.104	2.15063	0.687274	3.12921	0.00175277	0.00543934	upregulated
C19orf33	3119.05	-1.2595	0.17381	-7.24641	4.27968e-13	4.60187e-12	downregulated
C19orf44	196.293	1.81094	0.30423	5.95254	2.64005e-09	1.97487e-08	upregulated
C19orf48	1030.38	-1.83684	0.194404	-9.4486	3.43401e-21	6.64895e-20	downregulated
C1GALT1C1	424.1	1.07143	0.228018	4.69888	2.61596e-06	1.34181e-05	upregulated
C1GALT1C1L	6.76427	5.11611	1.74885	2.92542	0.00343989	0.00995617	upregulated
C1orf116	4718.39	-1.09298	0.17044	-6.41271	1.42959e-10	1.21451e-09	downregulated
C1orf141	115.24	8.38107	1.157	7.24379	4.36332e-13	4.6806e-12	upregulated
C1orf158	341.019	7.32256	0.547674	13.3703	9.02084e-41	4.60473e-39	upregulated
C1orf167	10.3884	2.54346	1.29477	1.96441	0.0494827	0.101703	upregulated
C1orf189	189.038	9.86335	1.15849	8.51394	1.68127e-17	2.57757e-16	upregulated
C1orf194	846.679	13.018	1.44541	9.00648	2.12785e-19	3.70118e-18	upregulated
C1orf226	144.268	2.24812	0.349312	6.43586	1.2278e-10	1.04803e-09	upregulated
C1orf53	50.227	1.85559	0.515676	3.59837	0.000320224	0.00115099	upregulated
C1orf54	36.6164	-1.26815	0.5941	-2.13457	0.0327961	0.0718021	downregulated
C1orf87	201.278	10.888	1.63103	6.67553	2.46347e-11	2.24233e-10	upregulated
C1QTNF3	19.7485	2.09385	0.774688	2.70283	0.00687509	0.0184983	upregulated
C1QTNF3-AMACR	14.9873	7.23868	1.531	4.72807	2.26669e-06	1.17236e-05	upregulated
C1QTNF5	32.3686	4.06315	0.886643	4.58262	4.59177e-06	2.26974e-05	upregulated
C1QTNF6	552.544	-1.9909	0.288859	-6.89231	5.48943e-12	5.30862e-11	downregulated
C1QTNF8	30.6858	8.28816	1.36864	6.05575	1.39765e-09	1.07689e-08	upregulated
C20orf27	422.821	-1.82716	0.274392	-6.65895	2.75789e-11	2.50271e-10	downregulated
C20orf85	2626.7	14.695	1.44936	10.139	3.7102e-24	8.55776e-23	upregulated
C20orf96	624.141	3.67357	0.244194	15.0437	3.80003e-51	2.6776e-49	upregulated
C21orf58	991.604	4.18819	0.254603	16.4499	8.40524e-61	7.58922e-59	upregulated
C21orf91	516.157	1.20414	0.220264	5.4668	4.58222e-08	2.9659e-07	upregulated
C22orf15	556.637	12.4089	1.44548	8.58461	9.11411e-18	1.42278e-16	upregulated
C22orf23	1167	-1.17447	0.216392	-5.42752	5.71419e-08	3.64345e-07	downregulated
C2CD2	1374.85	-1.39174	0.211736	-6.57301	4.93072e-11	4.35785e-10	downregulated
C2CD2L	555.223	2.49625	0.242755	10.283	8.40571e-25	2.01647e-23	upregulated
C2CD3	832.868	1.58758	0.187463	8.46875	2.48035e-17	3.75459e-16	upregulated
C2CD4A	243.992	-1.3546	0.438443	-3.08957	0.00200446	0.00614086	downregulated
C2CD4B	18.3966	2.12114	0.857315	2.47416	0.013355	0.0331165	upregulated
C2CD4C	122.904	-1.19688	0.371603	-3.22086	0.00127806	0.00407891	downregulated
C2orf15	73.4411	1.35301	0.403317	3.35469	0.000794536	0.0026457	upregulated
C2orf40	41.3932	7.07252	1.18905	5.94806	2.71347e-09	2.02726e-08	upregulated
C2orf50	243.579	7.63443	0.66378	11.5014	1.29727e-30	4.14758e-29	upregulated
C2orf66	16.5034	1.55692	0.793302	1.96258	0.0496949	0.102071	upregulated
C2orf70	68.5312	9.43233	1.27514	7.39709	1.39198e-13	1.56515e-12	upregulated
C2orf73	50.0285	7.73902	1.1975	6.46264	1.0289e-10	8.84555e-10	upregulated
C2orf74	116.026	1.27269	0.389791	3.26505	0.00109446	0.00354394	upregulated
C2orf81	527.22	4.1581	0.306001	13.5885	4.68583e-42	2.5058e-40	upregulated
C2orf92	123.946	1.34101	0.399039	3.36059	0.00077776	0.00259417	upregulated
C3	38260.5	-1.7424	0.201846	-8.63232	6.01173e-18	9.51708e-17	downregulated
C3AR1	4.71665	5.45572	2.08439	2.61742	0.00885961	0.0231953	upregulated
C3orf14	115.147	1.25072	0.375822	3.32794	0.000874893	0.00288972	upregulated
C3orf67	465.963	1.2799	0.217341	5.88889	3.88806e-09	2.85495e-08	upregulated
C4A	70.5447	4.19685	0.530005	7.91852	2.40353e-15	3.08697e-14	upregulated
C4B	150.111	3.91399	0.570622	6.85916	6.92649e-12	6.64556e-11	upregulated
C4BPB	47.7029	1.29575	0.531749	2.43677	0.014819	0.036339	upregulated
C4orf19	161.303	5.36098	0.483999	11.0764	1.63278e-28	4.78593e-27	upregulated
C4orf33	200.868	1.68347	0.388184	4.33678	1.44583e-05	6.57024e-05	upregulated
C4orf47	176.025	6.62142	0.577473	11.4662	1.95073e-30	6.18179e-29	upregulated
C4orf48	69.6004	1.03024	0.43041	2.39363	0.0166827	0.0401978	upregulated
C4orf54	5.9373	5.87604	1.93412	3.03809	0.00238083	0.00715962	upregulated
C5AR1	278.56	2.9129	0.292115	9.97174	2.02655e-23	4.501e-22	upregulated
C5orf15	1517.66	1.3575	0.191193	7.10013	1.24636e-12	1.28556e-11	upregulated
C5orf49	1661.14	14.0507	1.19808	11.7277	9.19649e-32	3.14748e-30	upregulated
C5orf52	3.65122	4.8159	2.29879	2.09497	0.0361736	0.0780273	upregulated
C6	86.2886	8.24405	3.02558	2.72479	0.00643431	0.0174482	upregulated
C6orf118	711.742	12.8363	1.20231	10.6764	1.31323e-26	3.48026e-25	upregulated
C6orf141	93.9839	-1.88535	0.385046	-4.89644	9.75878e-07	5.30547e-06	downregulated
C6orf222	10.7697	6.36527	1.66267	3.82835	0.000129003	0.000499014	upregulated
C6orf223	65.9752	2.7815	0.60286	4.61385	3.9528e-06	1.97234e-05	upregulated
C6orf52	19.7824	3.05792	0.854167	3.58001	0.000343584	0.0012288	upregulated
C7orf57	804.579	8.22253	0.435688	18.8725	1.91929e-79	3.25337e-77	upregulated
C7orf61	6.19843	-3.79383	1.57523	-2.40843	0.0160212	0.0388225	downregulated
C8orf34	47.2587	4.34649	0.860411	5.05164	4.38023e-07	2.48827e-06	upregulated
C8orf37	96.3146	1.7538	0.368158	4.76371	1.90066e-06	9.91613e-06	upregulated
C8orf48	39.9728	3.59805	0.754008	4.77191	1.8249e-06	9.55134e-06	upregulated
C8orf82	516.598	-1.03165	0.218672	-4.71779	2.38417e-06	1.23064e-05	downregulated
C8orf89	4.07418	5.26594	2.18715	2.40767	0.0160545	0.0388875	upregulated
C9	10.096	-3.14296	1.20742	-2.60305	0.00923997	0.0240711	downregulated
C9orf116	1016.33	5.67252	0.254362	22.301	3.6151e-110	1.38204e-107	upregulated
C9orf135	531.527	12.3816	1.44986	8.53985	1.34398e-17	2.08178e-16	upregulated
C9orf152	96.3202	6.54608	0.761391	8.59753	8.14471e-18	1.27589e-16	upregulated
C9orf24	1754.52	11.3356	1.09313	10.3698	3.40103e-25	8.31424e-24	upregulated
C9orf40	106.722	-1.20799	0.418116	-2.88913	0.00386311	0.0110336	downregulated
C9orf43	34.4709	1.63313	0.601322	2.7159	0.0066095	0.017872	upregulated
C9orf50	6.82604	6.05728	1.85598	3.26366	0.00109984	0.0035588	upregulated
C9orf72	731.395	1.1509	0.275003	4.18504	2.8512e-05	0.000123805	upregulated
CA11	234.013	-1.02033	0.272772	-3.74061	0.000183577	0.000691513	downregulated
CA12	3437.31	-2.38281	0.2063	-11.5503	7.36052e-31	2.3959e-29	downregulated
CA13	162.789	2.38952	0.353322	6.763	1.3516e-11	1.26356e-10	upregulated
CA2	559.676	-6.60692	0.369591	-17.8763	1.80448e-71	2.34949e-69	downregulated
CA5B	210.133	1.07974	0.290178	3.72094	0.000198483	0.000744229	upregulated
CA8	50.799	4.73358	0.673394	7.02945	2.07353e-12	2.09192e-11	upregulated
CA9	63.5097	-4.75331	0.60383	-7.87194	3.49196e-15	4.4436e-14	downregulated
CAB39L	359.131	1.70618	0.256957	6.63996	3.13762e-11	2.82874e-10	upregulated
CABCOCO1	382.304	10.4976	1.62065	6.47738	9.33299e-11	8.05452e-10	upregulated
CACFD1	255.721	1.16501	0.251844	4.62591	3.72948e-06	1.86817e-05	upregulated
CACNA1A	65.957	1.13064	0.427754	2.64319	0.0082129	0.0216918	upregulated
CACNA1D	28.4724	2.83658	0.818097	3.46729	0.000525731	0.0018166	upregulated
CACNB4	27.6755	1.71302	0.661162	2.59092	0.00957189	0.0248461	upregulated
CACNG4	189.795	3.0808	0.440321	6.99671	2.62036e-12	2.61861e-11	upregulated
CACNG6	117.316	10.2318	1.24244	8.23526	1.79175e-16	2.55712e-15	upregulated
CAD	915.219	-1.11528	0.242758	-4.59419	4.34431e-06	2.15631e-05	downregulated
CADM1	34.0033	3.20377	0.709773	4.5138	6.3677e-06	3.07484e-05	upregulated
CALCRL	28.0797	3.31108	0.720586	4.59498	4.3279e-06	2.14876e-05	upregulated
CALHM2	52.4607	-1.88887	0.576926	-3.27402	0.00106029	0.00344382	downregulated
CALHM5	35.8615	2.35207	0.637702	3.68835	0.00022571	0.000837751	upregulated
CALM2	8197.14	1.3261	0.170457	7.77967	7.27151e-15	9.00445e-14	upregulated
CALML4	620.578	3.79723	0.232277	16.3479	4.50538e-60	4.00756e-58	upregulated
CALML5	25.4379	1.78417	0.726771	2.45492	0.0140914	0.0347509	upregulated
CAMK1	73.6251	-1.65946	0.41588	-3.99025	6.60028e-05	0.000268251	downregulated
CAMK1D	676.119	4.60475	0.310648	14.823	1.03969e-49	7.04952e-48	upregulated
CAMK1G	72.4987	-4.69074	0.581353	-8.06865	7.10776e-16	9.56646e-15	downregulated
CAMK2A	214.469	-6.00591	0.565423	-10.622	2.35513e-26	6.15968e-25	downregulated
CAMK2N1	658.168	-2.88055	0.307775	-9.35926	8.02972e-21	1.52032e-19	downregulated
CAMKK1	202.884	-1.99214	0.355302	-5.6069	2.05985e-08	1.38568e-07	downregulated
CAMP	5.93509	-4.9358	1.76138	-2.80224	0.00507489	0.0140991	downregulated
CAMSAP2	1826.69	-1.15954	0.242779	-4.77613	1.78702e-06	9.37223e-06	downregulated
CAMTA2	1058.96	-1.10859	0.200917	-5.51766	3.43541e-08	2.26025e-07	downregulated
CANT1	1910	-1.09302	0.215101	-5.0814	3.74666e-07	2.14737e-06	downregulated
CAP2	205.866	2.10752	0.280427	7.51541	5.67328e-14	6.60644e-13	upregulated
CAPG	3589.87	-1.7527	0.15901	-11.0226	2.97408e-28	8.61907e-27	downregulated
CAPN1	11516.7	-1.05861	0.193242	-5.47814	4.29814e-08	2.79006e-07	downregulated
CAPN13	4373.05	8.66168	0.394224	21.9715	5.40117e-107	1.90291e-104	upregulated
CAPN14	575.92	-1.16143	0.39882	-2.91217	0.00358925	0.0103468	downregulated
CAPN15	1569.48	-1.11543	0.218368	-5.10803	3.25536e-07	1.88381e-06	downregulated
CAPN2	21751.6	-1.18515	0.165167	-7.17546	7.20664e-13	7.62148e-12	downregulated
CAPN5	976.24	3.11757	0.247598	12.5913	2.35866e-36	1.01632e-34	upregulated
CAPN8	104.59	5.93233	0.609818	9.72804	2.28968e-22	4.7672e-21	upregulated
CAPN9	105.438	6.26125	0.791564	7.90997	2.57442e-15	3.29232e-14	upregulated
CAPRIN2	1295	-2.73385	0.225285	-12.1351	6.88393e-34	2.6095e-32	downregulated
CAPS	11493	5.98527	0.281232	21.2823	1.65567e-100	4.72207e-98	upregulated
CAPS2	500.892	3.4593	0.298737	11.5797	5.22154e-31	1.71519e-29	upregulated
CAPSL	1093.76	13.3947	1.45789	9.1877	4.01317e-20	7.26901e-19	upregulated
CARD10	1152.1	-2.17323	0.237936	-9.13367	6.62161e-20	1.17799e-18	downregulated
CARD16	61.0844	2.01604	0.487515	4.13534	3.54422e-05	0.00015177	upregulated
CARD9	94.1279	1.07911	0.402635	2.68013	0.00735936	0.0196483	upregulated
CARF	237.347	1.125	0.308193	3.65031	0.000261923	0.000959356	upregulated
CARNMT1	471.603	-1.29981	0.214824	-6.05059	1.44314e-09	1.1105e-08	downregulated
CARS	523.59	1.19643	0.283074	4.22655	2.37302e-05	0.00010448	upregulated
CARS2	1221.77	-1.13784	0.199883	-5.69255	1.25158e-08	8.61956e-08	downregulated
CASC1	761.186	9.26049	1.252	7.39658	1.39733e-13	1.56921e-12	upregulated
CASD1	254.031	1.67562	0.264905	6.32537	2.52622e-10	2.0908e-09	upregulated
CASP10	379.897	1.09016	0.234376	4.65134	3.2979e-06	1.66125e-05	upregulated
CASP17P	9.81838	2.72821	1.10712	2.46424	0.0137306	0.0339495	upregulated
CASP7	705.694	1.17942	0.201825	5.84378	5.10305e-09	3.69724e-08	upregulated
CASTOR3	404.38	3.08203	0.26862	11.4736	1.79068e-30	5.69467e-29	upregulated
CASZ1	1359.33	1.01997	0.192532	5.2977	1.17274e-07	7.20893e-07	upregulated
CAT	973.134	1.89077	0.200215	9.44367	3.59942e-21	6.95423e-20	upregulated
CATIP	345.307	7.93549	1.04707	7.57877	3.48837e-14	4.12633e-13	upregulated
CATSPERD	30.6836	5.33584	1.10534	4.82733	1.38379e-06	7.37583e-06	upregulated
CATSPERE	28.8664	4.23892	0.880137	4.81621	1.46314e-06	7.7688e-06	upregulated
CAV1	3810.47	-3.39468	0.226824	-14.9661	1.22211e-50	8.54428e-49	downregulated
CAV2	2755.83	-1.61936	0.187729	-8.62608	6.34892e-18	1.00332e-16	downregulated
CAVIN1	3863.85	-2.46954	0.248212	-9.9493	2.53954e-23	5.59882e-22	downregulated
CBARP	168.31	-1.2702	0.50681	-2.50627	0.0122012	0.0306488	downregulated
CBL	871.573	-1.03448	0.193424	-5.34822	8.88221e-08	5.53382e-07	downregulated
CBLC	1564.37	-2.58555	0.249106	-10.3793	3.07985e-25	7.54963e-24	downregulated
CBLN2	5.00529	5.59104	2.04294	2.73676	0.00620472	0.016897	upregulated
CBLN3	76.477	-1.00064	0.471041	-2.12433	0.0336427	0.0733339	downregulated
CBR3	202.575	-1.7272	0.327441	-5.27484	1.32873e-07	8.11232e-07	downregulated
CBWD6	130.809	-1.05365	0.318253	-3.31071	0.000930593	0.00305739	downregulated
CBX6	1164.81	1.08706	0.265174	4.09941	4.14209e-05	0.000175242	upregulated
CBX8	153.307	1.45136	0.340065	4.26789	1.97331e-05	8.81789e-05	upregulated
CBY1	1154.66	1.82459	0.223714	8.15594	3.46479e-16	4.826e-15	upregulated
CC2D2A	1729.97	4.7789	0.228712	20.8949	5.9623e-97	1.48871e-94	upregulated
CCBE1	69.6699	-3.45138	0.589244	-5.8573	4.70451e-09	3.42368e-08	downregulated
CCDC103	210.494	4.01747	0.492729	8.1535	3.53541e-16	4.90914e-15	upregulated
CCDC110	17.8013	3.60612	1.05964	3.40316	0.000666109	0.00225271	upregulated
CCDC113	2396.44	3.75459	0.18159	20.6762	5.67383e-95	1.34141e-92	upregulated
CCDC114	1344.75	7.21473	0.341935	21.0997	8.00308e-99	2.14626e-96	upregulated
CCDC117	349.716	1.02858	0.273121	3.76602	0.000165871	0.000630499	upregulated
CCDC120	1103.08	-1.25237	0.211671	-5.91657	3.28725e-09	2.43468e-08	downregulated
CCDC121	139.387	4.44554	0.541446	8.21049	2.20282e-16	3.11165e-15	upregulated
CCDC125	635.496	2.02455	0.239495	8.45339	2.8296e-17	4.27606e-16	upregulated
CCDC126	151.483	2.44664	0.330653	7.39942	1.36782e-13	1.53895e-12	upregulated
CCDC13	332.859	7.17665	0.499818	14.3585	9.42292e-47	5.94074e-45	upregulated
CCDC136	4.97487	4.62964	1.87046	2.47513	0.0133186	0.0330508	upregulated
CCDC138	366.508	3.25064	0.284566	11.4232	3.20379e-30	1.00464e-28	upregulated
CCDC144B	117.627	1.33026	0.511047	2.60301	0.00924102	0.0240711	upregulated
CCDC144CP	14.1844	2.30574	1.0142	2.27347	0.0229981	0.0529765	upregulated
CCDC146	1977.97	3.28965	0.285783	11.511	1.16122e-30	3.73251e-29	upregulated
CCDC148	102.044	4.27697	0.495317	8.63483	5.88164e-18	9.31935e-17	upregulated
CCDC15	106.996	1.73256	0.4716	3.67378	0.000238985	0.000882468	upregulated
CCDC150	50.0502	-1.07895	0.504873	-2.13707	0.0325924	0.0714085	downregulated
CCDC151	443.634	10.1867	1.69738	6.00142	1.95595e-09	1.48289e-08	upregulated
CCDC153	334.289	5.65207	0.415875	13.5908	4.54045e-42	2.43531e-40	upregulated
CCDC157	460.88	4.01786	0.260212	15.4407	8.71559e-54	6.55238e-52	upregulated
CCDC158	21.7224	3.00557	0.854669	3.51665	0.000437026	0.0015313	upregulated
CCDC160	93.1118	4.78191	0.610581	7.83174	4.81174e-15	6.01233e-14	upregulated
CCDC162P	232.328	5.93095	0.490117	12.1011	1.04213e-33	3.90105e-32	upregulated
CCDC17	2934.98	7.44044	0.237019	31.3918	2.61754e-216	1.56773e-212	upregulated
CCDC170	1973.49	9.86591	0.788985	12.5046	7.04868e-36	2.94537e-34	upregulated
CCDC171	219.889	3.86257	0.366246	10.5464	5.2785e-26	1.33583e-24	upregulated
CCDC173	273.586	8.11003	1.14148	7.10484	1.20464e-12	1.24397e-11	upregulated
CCDC175	3.92382	5.1801	2.21786	2.33563	0.0195104	0.0461025	upregulated
CCDC180	1133.03	6.53921	0.267045	24.4873	2.01554e-132	1.57457e-129	upregulated
CCDC181	294.465	5.10112	0.413173	12.3462	5.10515e-35	2.03391e-33	upregulated
CCDC184	21.2538	6.66263	1.39052	4.79148	1.65554e-06	8.72082e-06	upregulated
CCDC187	1751.32	9.72972	0.537721	18.0943	3.53095e-73	4.88032e-71	upregulated
CCDC189	599.365	3.93958	0.2779	14.1763	1.28526e-45	7.74949e-44	upregulated
CCDC190	685.859	10.4155	0.873926	11.9181	9.53046e-33	3.40444e-31	upregulated
CCDC191	678.623	3.19361	0.280817	11.3726	5.72601e-30	1.76778e-28	upregulated
CCDC24	522.381	1.97423	0.261367	7.55351	4.23684e-14	4.99197e-13	upregulated
CCDC28A	384.37	1.1392	0.243768	4.67329	2.96413e-06	1.50366e-05	upregulated
CCDC30	421.471	3.1671	0.29291	10.8125	3.00257e-27	8.23666e-26	upregulated
CCDC33	704.816	2.29634	0.273378	8.39987	4.46983e-17	6.67171e-16	upregulated
CCDC34	442.724	1.77274	0.274559	6.45667	1.07029e-10	9.18384e-10	upregulated
CCDC39	526.592	5.1381	0.334646	15.3538	3.33864e-53	2.46867e-51	upregulated
CCDC40	1140.62	7.15922	0.307212	23.3038	4.05444e-120	1.96892e-117	upregulated
CCDC57	1763.59	1.7284	0.179303	9.63958	5.44119e-22	1.10596e-20	upregulated
CCDC60	489.036	4.44966	0.393535	11.3069	1.21313e-29	3.68823e-28	upregulated
CCDC65	948.871	6.79358	0.390645	17.3907	9.7042e-68	1.09664e-65	upregulated
CCDC66	324.169	2.07614	0.282448	7.35054	1.97406e-13	2.19085e-12	upregulated
CCDC69	1304.15	3.03009	0.190643	15.894	6.96829e-57	5.66544e-55	upregulated
CCDC74A	1154.48	4.03011	0.208058	19.3701	1.37961e-83	2.63712e-81	upregulated
CCDC74B	525.706	3.96431	0.238093	16.6503	3.01189e-62	2.78957e-60	upregulated
CCDC78	2329.33	5.33076	0.210893	25.277	5.71326e-141	5.70311e-138	upregulated
CCDC81	184.997	7.62809	0.746647	10.2165	1.67329e-24	3.94045e-23	upregulated
CCDC82	460.698	1.38401	0.220176	6.28594	3.25873e-10	2.66999e-09	upregulated
CCDC85B	3260.47	-4.20597	0.226847	-18.541	9.63977e-77	1.53281e-74	downregulated
CCDC86	512.236	-1.01537	0.255837	-3.96882	7.22287e-05	0.000291314	downregulated
CCDC87	33.9828	3.66588	0.836246	4.38373	1.16662e-05	5.38448e-05	upregulated
CCDC88A	808.325	-1.10101	0.219575	-5.01425	5.32401e-07	2.99505e-06	downregulated
CCDC89	186.442	8.9929	1.78758	5.03076	4.88529e-07	2.75947e-06	upregulated
CCDC96	733.592	5.48038	0.261454	20.9612	1.48359e-97	3.80817e-95	upregulated
CCDC9B	611.307	1.30037	0.22361	5.81534	6.05091e-09	4.32641e-08	upregulated
CCL15	52.0046	8.18938	3.18911	2.56792	0.0102311	0.0263483	upregulated
CCL15-CCL14	7.70393	5.26535	2.08362	2.52702	0.0115035	0.0290834	upregulated
CCL17	12.1784	3.8017	1.20245	3.16163	0.00156887	0.00491918	upregulated
CCL20	1228.16	-2.37338	0.310873	-7.63457	2.26579e-14	2.71774e-13	downregulated
CCL22	37.2904	1.28377	0.590102	2.1755	0.0295924	0.0658881	upregulated
CCL28	261.686	3.51863	0.344148	10.2242	1.54523e-24	3.64366e-23	upregulated
CCM2	867.658	-1.53025	0.194148	-7.88183	3.22611e-15	4.11112e-14	downregulated
CCNA1	1421.66	1.49658	0.223152	6.70655	1.9928e-11	1.82873e-10	upregulated
CCNA2	422.628	-3.77774	0.256106	-14.7507	3.04407e-49	2.04854e-47	downregulated
CCNB1	927.297	-1.51654	0.182867	-8.29314	1.10301e-16	1.59444e-15	downregulated
CCNB1IP1	475.364	-1.76773	0.252842	-6.99142	2.72117e-12	2.71332e-11	downregulated
CCNB2	433.334	-1.24416	0.213633	-5.82382	5.75174e-09	4.12729e-08	downregulated
CCNB3	26.2095	2.01548	0.694896	2.9004	0.00372685	0.0106971	upregulated
CCND2	1355.47	-2.24646	0.234406	-9.58362	9.37055e-22	1.88333e-20	downregulated
CCNE1	114.306	-1.11567	0.344596	-3.23761	0.00120533	0.00386464	downregulated
CCNE2	44.5055	-1.28024	0.627112	-2.04148	0.0412033	0.0871708	downregulated
CCNF	213.925	-1.69161	0.365715	-4.62549	3.73708e-06	1.87146e-05	downregulated
CCNI	6401.94	-1.20464	0.191315	-6.29665	3.04143e-10	2.50337e-09	downregulated
CCNI2	28.9759	2.38196	0.657821	3.62098	0.000293488	0.00106361	upregulated
CCNO	2741.37	5.20579	0.195889	26.5751	1.31566e-155	1.57598e-152	upregulated
CCNYL2	50.5303	3.32179	0.565421	5.8749	4.23101e-09	3.09287e-08	upregulated
CCP110	1078.72	2.78743	0.20962	13.2975	2.39311e-40	1.19775e-38	upregulated
CCPG1	2060.45	1.01981	0.198813	5.12952	2.90484e-07	1.69462e-06	upregulated
CCR3	7.88558	2.6027	1.32101	1.97024	0.048811	0.100521	upregulated
CCR7	35.4599	3.06885	0.694077	4.42148	9.80288e-06	4.58693e-05	upregulated
CCRL2	4.64807	4.51413	1.89806	2.37828	0.0173935	0.0416725	upregulated
CCSER1	21.8384	1.70303	0.758822	2.2443	0.024813	0.0564999	upregulated
CCT6B	108.28	1.7467	0.415821	4.20061	2.66192e-05	0.000116204	upregulated
CCT8P1	8.0114	3.24132	1.38569	2.33914	0.0193284	0.0457234	upregulated
CCZ1B	331.47	1.03486	0.245478	4.21571	2.48991e-05	0.000109145	upregulated
CD109	3061.96	-1.00245	0.245571	-4.08214	4.46234e-05	0.000187598	downregulated
CD14	180.949	-1.20888	0.336484	-3.5927	0.000327269	0.00117513	downregulated
CD164L2	572.026	5.03703	0.309441	16.2778	1.41804e-59	1.23089e-57	upregulated
CD177	87.6417	1.85665	0.416521	4.45751	8.29161e-06	3.93097e-05	upregulated
CD19	22.8327	5.41475	1.1493	4.71134	2.46099e-06	1.26691e-05	upregulated
CD200R1	7.666	3.93038	1.46089	2.6904	0.00713662	0.0191418	upregulated
CD200R1L	68.854	6.4811	0.87786	7.38284	1.5495e-13	1.73251e-12	upregulated
CD24	23764.2	1.11208	0.152546	7.29012	3.09672e-13	3.37633e-12	upregulated
CD274	247.553	-1.42473	0.320761	-4.44173	8.92396e-06	4.21297e-05	downregulated
CD302	54.1163	1.11499	0.465812	2.39365	0.0166815	0.0401978	upregulated
CD320	229.725	-1.81644	0.309024	-5.87799	4.15279e-09	3.03817e-08	downregulated
CD34	7.8988	3.2922	1.51141	2.17824	0.0293885	0.0654827	upregulated
CD36	229.195	4.73701	0.453541	10.4445	1.55248e-25	3.85822e-24	upregulated
CD38	147.705	5.99922	0.561864	10.6773	1.2993e-26	3.44843e-25	upregulated
CD3EAP	205.09	-2.12648	0.292387	-7.27282	3.52047e-13	3.81749e-12	downregulated
CD4	120.798	5.04907	0.517477	9.75709	1.72028e-22	3.6152e-21	upregulated
CD40	439.076	-1.06976	0.221293	-4.83412	1.33736e-06	7.14534e-06	downregulated
CD44	9590.65	-1.40923	0.237994	-5.92128	3.19454e-09	2.36823e-08	downregulated
CD55	1954.08	1.15175	0.273485	4.21137	2.53831e-05	0.000111131	upregulated
CD6	38.7858	1.95043	0.678927	2.87282	0.00406832	0.0115572	upregulated
CD68	916.185	-1.86314	0.203975	-9.13419	6.58991e-20	1.17351e-18	downregulated
CD69	3.77538	4.95056	2.26662	2.18411	0.0289542	0.0646351	upregulated
CD74	4326.34	2.20209	0.221157	9.95715	2.34701e-23	5.18708e-22	upregulated
CD86	30.13	-2.78713	0.745551	-3.73834	0.000185236	0.000697614	downregulated
CD99	2743.32	-1.29422	0.186711	-6.93168	4.15884e-12	4.07005e-11	downregulated
CDA	143.569	-3.96392	0.516495	-7.67464	1.65881e-14	2.00711e-13	downregulated
CDC14A	318.817	2.97828	0.265324	11.2251	3.07068e-29	9.19566e-28	upregulated
CDC20	1007.17	-1.4436	0.204657	-7.05375	1.74156e-12	1.76993e-11	downregulated
CDC20B	2361.95	11.2048	0.642159	17.4487	3.52265e-68	4.11006e-66	upregulated
CDC25A	224.806	-3.52007	0.407204	-8.64448	5.40505e-18	8.57933e-17	downregulated
CDC25B	1776.46	-2.7186	0.17922	-15.1691	5.6691e-52	4.10736e-50	downregulated
CDC25C	101.541	-1.65821	0.404185	-4.10259	4.08546e-05	0.00017309	downregulated
CDC42EP2	538.047	-2.76913	0.282475	-9.8031	1.09182e-22	2.33267e-21	downregulated
CDC42EP4	3412.93	-1.23556	0.222824	-5.54498	2.93982e-08	1.94846e-07	downregulated
CDC45	132.709	-3.26837	0.449101	-7.27759	3.39839e-13	3.68956e-12	downregulated
CDC6	205.947	-4.04773	0.321763	-12.5798	2.72582e-36	1.16336e-34	downregulated
CDCA2	160.143	-2.41921	0.352885	-6.85552	7.10515e-12	6.80882e-11	downregulated
CDCA3	136.304	-2.6503	0.338217	-7.8361	4.64751e-15	5.82332e-14	downregulated
CDCA4	688.05	-1.42172	0.212357	-6.69496	2.15727e-11	1.96961e-10	downregulated
CDCA5	272.243	-1.85531	0.298042	-6.22499	4.8158e-10	3.889e-09	downregulated
CDCA7	317.606	-5.15859	0.375919	-13.7226	7.43353e-43	4.07213e-41	downregulated
CDCA7L	665.022	-1.40616	0.194632	-7.22472	5.02152e-13	5.36744e-12	downregulated
CDCA8	229.71	-2.53504	0.326847	-7.75604	8.76193e-15	1.07758e-13	downregulated
CDCP1	4224.75	-1.42491	0.274048	-5.19949	1.99834e-07	1.19035e-06	downregulated
CDH13	891.763	-2.03816	0.285498	-7.13896	9.40405e-13	9.79548e-12	downregulated
CDH16	3.96381	5.02243	2.22588	2.25637	0.0240472	0.055035	upregulated
CDH2	107.754	7.17846	0.892829	8.04013	8.97452e-16	1.19447e-14	upregulated
CDH23	36.3343	1.72344	0.661848	2.60398	0.00921486	0.0240169	upregulated
CDH24	303.353	-1.05878	0.254256	-4.16425	3.12383e-05	0.000134634	downregulated
CDH26	784.805	1.70734	0.220435	7.7453	9.53598e-15	1.16718e-13	upregulated
CDH3	11406	-1.62997	0.209105	-7.79496	6.44279e-15	8.00028e-14	downregulated
CDH6	64.5889	2.35938	0.562969	4.19097	2.77768e-05	0.000120817	upregulated
CDHR1	233.15	-2.04084	0.305991	-6.66959	2.56511e-11	2.3313e-10	downregulated
CDHR2	33.4046	1.77932	0.614752	2.89437	0.00379916	0.0108804	upregulated
CDHR3	3122.26	7.59459	0.237372	31.9944	1.30494e-224	1.17236e-220	upregulated
CDHR4	951.106	8.86126	0.498026	17.7928	8.03809e-71	1.02431e-68	upregulated
CDIP1	514.482	-1.83523	0.210228	-8.72973	2.55289e-18	4.17382e-17	downregulated
CDK18	732.6	-1.05038	0.198855	-5.28213	1.2769e-07	7.81448e-07	downregulated
CDK2	450.029	-1.49615	0.279907	-5.34517	9.03301e-08	5.61998e-07	downregulated
CDK20	401.46	3.01971	0.242194	12.4681	1.11389e-35	4.62224e-34	upregulated
CDK4	1019.11	-1.04317	0.179523	-5.81081	6.21715e-09	4.43821e-08	downregulated
CDK6	2446.38	-1.26022	0.198855	-6.33736	2.33733e-10	1.94431e-09	downregulated
CDKL1	122.896	2.70496	0.383231	7.05831	1.68538e-12	1.71697e-11	upregulated
CDKL2	105.557	3.17308	0.39388	8.05596	7.88606e-16	1.05744e-14	upregulated
CDKL3	48.9976	1.30235	0.539407	2.41442	0.0157603	0.0382885	upregulated
CDKL4	9.00932	6.24819	1.73015	3.61136	0.000304598	0.0011001	upregulated
CDKN1C	352.368	1.73551	0.293637	5.91039	3.41309e-09	2.52372e-08	upregulated
CDKN2A	1053.44	1.53518	0.185477	8.27692	1.26407e-16	1.81847e-15	upregulated
CDKN2B	1414.95	3.2444	0.201596	16.0936	2.82933e-58	2.36453e-56	upregulated
CDKN3	120.267	-3.97143	0.429462	-9.24746	2.29895e-20	4.22368e-19	downregulated
CDON	62.556	1.32078	0.434735	3.03814	0.00238046	0.00715962	upregulated
CDRT1	82.2172	1.53056	0.431997	3.543	0.000395602	0.0013998	upregulated
CDS1	2466.82	1.67975	0.170604	9.84591	7.13927e-23	1.53627e-21	upregulated
CDT1	572.139	-1.30498	0.239606	-5.44637	5.14078e-08	3.30363e-07	downregulated
CDV3	3135.88	-1.08299	0.185944	-5.82425	5.73712e-09	4.11844e-08	downregulated
CEACAM19	258.95	-1.85	0.259954	-7.11664	1.10587e-12	1.14526e-11	downregulated
CEACAM5	1147.34	3.57754	0.787978	4.54015	5.62131e-06	2.74317e-05	upregulated
CEACAM6	2986.05	3.29326	0.357812	9.20389	3.45214e-20	6.27815e-19	upregulated
CEACAM7	57.6476	2.3508	0.54985	4.27534	1.90847e-05	8.55788e-05	upregulated
CEBPA	289.707	1.10961	0.280933	3.94974	7.82356e-05	0.000313921	upregulated
CEBPD	4189.59	-1.06584	0.245187	-4.34705	1.37984e-05	6.29263e-05	downregulated
CEL	415.091	-2.79874	0.232925	-12.0156	2.94197e-33	1.08322e-31	downregulated
CELP	20.7354	-2.24028	0.789175	-2.83876	0.00452896	0.0127409	downregulated
CELSR2	7236.52	-2.00866	0.218071	-9.21103	3.23006e-20	5.90415e-19	downregulated
CEMIP	282.627	-3.55121	0.294747	-12.0483	1.97907e-33	7.34709e-32	downregulated
CENPA	87.0889	-4.76381	0.586035	-8.12889	4.33256e-16	5.9471e-15	downregulated
CENPBD1P1	1179.55	1.20569	0.207423	5.81271	6.14689e-09	4.39155e-08	upregulated
CENPE	284.162	-2.82762	0.261159	-10.8272	2.55825e-27	7.05009e-26	downregulated
CENPF	802.078	-1.13319	0.198816	-5.6997	1.20015e-08	8.28443e-08	downregulated
CENPH	225.86	-2.25117	0.312409	-7.20586	5.76781e-13	6.13957e-12	downregulated
CENPK	297.404	1.54656	0.317933	4.86443	1.14788e-06	6.20304e-06	upregulated
CENPN	205.162	-1.85956	0.316599	-5.87355	4.26552e-09	3.11683e-08	downregulated
CENPS	351.47	1.51117	0.246673	6.12621	8.99986e-10	7.08631e-09	upregulated
CENPS-CORT	26.3916	2.56769	0.789929	3.25053	0.00115189	0.00370983	upregulated
CEP112	156.169	1.85951	0.354247	5.2492	1.52765e-07	9.26387e-07	upregulated
CEP120	787.894	1.34031	0.199698	6.7117	1.92366e-11	1.7689e-10	upregulated
CEP126	729.705	3.64998	0.238193	15.3236	5.31684e-53	3.89931e-51	upregulated
CEP128	253.021	1.63715	0.293047	5.58664	2.31509e-08	1.55041e-07	upregulated
CEP135	256.425	1.41682	0.316217	4.48053	7.4457e-06	3.55526e-05	upregulated
CEP162	414.967	3.35049	0.281662	11.8954	1.25005e-32	4.44771e-31	upregulated
CEP19	134.713	2.94849	0.417793	7.0573	1.69773e-12	1.72832e-11	upregulated
CEP41	490.406	1.86058	0.23385	7.95632	1.77238e-15	2.30435e-14	upregulated
CEP55	384.781	-4.13464	0.297813	-13.8833	7.99203e-44	4.50159e-42	downregulated
CEP78	690	1.52349	0.201969	7.54321	4.58559e-14	5.38171e-13	upregulated
CEP83	510.574	2.19475	0.279394	7.85537	3.98607e-15	5.04024e-14	upregulated
CEP97	684.895	1.75148	0.216201	8.10115	5.44433e-16	7.40528e-15	upregulated
CERCAM	909.042	-1.1947	0.201757	-5.92147	3.1908e-09	2.36714e-08	downregulated
CERK	1218.21	-1.44295	0.215169	-6.70612	1.99871e-11	1.83322e-10	downregulated
CERKL	289.369	6.59481	0.442243	14.9122	2.74544e-50	1.90463e-48	upregulated
CERS4	267.968	3.0932	0.376653	8.21233	2.16936e-16	3.06681e-15	upregulated
CES1	497.225	4.50128	0.858878	5.24088	1.59813e-07	9.6684e-07	upregulated
CES3	115.675	1.12506	0.34845	3.22875	0.00124332	0.00397436	upregulated
CES4A	486.703	3.31232	0.254059	13.0376	7.47838e-39	3.54542e-37	upregulated
CETN2	2443.88	3.06129	0.249339	12.2776	1.19472e-34	4.6973e-33	upregulated
CETN4P	12.2417	3.96269	1.18683	3.33889	0.000841147	0.00278954	upregulated
CFAP100	667.987	7.9524	0.440516	18.0525	7.5445e-73	1.02697e-70	upregulated
CFAP126	1128.58	13.4479	1.45585	9.23712	2.53232e-20	4.64768e-19	upregulated
CFAP157	1735.97	6.77751	0.271172	24.9934	7.20795e-138	6.47562e-135	upregulated
CFAP161	615.217	8.91106	0.668003	13.3399	1.35717e-40	6.86919e-39	upregulated
CFAP20	884.584	1.50753	0.251504	5.99405	2.04676e-09	1.54782e-08	upregulated
CFAP206	809.331	9.87775	1.14778	8.60597	7.56729e-18	1.18958e-16	upregulated
CFAP221	552.624	6.98001	0.417027	16.7375	6.98119e-63	6.67223e-61	upregulated
CFAP298	2135.55	2.12004	0.23382	9.067	1.22339e-19	2.15087e-18	upregulated
CFAP299	155.088	5.83901	0.508334	11.4866	1.54142e-30	4.91942e-29	upregulated
CFAP300	943.54	5.00227	0.244132	20.49	2.64436e-93	5.93922e-91	upregulated
CFAP36	1227.83	1.76979	0.250033	7.07823	1.46005e-12	1.49483e-11	upregulated
CFAP410	559.429	1.13404	0.227714	4.9801	6.35513e-07	3.53745e-06	upregulated
CFAP43	2207.15	10.1587	0.505625	20.0913	8.79688e-90	1.81681e-87	upregulated
CFAP44	1642	5.49601	0.224972	24.4297	8.2717e-132	6.19275e-129	upregulated
CFAP45	1839.99	7.5542	0.275339	27.436	1.02158e-165	1.83557e-162	upregulated
CFAP46	1030.85	6.5937	0.304896	21.6261	1.02059e-103	3.27464e-101	upregulated
CFAP47	758.991	12.9202	1.20225	10.7467	6.14318e-27	1.66487e-25	upregulated
CFAP52	1088.04	9.83339	1.26907	7.7485	9.29849e-15	1.13967e-13	upregulated
CFAP53	613.251	6.10983	0.43128	14.1667	1.47189e-45	8.84512e-44	upregulated
CFAP54	621.47	6.51333	0.318559	20.4462	6.49261e-93	1.44024e-90	upregulated
CFAP57	727.209	11.0513	1.04732	10.552	4.97243e-26	1.26371e-24	upregulated
CFAP58	236.552	4.6039	0.442359	10.4076	2.28887e-25	5.63376e-24	upregulated
CFAP61	443.828	8.70984	0.720048	12.0962	1.10611e-33	4.12336e-32	upregulated
CFAP65	963.878	10.8268	0.875236	12.3701	3.79119e-35	1.52394e-33	upregulated
CFAP69	673.099	3.47299	0.306684	11.3243	9.94226e-30	3.03814e-28	upregulated
CFAP70	1237.91	5.33213	0.341261	15.6248	4.9349e-55	3.822e-53	upregulated
CFAP73	1630.38	8.76423	0.392647	22.3209	2.31629e-110	9.04763e-108	upregulated
CFAP74	849.41	7.79439	0.42272	18.4386	6.43362e-76	1.00521e-73	upregulated
CFAP77	591.914	10.7214	1.04963	10.2145	1.70706e-24	4.00948e-23	upregulated
CFAP97D2	145.084	10.4758	1.23542	8.47956	2.26055e-17	3.42765e-16	upregulated
CFAP99	332.775	10.1859	1.36886	7.44118	9.97869e-14	1.13551e-12	upregulated
CFB	167.791	2.33439	0.506005	4.61337	3.96188e-06	1.97632e-05	upregulated
CFD	60.8906	1.92609	0.458381	4.20195	2.64629e-05	0.000115549	upregulated
CFI	136.459	4.60907	0.437016	10.5467	5.26258e-26	1.33368e-24	upregulated
CFTR	122.835	5.78161	0.554334	10.4298	1.81216e-25	4.48497e-24	upregulated
CGAS	106.91	-1.11411	0.348062	-3.2009	0.00136999	0.00434366	downregulated
CGB7	152.912	-1.9019	0.328562	-5.78854	7.09997e-09	5.03244e-08	downregulated
CGN	2292.75	2.38714	0.167538	14.2484	4.58893e-46	2.84324e-44	upregulated
CGREF1	12.5824	-4.2623	1.23751	-3.44427	0.000572613	0.00196222	downregulated
CH25H	16.2196	-3.77921	1.23845	-3.05155	0.00227662	0.00688659	downregulated
CHAF1A	530.932	-1.26975	0.25918	-4.8991	9.62758e-07	5.23731e-06	downregulated
CHAMP1	420.511	-1.13924	0.258235	-4.41164	1.02588e-05	4.77912e-05	downregulated
CHCHD4	207.211	-1.26447	0.294387	-4.29527	1.74484e-05	7.85156e-05	downregulated
CHEK1	245.706	-2.35508	0.290461	-8.10807	5.14288e-16	7.02717e-15	downregulated
CHEK2	265.336	-1.63327	0.279659	-5.84022	5.21306e-09	3.76935e-08	downregulated
CHI3L1	47.6984	4.20558	0.686409	6.12693	8.95921e-10	7.05739e-09	upregulated
CHI3L2	28.3532	3.39223	0.724042	4.68514	2.79772e-06	1.42689e-05	upregulated
CHKA	645.204	1.6882	0.264254	6.38854	1.67482e-10	1.41815e-09	upregulated
CHL1	723.485	7.81126	0.872502	8.95272	3.4684e-19	5.95227e-18	upregulated
CHN1	23.679	2.39655	0.908657	2.63746	0.00835282	0.022029	upregulated
CHN2	46.2693	5.50407	0.813671	6.76449	1.33782e-11	1.25132e-10	upregulated
CHODL	14.3634	2.09615	0.894877	2.34239	0.0191607	0.0453477	upregulated
CHORDC1	255.667	1.17494	0.301865	3.89227	9.93126e-05	0.000392187	upregulated
CHP2	564.022	1.19419	0.461575	2.58721	0.00967557	0.0250857	upregulated
CHPF	3488.55	-1.04657	0.234638	-4.46035	8.1825e-06	3.88475e-05	downregulated
CHPT1	430.122	1.53157	0.304316	5.03282	4.83315e-07	2.73259e-06	upregulated
CHRM4	34.9042	3.65	0.707643	5.15796	2.49653e-07	1.46786e-06	upregulated
CHRNA5	38.6852	-1.09852	0.536107	-2.04908	0.0404547	0.0858481	downregulated
CHRNA9	12.1363	3.88049	1.3246	2.92956	0.00339439	0.00984032	upregulated
CHST4	61.859	8.3476	1.27372	6.55372	5.61213e-11	4.94307e-10	upregulated
CHST5	29.9638	3.59181	0.873417	4.11236	3.91627e-05	0.00016655	upregulated
CHST6	1281.63	3.77715	0.70558	5.35326	8.63835e-08	5.39312e-07	upregulated
CHST9	1375.13	5.86319	0.334297	17.5389	7.23552e-69	8.78431e-67	upregulated
CHTF18	462.669	-1.93842	0.240946	-8.04504	8.62189e-16	1.15181e-14	downregulated
CIB1	4137.31	1.09145	0.196249	5.56159	2.67322e-08	1.77832e-07	upregulated
CIB2	109.107	1.81957	0.381867	4.76494	1.88912e-06	9.86164e-06	upregulated
CIDEB	122.174	1.295	0.4135	3.13181	0.00173734	0.00539425	upregulated
CIITA	331.545	1.74368	0.234911	7.42271	1.14745e-13	1.30078e-12	upregulated
CIP2A	164.533	-1.7337	0.339626	-5.10473	3.31261e-07	1.91509e-06	downregulated
CIPC	1058.98	2.04451	0.191433	10.68	1.26239e-26	3.3604e-25	upregulated
CIR1	757.131	1.01968	0.206778	4.93128	8.16937e-07	4.47795e-06	upregulated
CISH	68.3642	-1.00322	0.468195	-2.14274	0.0321341	0.0705591	downregulated
CIT	1118.38	-1.33266	0.200018	-6.66271	2.68821e-11	2.44195e-10	downregulated
CITED2	1160.42	1.51791	0.239558	6.33631	2.35327e-10	1.95396e-09	upregulated
CITED4	1895.91	-1.20963	0.254214	-4.75831	1.95219e-06	1.01672e-05	downregulated
CKAP2	577.679	-1.06993	0.199433	-5.36486	8.10131e-08	5.07369e-07	downregulated
CKAP2L	229.912	-1.98872	0.285103	-6.97543	3.04939e-12	3.0305e-11	downregulated
CKAP4	3615.07	-1.37123	0.209672	-6.5399	6.15588e-11	5.39819e-10	downregulated
CKB	4799.16	2.27781	0.26016	8.75542	2.03346e-18	3.34284e-17	upregulated
CKMT1A	818.991	-2.66128	0.218237	-12.1945	3.3262e-34	1.27977e-32	downregulated
CKMT1B	545.433	-2.65658	0.331523	-8.01325	1.1172e-15	1.47277e-14	downregulated
CLASP1	3542.61	-1.83848	0.179164	-10.2615	1.0509e-24	2.50765e-23	downregulated
CLBA1	556.654	1.90291	0.248582	7.65504	1.93252e-14	2.33044e-13	upregulated
CLCA3P	24.1169	-1.99691	0.709289	-2.81536	0.00487219	0.0135832	downregulated
CLCA4	5944.25	-2.40569	0.349685	-6.87959	6.00266e-12	5.78936e-11	downregulated
CLCF1	490.626	-3.19208	0.244678	-13.046	6.69301e-39	3.18148e-37	downregulated
CLCN1	53.7603	-3.9101	0.633258	-6.17457	6.6342e-10	5.27448e-09	downregulated
CLCN2	163.928	-1.10555	0.342826	-3.22482	0.00126052	0.00402576	downregulated
CLCN4	180.908	2.35465	0.401953	5.85802	4.68404e-09	3.41017e-08	upregulated
CLCNKA	4.96496	4.84815	2.40978	2.01186	0.0442348	0.0924628	upregulated
CLDN10	1075.58	5.70353	0.776792	7.34241	2.09774e-13	2.3181e-12	upregulated
CLDN14	8.57694	4.65223	1.47386	3.15649	0.0015968	0.00499763	upregulated
CLDN16	126.667	1.20843	0.364091	3.31903	0.000903301	0.00297535	upregulated
CLDN23	251.763	3.09267	0.33684	9.18143	4.25402e-20	7.66663e-19	upregulated
CLDN3	578.67	7.50171	0.428611	17.5024	1.37351e-68	1.64528e-66	upregulated
CLDN4	8679.67	1.22137	0.189706	6.43823	1.20876e-10	1.03228e-09	upregulated
CLDN8	93.6782	3.24473	0.571897	5.67362	1.39811e-08	9.59193e-08	upregulated
CLDN9	110.55	4.99261	0.525442	9.50174	2.06412e-21	4.05777e-20	upregulated
CLDND1	1327.42	-1.33916	0.220889	-6.06258	1.33958e-09	1.03614e-08	downregulated
CLEC18A	18.3158	1.73783	0.884242	1.96533	0.0493757	0.101497	upregulated
CLEC19A	18.0013	2.20822	0.872539	2.53079	0.0113805	0.0288453	upregulated
CLEC2B	246.748	-2.57356	0.389111	-6.61394	3.74223e-11	3.34197e-10	downregulated
CLEC7A	47.9449	3.17078	0.566005	5.60203	2.11851e-08	1.4246e-07	upregulated
CLGN	146.898	5.00837	0.576484	8.6878	3.69538e-18	5.97109e-17	upregulated
CLHC1	238.823	2.40355	0.276017	8.70799	3.09305e-18	5.01587e-17	upregulated
CLIC5	35.5769	8.26005	1.35227	6.1083	1.00699e-09	7.88736e-09	upregulated
CLIC6	2530.03	6.2017	0.261444	23.7209	2.19255e-124	1.40699e-121	upregulated
CLIP2	871.377	-2.30716	0.240372	-9.59832	8.12591e-22	1.64052e-20	downregulated
CLMP	1127.67	-4.17399	0.267538	-15.6015	7.11297e-55	5.43855e-53	downregulated
CLNS1A	1597.26	-1.06009	0.175137	-6.05295	1.42215e-09	1.09482e-08	downregulated
CLPP	869.901	-1.11668	0.215349	-5.18543	2.15517e-07	1.2776e-06	downregulated
CLSPN	84.7445	-2.11764	0.447312	-4.73414	2.1999e-06	1.13913e-05	downregulated
CLUAP1	845.855	2.31725	0.226433	10.2337	1.4009e-24	3.31202e-23	upregulated
CLUH	3575.27	-1.12742	0.220447	-5.11426	3.14968e-07	1.82914e-06	downregulated
CLUHP3	368.939	-1.04154	0.259751	-4.00975	6.07841e-05	0.000248672	downregulated
CLYBL	106.45	-1.29137	0.388295	-3.32573	0.000881869	0.00291009	downregulated
CMAHP	962.978	4.16029	0.336012	12.3814	3.29593e-35	1.33381e-33	upregulated
CMBL	403.815	-1.56034	0.227914	-6.84619	7.58423e-12	7.24089e-11	downregulated
CMIP	4491.76	-1.3099	0.211573	-6.19122	5.97014e-10	4.77611e-09	downregulated
CMPK2	33.1418	4.95223	0.862454	5.74203	9.35508e-09	6.53546e-08	upregulated
CMTM7	941.126	-1.273	0.240562	-5.29178	1.21129e-07	7.43323e-07	downregulated
CMYA5	138.659	1.0464	0.429188	2.4381	0.0147647	0.0362222	upregulated
CNFN	43.8308	1.5581	0.529563	2.94224	0.00325851	0.00948929	upregulated
CNGA3	12.1233	5.46135	1.4437	3.78289	0.000155018	0.000592075	upregulated
CNGA4	219.76	7.68816	0.663534	11.5867	4.81478e-31	1.58738e-29	upregulated
CNIH2	172.475	3.56528	0.389564	9.15198	5.58989e-20	1.00039e-18	upregulated
CNIH3	46.4278	1.27316	0.533879	2.38474	0.0170912	0.0410452	upregulated
CNKSR2	28.1142	1.64857	0.663385	2.48509	0.012952	0.0322488	upregulated
CNN1	15.4422	5.34209	1.46584	3.64439	0.000268028	0.000979645	upregulated
CNN2	5061.07	-1.10479	0.205174	-5.38463	7.25928e-08	4.57024e-07	downregulated
CNNM2	271.362	1.22596	0.255698	4.79458	1.63016e-06	8.5972e-06	upregulated
CNOT10	615.159	1.04725	0.222474	4.7073	2.51017e-06	1.29086e-05	upregulated
CNPY4	86.9883	1.04843	0.420065	2.49588	0.0125646	0.0314562	upregulated
CNTD1	50.4648	2.33649	0.664191	3.5178	0.000435141	0.0015264	upregulated
CNTD2	43.2099	3.77582	0.629736	5.99587	2.02394e-09	1.53185e-08	upregulated
CNTF	133.461	2.44174	0.332373	7.34637	2.03661e-13	2.25609e-12	upregulated
CNTFR	5.40486	5.57485	1.99759	2.79079	0.00525797	0.0145526	upregulated
CNTN1	448.231	-3.59191	0.326678	-10.9952	4.02831e-28	1.15995e-26	downregulated
CNTN3	137.582	3.55056	0.45685	7.77183	7.73575e-15	9.55955e-14	upregulated
CNTN5	14.2083	7.13825	1.54865	4.60933	4.03962e-06	2.01286e-05	upregulated
CNTNAP2	49.5042	2.96894	0.532486	5.57562	2.46645e-08	1.64748e-07	upregulated
CNTRL	967.254	1.79954	0.211082	8.52531	1.524e-17	2.34245e-16	upregulated
COBL	908.397	1.18522	0.183033	6.47543	9.45408e-11	8.14729e-10	upregulated
COCH	28.9953	2.64858	0.709767	3.73162	0.000190256	0.000715321	upregulated
COG7	1042.4	1.2645	0.182004	6.94766	3.71391e-12	3.65452e-11	upregulated
COL11A2	8.47119	-3.04033	1.20671	-2.51952	0.0117514	0.0296559	downregulated
COL17A1	31642.6	-2.77742	0.300332	-9.24783	2.29103e-20	4.21342e-19	downregulated
COL19A1	6.61768	3.16764	1.55453	2.03768	0.0415817	0.0878912	upregulated
COL1A1	2037.2	3.11383	0.366565	8.4946	1.98623e-17	3.02189e-16	upregulated
COL21A1	328.502	5.43417	0.360213	15.086	2.0022e-51	1.43328e-49	upregulated
COL22A1	219.267	5.07427	0.41389	12.26	1.48561e-34	5.80292e-33	upregulated
COL23A1	122.688	-3.03144	0.485175	-6.24815	4.15352e-10	3.37237e-09	downregulated
COL24A1	29.9778	2.3548	0.860754	2.73574	0.006224	0.0169469	upregulated
COL28A1	167.349	3.86974	0.446623	8.66444	4.53734e-18	7.27919e-17	upregulated
COL4A1	233.649	2.29443	0.561244	4.08812	4.34875e-05	0.00018308	upregulated
COL4A5	3365.61	-1.04636	0.240479	-4.35114	1.35429e-05	6.18868e-05	downregulated
COL4A6	1777.02	-2.98799	0.291454	-10.252	1.159e-24	2.75461e-23	downregulated
COL5A1	39.8034	3.92288	0.706563	5.55205	2.82337e-08	1.87335e-07	upregulated
COL5A2	132.872	2.48366	0.367461	6.75898	1.38969e-11	1.29714e-10	upregulated
COL5A3	11.7663	3.09014	1.13271	2.72809	0.00637021	0.0173005	upregulated
COL6A2	58.229	2.05231	0.568084	3.61269	0.000303031	0.00109511	upregulated
COL8A1	127.255	-2.31316	0.381479	-6.06366	1.33062e-09	1.03009e-08	downregulated
COL8A2	100.934	-1.6498	0.446732	-3.69304	0.000221593	0.000823491	downregulated
COL9A2	526.538	2.3396	0.24459	9.56539	1.11782e-21	2.23913e-20	upregulated
COL9A3	25.7089	1.82045	0.694518	2.62116	0.00876301	0.0229759	upregulated
COLCA2	175.699	1.65278	0.481048	3.43578	0.000590842	0.00201791	upregulated
COLGALT1	1987.62	-1.23593	0.17269	-7.15693	8.25023e-13	8.64374e-12	downregulated
COLQ	23.1819	2.58418	0.719083	3.59371	0.000325997	0.0011708	upregulated
COMTD1	441.74	-1.74043	0.277125	-6.28032	3.3787e-10	2.76199e-09	downregulated
COPRS	609.132	1.37275	0.216383	6.34406	2.23785e-10	1.86935e-09	upregulated
COPZ2	139.519	-1.60921	0.317402	-5.06996	3.97905e-07	2.27187e-06	downregulated
COQ10A	166.252	1.76483	0.306167	5.76428	8.2008e-09	5.7672e-08	upregulated
COQ4	1292.85	1.13711	0.187721	6.05743	1.38312e-09	1.06706e-08	upregulated
CORO1A	51.3833	-1.59408	0.547365	-2.91228	0.00358798	0.0103448	downregulated
CORO1C	3282.94	-1.84822	0.231041	-7.99953	1.24896e-15	1.64044e-14	downregulated
CORO2B	64.3611	-2.56237	0.513384	-4.99113	6.00263e-07	3.35267e-06	downregulated
CORO6	91.9365	-1.27273	0.374023	-3.40281	0.000666979	0.0022548	downregulated
CORT	7.51065	3.28656	1.50141	2.18898	0.0285982	0.0639359	upregulated
COTL1	2246.8	-3.80231	0.198156	-19.1885	4.62152e-82	8.38783e-80	downregulated
COX6B2	76.6318	1.99085	0.444339	4.48047	7.44783e-06	3.55533e-05	upregulated
CP	4567.88	5.31541	0.252874	21.02	4.30762e-98	1.13823e-95	upregulated
CPA4	592.597	-2.35155	0.326064	-7.21194	5.51603e-13	5.88551e-12	downregulated
CPA6	7.8753	-2.59484	1.24254	-2.08834	0.0367676	0.0790617	downregulated
CPAMD8	240.243	2.47138	0.295091	8.37497	5.52359e-17	8.18201e-16	upregulated
CPE	207.475	2.76984	0.368714	7.51217	5.81573e-14	6.76794e-13	upregulated
CPEB1	25.0489	1.91621	0.725938	2.63964	0.0082995	0.0219077	upregulated
CPLANE1	970.315	1.45549	0.219568	6.62886	3.38288e-11	3.04222e-10	upregulated
CPLANE2	192.029	1.65055	0.361893	4.56089	5.0938e-06	2.50412e-05	upregulated
CPLX1	10.1853	-2.94581	1.10068	-2.67636	0.00744261	0.0198489	downregulated
CPM	634.08	-1.49793	0.252824	-5.92479	3.12692e-09	2.32167e-08	downregulated
CPNE7	106.673	-2.96155	0.384746	-7.69741	1.38847e-14	1.68341e-13	downregulated
CPPED1	387.127	1.667	0.22861	7.29187	3.05686e-13	3.3349e-12	upregulated
CPS1	107.292	-2.79572	0.411596	-6.79239	1.10294e-11	1.03921e-10	downregulated
CPT1A	1172.08	1.30809	0.189311	6.90973	4.85592e-12	4.71628e-11	upregulated
CR1	9.93071	2.64214	1.13213	2.33377	0.0196075	0.0463015	upregulated
CR1L	21.2769	7.76058	1.43932	5.39184	6.97394e-08	4.40449e-07	upregulated
CR769767.2	7.32799	-5.06625	2.05831	-2.46136	0.0138411	0.0341899	downregulated
CRACR2A	118.853	2.51381	0.470932	5.33794	9.4009e-08	5.8307e-07	upregulated
CRACR2B	616.061	3.93689	0.32916	11.9604	5.72641e-33	2.07026e-31	upregulated
CRADD	160.271	1.35699	0.331336	4.09551	4.21242e-05	0.00017784	upregulated
CRAT	1091.44	-1.03362	0.221129	-4.67429	2.94979e-06	1.49681e-05	downregulated
CRCT1	100.784	-3.28979	0.441467	-7.45195	9.19733e-14	1.04925e-12	downregulated
CREB3L1	449.551	4.15467	0.368552	11.273	1.78445e-29	5.3978e-28	upregulated
CREM	197.116	1.2564	0.309706	4.05674	4.97618e-05	0.000206877	upregulated
CRHR2	3.75891	4.27399	2.03862	2.09651	0.0360365	0.0777877	upregulated
CRIM1	1886.29	-1.17428	0.277088	-4.23793	2.25595e-05	9.96678e-05	downregulated
CRIP1	1314.62	7.38042	0.424309	17.394	9.1648e-68	1.04224e-65	upregulated
CRISP2	10.0216	6.38246	1.68736	3.78251	0.000155258	0.000592664	upregulated
CRISPLD1	238.022	3.17263	0.29895	10.6126	2.60449e-26	6.77244e-25	upregulated
CRISPLD2	48.6653	1.07344	0.486753	2.20531	0.0274323	0.0616515	upregulated
CRKL	2375.92	-1.64366	0.241576	-6.8039	1.01825e-11	9.62945e-11	downregulated
CRLF1	104.587	1.29209	0.356875	3.62055	0.000293976	0.00106495	upregulated
CRMP1	133.52	-1.17867	0.347226	-3.39452	0.00068748	0.00231845	downregulated
CROCC	2567.38	1.43969	0.174961	8.22863	1.89368e-16	2.69403e-15	upregulated
CROCC2	1384.75	10.7303	1.04062	10.3114	6.2552e-25	1.50864e-23	upregulated
CROCCP2	380.755	1.18643	0.267164	4.44085	8.96062e-06	4.22806e-05	upregulated
CRTAP	2947.46	-2.22272	0.189691	-11.7176	1.03589e-31	3.53186e-30	downregulated
CRY1	356.2	1.65709	0.233844	7.08631	1.37734e-12	1.41498e-11	upregulated
CRY2	636.799	1.19087	0.201558	5.90833	3.45599e-09	2.55124e-08	upregulated
CRYAB	112.354	2.37399	0.470294	5.04789	4.46722e-07	2.53528e-06	upregulated
CRYM	62.3462	9.32033	1.28307	7.2641	3.75537e-13	4.06485e-12	upregulated
CSF1R	37.3856	2.28235	0.745069	3.06328	0.00218927	0.00664922	upregulated
CSF2	17.4534	-3.1076	1.0591	-2.93419	0.00334416	0.00971656	downregulated
CSF2RA	14.1726	2.02984	0.916476	2.21483	0.0267714	0.0604004	upregulated
CSF3	1347.75	-3.95418	0.367908	-10.7477	6.07299e-27	1.64833e-25	downregulated
CSGALNACT1	71.6074	1.91994	0.43352	4.42873	9.47916e-06	4.45052e-05	upregulated
CSMD2	6.13479	4.11715	1.84456	2.23205	0.0256119	0.0580908	upregulated
CSNK1D	4939.88	-1.07831	0.206958	-5.21027	1.88569e-07	1.1279e-06	downregulated
CSNK1E	5491.11	-1.58533	0.194266	-8.16062	3.33314e-16	4.65345e-15	downregulated
CSNK2A2	1607.52	-1.15288	0.248576	-4.63794	3.51891e-06	1.76861e-05	downregulated
CSPG4	256.836	1.23099	0.347883	3.53851	0.000402393	0.00142075	upregulated
CSPG4P11	47.7905	1.69567	0.529765	3.2008	0.00137047	0.00434366	upregulated
CSPP1	891.146	2.89344	0.254264	11.3797	5.28096e-30	1.636e-28	upregulated
CSRNP1	1646.82	-1.99462	0.308049	-6.47502	9.48008e-11	8.16577e-10	downregulated
CSRNP3	33.621	1.63538	0.64077	2.5522	0.0107044	0.0274024	upregulated
CSRP3	8.89882	6.14156	1.741	3.52762	0.00041932	0.00147414	upregulated
CST6	234.13	2.3864	0.318013	7.50409	6.18552e-14	7.18897e-13	upregulated
CTAGE3P	5.90482	4.40706	1.81396	2.42953	0.0151184	0.0369768	upregulated
CTAGE4	177.148	-1.22666	0.337089	-3.63897	0.000273726	0.000998032	downregulated
CTC1	370.656	-1.35982	0.241822	-5.62322	1.8743e-08	1.2675e-07	downregulated
CTDSP1	1809.63	-1.43536	0.197244	-7.27707	3.41145e-13	3.70151e-12	downregulated
CTDSPL	1670.69	-1.43417	0.190248	-7.53841	4.75743e-14	5.57973e-13	downregulated
CTHRC1	32.3022	2.74632	0.633525	4.33498	1.45774e-05	6.61935e-05	upregulated
CTNNAL1	688.162	-2.01174	0.203864	-9.86806	5.72608e-23	1.23959e-21	downregulated
CTRB2	17.1739	-2.47336	1.03924	-2.37996	0.0173145	0.0415142	downregulated
CTSC	5367.59	1.69375	0.16258	10.4179	2.05352e-25	5.06837e-24	upregulated
CTSS	920.87	2.89212	0.215854	13.3985	6.1724e-41	3.15971e-39	upregulated
CTSV	683.898	-1.98536	0.212247	-9.354	8.43977e-21	1.59459e-19	downregulated
CTTNBP2	12.3511	4.64145	1.51768	3.05825	0.00222637	0.00674936	upregulated
CTXN1	1818.65	5.42938	0.236977	22.911	3.61268e-116	1.58323e-113	upregulated
CUBN	31.4886	3.26321	0.682492	4.78131	1.74153e-06	9.15233e-06	upregulated
CUTALP	241.249	1.16404	0.344868	3.37532	0.000737287	0.00247202	upregulated
CWH43	303.185	1.26047	0.291751	4.32037	1.55768e-05	7.05177e-05	upregulated
CX3CL1	1545.51	3.49439	0.229288	15.2402	1.914e-52	1.39234e-50	upregulated
CXADR	839.637	1.50679	0.194803	7.73495	1.03446e-14	1.261e-13	upregulated
CXCL10	47.1433	3.43549	0.706685	4.86143	1.16543e-06	6.28467e-06	upregulated
CXCL11	7.21821	2.76933	1.3776	2.01026	0.0444037	0.0927834	upregulated
CXCL13	10.5626	5.36847	1.60261	3.34984	0.000808584	0.002689	upregulated
CXCL17	2840.73	3.92137	0.312859	12.534	4.86623e-36	2.04769e-34	upregulated
CXCL2	3124.73	-2.18195	0.901447	-2.4205	0.0154993	0.0377635	downregulated
CXCL3	1345.63	-1.71665	0.373757	-4.59297	4.36982e-06	2.16838e-05	downregulated
CXCL6	378.864	3.94769	0.357198	11.0518	2.14831e-28	6.28677e-27	upregulated
CXCL8	11310.5	-2.12278	0.272476	-7.7907	6.66367e-15	8.26884e-14	downregulated
CXCR4	3.14895	4.78407	2.40394	1.9901	0.0465801	0.0966233	upregulated
CXCR5	55.2729	-9.26968	1.295	-7.15804	8.18398e-13	8.58434e-12	downregulated
CXorf58	7.52246	3.35534	1.45312	2.30906	0.0209403	0.0488773	upregulated
CXXC4	43.6703	4.54592	0.69254	6.56413	5.23387e-11	4.61896e-10	upregulated
CXXC5	1185.5	1.91528	0.203048	9.43264	3.99877e-21	7.6927e-20	upregulated
CYB561	1962.34	1.17196	0.175643	6.67239	2.51667e-11	2.2896e-10	upregulated
CYB561D2	252.314	1.12507	0.255004	4.41198	1.02428e-05	4.77291e-05	upregulated
CYB5D1	884.569	2.39451	0.192988	12.4076	2.37795e-35	9.68865e-34	upregulated
CYBRD1	325.331	1.04931	0.263716	3.97895	6.92203e-05	0.000280313	upregulated
CYC1	2693.03	-1.10287	0.190952	-5.77563	7.66676e-09	5.41282e-08	downregulated
CYFIP2	209.748	1.57183	0.391008	4.01994	5.82132e-05	0.000239135	upregulated
CYP11A1	33.3484	2.77967	0.626628	4.43591	9.16822e-06	4.31468e-05	upregulated
CYP1A1	25.106	-3.57257	0.973429	-3.67008	0.000242473	0.000894242	downregulated
CYP24A1	361.413	-3.97296	0.374241	-10.616	2.51007e-26	6.54584e-25	downregulated
CYP26B1	141.545	-2.55048	0.351456	-7.2569	3.96068e-13	4.27818e-12	downregulated
CYP27A1	138.646	1.56417	0.329814	4.74257	2.11024e-06	1.09586e-05	upregulated
CYP27B1	186.951	-3.49811	0.373907	-9.35557	8.31513e-21	1.5727e-19	downregulated
CYP27C1	77.7893	1.15728	0.438807	2.63734	0.00835594	0.022034	upregulated
CYP2A13	22.4985	7.83509	1.42658	5.49223	3.96882e-08	2.59221e-07	upregulated
CYP2A6	16.5706	4.30276	1.09328	3.93563	8.29772e-05	0.000331909	upregulated
CYP2A7	5.21529	3.85783	1.71498	2.24949	0.0244816	0.0558727	upregulated
CYP2AB1P	20.6156	-3.76172	0.923876	-4.07167	4.66771e-05	0.000195363	downregulated
CYP2B6	19.6662	3.65416	0.913967	3.99814	6.38434e-05	0.000260122	upregulated
CYP2B7P	896.893	5.45405	0.311713	17.497	1.50898e-68	1.79558e-66	upregulated
CYP2C18	56.1027	8.07718	1.24926	6.46556	1.00923e-10	8.68476e-10	upregulated
CYP2C8	15.9187	5.38547	1.32291	4.07093	4.68259e-05	0.000195895	upregulated
CYP2F1	335.549	8.44714	1.24227	6.79975	1.04798e-11	9.89497e-11	upregulated
CYP2G2P	3.23853	4.69378	2.38466	1.96832	0.0490312	0.100869	upregulated
CYP2J2	242.771	3.80987	0.366541	10.3941	2.63691e-25	6.48153e-24	upregulated
CYP2T1P	29.5667	2.3943	0.709416	3.37503	0.000738067	0.00247372	upregulated
CYP39A1	72.2902	2.65409	0.564023	4.70563	2.53079e-06	1.30066e-05	upregulated
CYP4A11	12.7104	4.11916	1.28624	3.20248	0.00136251	0.00432385	upregulated
CYP4A22	3.43965	4.16868	2.11062	1.9751	0.0482567	0.099561	upregulated
CYP4B1	2671.94	9.19971	0.400878	22.9489	1.51208e-116	6.79224e-114	upregulated
CYP4F11	408.22	-2.94451	0.473179	-6.22282	4.88289e-10	3.94141e-09	downregulated
CYP4F12	99.0462	3.84952	0.439113	8.76659	1.84165e-18	3.03307e-17	upregulated
CYP4F23P	7.34921	6.13125	1.81957	3.36962	0.000752729	0.00251769	upregulated
CYP4F35P	104.201	-1.46335	0.49345	-2.96554	0.00302152	0.00886181	downregulated
CYP4V2	290.873	1.07653	0.310606	3.46592	0.000528421	0.00182414	upregulated
CYP4X1	532.111	2.61046	0.364025	7.1711	7.43976e-13	7.84493e-12	upregulated
CYP4Z1	21.6144	4.3045	0.924427	4.65639	3.21801e-06	1.62328e-05	upregulated
CYP4Z2P	10.2442	6.7083	1.66367	4.03222	5.52524e-05	0.000227701	upregulated
CYP7B1	15.6659	1.9992	0.930456	2.14862	0.0316646	0.0697071	upregulated
CYSLTR1	33.9301	2.00257	0.584057	3.42872	0.000606436	0.00206528	upregulated
CYTH4	20.7173	-3.13263	1.02448	-3.05778	0.0022298	0.00675773	downregulated
CYYR1	58.2714	-1.31734	0.491827	-2.67845	0.00739632	0.0197411	downregulated
DAB2IP	4344.26	-1.86767	0.183033	-10.204	1.90269e-24	4.4515e-23	downregulated
DACH1	3.23853	4.69378	2.38466	1.96832	0.0490312	0.100869	upregulated
DAPK1	892.96	1.90878	0.807513	2.36378	0.0180897	0.0430968	upregulated
DAPK2	385.151	-2.6681	0.231818	-11.5094	1.18237e-30	3.7937e-29	downregulated
DAPL1	32.0561	2.80234	0.882083	3.17696	0.00148829	0.00469482	upregulated
DAW1	822.788	9.03288	0.555375	16.2645	1.76402e-59	1.52384e-57	upregulated
DBNDD2	792.931	-1.09784	0.202985	-5.40845	6.35715e-08	4.0348e-07	downregulated
DCBLD2	6442.46	-1.97726	0.232699	-8.49709	1.94401e-17	2.96683e-16	downregulated
DCDC1	550.029	10.035	0.881087	11.3893	4.7264e-30	1.46674e-28	upregulated
DCDC2	84.9301	5.93439	0.676886	8.76719	1.83183e-18	3.01967e-17	upregulated
DCDC2B	286.07	10.5402	1.19064	8.85257	8.55293e-19	1.4309e-17	upregulated
DCHS1	22.4039	-1.58359	0.683229	-2.3178	0.02046	0.0479427	downregulated
DCLK1	65.5026	3.74516	0.648811	5.77234	7.81782e-09	5.51298e-08	upregulated
DCP1B	632.201	-2.26427	0.277117	-8.1708	3.06355e-16	4.2904e-15	downregulated
DCST1	38.0907	1.18423	0.576617	2.05376	0.0399989	0.0850332	upregulated
DCUN1D3	387.021	-1.44358	0.282355	-5.11266	3.17657e-07	1.84356e-06	downregulated
DCX	3.99005	4.23346	2.05314	2.06194	0.0392133	0.0836599	upregulated
DCXR	636.58	-1.00843	0.199352	-5.05855	4.22456e-07	2.40364e-06	downregulated
DDAH1	623.615	2.33813	0.235695	9.92015	3.4025e-23	7.44654e-22	upregulated
DDAH2	325.198	1.95355	0.314942	6.2029	5.54336e-10	4.44657e-09	upregulated
DDB2	868.764	-1.24865	0.289268	-4.31659	1.58456e-05	7.16442e-05	downregulated
DDIT4	9203.23	-1.51398	0.241914	-6.25833	3.89111e-10	3.16646e-09	downregulated
DDIT4L	54.7729	5.24696	0.747702	7.01745	2.25956e-12	2.27195e-11	upregulated
DDO	35.9711	3.81606	0.719392	5.30456	1.12943e-07	6.96417e-07	upregulated
DDTL	17.1161	-4.75936	1.50859	-3.15483	0.00160593	0.00502182	downregulated
DDX10	316.913	-1.05874	0.246208	-4.30017	1.70666e-05	7.68555e-05	downregulated
DDX11	380.304	-1.53637	0.241614	-6.35878	2.03364e-10	1.70909e-09	downregulated
DDX12P	28.3739	-4.04815	0.924984	-4.37645	1.20628e-05	5.55327e-05	downregulated
DDX21	3236.78	-1.16603	0.191361	-6.09336	1.10567e-09	8.63021e-09	downregulated
DDX51	536.926	-1.04221	0.225749	-4.61668	3.8993e-06	1.94943e-05	downregulated
DDX58	254.151	1.0602	0.267622	3.96156	7.44603e-05	0.000299642	upregulated
DDX60	347.867	1.07232	0.235903	4.54561	5.47751e-06	2.67955e-05	upregulated
DEAF1	823.954	-1.0404	0.189178	-5.49961	3.80632e-08	2.4897e-07	downregulated
DEF6	739.164	-1.27598	0.225693	-5.65362	1.571e-08	1.07045e-07	downregulated
DEGS2	401.628	5.23193	0.299602	17.463	2.74341e-68	3.24299e-66	upregulated
DEK	1668.74	-1.19395	0.201373	-5.92901	3.04758e-09	2.26557e-08	downregulated
DENND3	1230.63	-1.58324	0.223667	-7.07857	1.45649e-12	1.49203e-11	downregulated
DENND4B	610.296	-1.02122	0.216329	-4.72069	2.35049e-06	1.21431e-05	downregulated
DENND5A	599.178	-1.04726	0.198004	-5.28908	1.22936e-07	7.53639e-07	downregulated
DENND6A	918.218	-1.0494	0.227048	-4.62192	3.80201e-06	1.90238e-05	downregulated
DENND6B	822.885	3.35482	0.237218	14.1424	2.0816e-45	1.2426e-43	upregulated
DEPDC1	306.356	-1.17957	0.237649	-4.96348	6.92398e-07	3.83982e-06	downregulated
DEPDC1B	139.589	-4.47913	0.39876	-11.2327	2.81853e-29	8.4688e-28	downregulated
DEPP1	288.319	2.09811	0.258878	8.10464	5.29013e-16	7.22288e-15	upregulated
DEPTOR	250.235	3.1324	0.295677	10.594	3.17824e-26	8.22862e-25	upregulated
DERL3	124.528	4.97794	0.513779	9.68887	3.36235e-22	6.92035e-21	upregulated
DESI1	926.83	-1.44196	0.191018	-7.5488	4.39292e-14	5.16233e-13	downregulated
DEUP1	129.28	10.3456	1.23956	8.3462	7.04944e-17	1.04079e-15	upregulated
DGCR6	137.176	1.23323	0.406327	3.03506	0.00240488	0.00722227	upregulated
DGKA	2511.29	-1.27673	0.221378	-5.76721	8.05936e-09	5.67722e-08	downregulated
DGKB	13.2964	4.72732	1.28449	3.6803	0.000232964	0.000862539	upregulated
DGKD	208.262	-1.18732	0.297083	-3.99658	6.42629e-05	0.000261653	downregulated
DGKI	14.9037	4.72743	1.19026	3.97176	7.1344e-05	0.000288091	upregulated
DHFR2	153.51	1.36402	0.323523	4.21615	2.48506e-05	0.000108959	upregulated
DHRS1	499.352	-1.04408	0.227684	-4.58567	4.52533e-06	2.23936e-05	downregulated
DHRS2	22.5191	1.49197	0.74302	2.00798	0.0446453	0.09318	upregulated
DHRS3	4503.65	-2.29126	0.237387	-9.65199	4.82116e-22	9.82162e-21	downregulated
DHRS7B	555.718	1.12304	0.250915	4.4758	7.61273e-06	3.62442e-05	upregulated
DHTKD1	524.65	-1.11695	0.257079	-4.34476	1.3943e-05	6.35214e-05	downregulated
DHX33	726.978	-1.02568	0.213157	-4.81183	1.49553e-06	7.92908e-06	downregulated
DHX40	1433.62	1.12906	0.213194	5.2959	1.18429e-07	7.27496e-07	upregulated
DHX58	353.86	1.06174	0.230314	4.60996	4.02745e-06	2.00792e-05	upregulated
DIAPH3	200.654	-2.70067	0.33559	-8.04751	8.44959e-16	1.12963e-14	downregulated
DIO1	41.1515	6.02417	0.963154	6.25463	3.98469e-10	3.23822e-09	upregulated
DIP2C	53.599	2.02277	0.539367	3.75026	0.00017665	0.000668078	upregulated
DIPK1B	99.5807	-1.1927	0.437164	-2.72826	0.00636694	0.0172968	downregulated
DISC1	28.1694	3.07284	0.757112	4.05863	4.93619e-05	0.000205452	upregulated
DISP3	18.4345	2.33903	0.81287	2.87749	0.00400846	0.0114034	upregulated
DIXDC1	518.608	2.80087	0.245787	11.3955	4.40318e-30	1.3688e-28	upregulated
DKC1	1115.58	-1.37432	0.191066	-7.1929	6.3428e-13	6.73566e-12	downregulated
DKK1	354.056	-1.81062	0.264829	-6.83694	8.09051e-12	7.70786e-11	downregulated
DKK3	1065.89	-1.47412	0.226984	-6.49439	8.33732e-11	7.21256e-10	downregulated
DLEC1	1581.51	6.59841	0.275244	23.9729	5.32816e-127	3.54579e-124	upregulated
DLG5	4318.67	-1.01329	0.195982	-5.1703	2.33725e-07	1.37871e-06	downregulated
DLGAP1	12.6582	3.15465	1.10262	2.86104	0.00422253	0.0119573	upregulated
DLK2	612.743	-6.58883	0.395255	-16.6698	2.17168e-62	2.0218e-60	downregulated
DLL1	1145.33	-3.45047	0.299817	-11.5086	1.19379e-30	3.82352e-29	downregulated
DLL3	11.9519	-2.23776	0.956643	-2.33918	0.0193261	0.0457234	downregulated
DLST	2535.63	-1.26193	0.175451	-7.19246	6.36353e-13	6.75368e-12	downregulated
DLX2	37.2628	-1.67012	0.629785	-2.65189	0.00800418	0.0211935	downregulated
DLX4	24.7448	4.43669	0.972084	4.5641	5.01631e-06	2.46809e-05	upregulated
DMD	437.369	1.23465	0.239875	5.14707	2.6458e-07	1.55055e-06	upregulated
DMGDH	38.8728	3.24518	0.672352	4.82661	1.38877e-06	7.4002e-06	upregulated
DMRT2	41.2365	1.11825	0.5262	2.12515	0.0335742	0.0732236	upregulated
DMRTA1	92.3681	1.4189	0.404503	3.50777	0.000451883	0.00158058	upregulated
DNA2	104.393	-1.06342	0.360031	-2.95368	0.00314013	0.00918323	downregulated
DNAAF1	2962.58	9.68683	0.76625	12.6419	1.24082e-36	5.39831e-35	upregulated
DNAAF2	754.796	1.67188	0.205214	8.14702	3.73006e-16	5.16346e-15	upregulated
DNAAF3	1336.93	6.92792	0.285434	24.2715	3.92109e-130	2.70978e-127	upregulated
DNAAF4	524.306	7.14763	0.405512	17.6262	1.55076e-69	1.89551e-67	upregulated
DNAH1	1422.78	3.25809	0.190277	17.1229	1.00195e-65	1.04064e-63	upregulated
DNAH10	1163.35	6.54682	0.268789	24.3567	4.91865e-131	3.53513e-128	upregulated
DNAH11	1287.82	4.83204	0.781139	6.18589	6.17537e-10	4.93151e-09	upregulated
DNAH12	2698.84	10.0411	0.446329	22.4972	4.42281e-112	1.76598e-109	upregulated
DNAH2	1212.91	6.4979	0.29792	21.8109	1.82895e-105	6.20048e-103	upregulated
DNAH3	2437.98	10.9792	1.13066	9.71049	2.72033e-22	5.6312e-21	upregulated
DNAH5	2392.61	6.36777	0.298666	21.3207	7.29544e-101	2.14892e-98	upregulated
DNAH6	1709.03	8.30254	0.351386	23.628	1.98794e-123	1.2317e-120	upregulated
DNAH7	1202.48	8.16445	0.443128	18.4246	8.34667e-76	1.29287e-73	upregulated
DNAH9	2970.46	11.4579	0.669428	17.1159	1.12913e-65	1.16599e-63	upregulated
DNAI1	1464.87	11.1738	1.28424	8.70076	3.29656e-18	5.34109e-17	upregulated
DNAI2	945.978	13.2152	1.45019	9.11269	8.03671e-20	1.4241e-18	upregulated
DNAJA1	3010.42	1.37229	0.194467	7.05667	1.70539e-12	1.73513e-11	upregulated
DNAJA4	2679.64	3.91357	0.178366	21.9413	1.04916e-106	3.62526e-104	upregulated
DNAJB1	5674.32	-1.11439	0.187102	-5.95609	2.58344e-09	1.93494e-08	downregulated
DNAJB13	409.909	5.47817	0.435547	12.5777	2.80127e-36	1.19229e-34	upregulated
DNAJB2	1312.72	1.07038	0.193605	5.52868	3.22643e-08	2.12665e-07	upregulated
DNAJB5	364.904	-1.79598	0.310093	-5.79175	6.96554e-09	4.9391e-08	downregulated
DNAJC10	2774.99	1.29307	0.165557	7.81043	5.69954e-15	7.1019e-14	upregulated
DNAJC12	8.84898	3.22885	1.37094	2.3552	0.0185126	0.0440399	upregulated
DNAJC22	69.2643	4.44186	0.722228	6.15022	7.7376e-10	6.11655e-09	upregulated
DNAJC27	140.081	1.61977	0.313485	5.16698	2.37912e-07	1.40158e-06	upregulated
DNAL1	1035.58	3.36966	0.198728	16.9562	1.73284e-64	1.73942e-62	upregulated
DNAL4	963.949	1.98118	0.209236	9.46866	2.83451e-21	5.5239e-20	upregulated
DNALI1	2568.13	5.50898	0.267588	20.5875	3.55097e-94	8.17998e-92	upregulated
DNER	201.698	3.41306	0.372532	9.16179	5.10417e-20	9.17118e-19	upregulated
DNM1P51	69.9489	1.83342	0.654483	2.80132	0.00508937	0.0141316	upregulated
DNM3	37.9278	2.29991	0.586351	3.92241	8.76692e-05	0.000349277	upregulated
DOC2A	242.416	4.12322	0.332626	12.396	2.74845e-35	1.11477e-33	upregulated
DOC2B	1083.26	2.44373	0.217021	11.2604	2.05892e-29	6.20715e-28	upregulated
DOCK11	6.56962	4.26699	1.59817	2.66993	0.00758673	0.0201804	upregulated
DOCK3	35.77	2.06955	0.606452	3.41255	0.00064358	0.00218351	upregulated
DOCK5	1576.83	-1.88048	0.233984	-8.03681	9.22092e-16	1.22455e-14	downregulated
DOCK6	1567.87	-1.20535	0.218951	-5.50512	3.68912e-08	2.4192e-07	downregulated
DOCK8	134.335	2.90284	0.373498	7.77203	7.72411e-15	9.55174e-14	upregulated
DOK7	486.101	-4.15728	0.251059	-16.559	1.37848e-61	1.2637e-59	downregulated
DONSON	275.076	-1.63993	0.346906	-4.7273	2.27528e-06	1.17579e-05	downregulated
DOP1A	888.602	1.24138	0.214776	5.77987	7.47603e-09	5.28648e-08	upregulated
DPCD	873.698	2.60338	0.237114	10.9795	4.79766e-28	1.37487e-26	upregulated
DPEP2	17.5505	3.96502	1.12051	3.53857	0.000402304	0.00142072	upregulated
DPF1	21.4102	1.53367	0.742994	2.06417	0.0390011	0.0832766	upregulated
DPP4	17.0417	1.86311	0.842071	2.21253	0.0269302	0.0606899	upregulated
DPPA3P2	7.17015	6.1904	1.82833	3.38582	0.000709658	0.0023883	upregulated
DPY19L1	758.968	1.13199	0.196152	5.77095	7.88244e-09	5.55636e-08	upregulated
DPY19L2	129.337	2.24754	0.36395	6.17542	6.59895e-10	5.2511e-09	upregulated
DPY19L2P1	59.0965	4.73454	0.637712	7.42425	1.13417e-13	1.28654e-12	upregulated
DPY19L2P2	342.867	3.76547	0.267138	14.0956	4.04419e-45	2.37471e-43	upregulated
DPY19L2P3	47.2686	1.36013	0.532384	2.5548	0.0106248	0.0272316	upregulated
DPY30	1032.61	1.20238	0.202092	5.94965	2.68711e-09	2.00924e-08	upregulated
DPYD	456.753	1.03779	0.215491	4.81595	1.46505e-06	7.77665e-06	upregulated
DPYSL3	96.5637	3.72081	0.509301	7.30572	2.75795e-13	3.02164e-12	upregulated
DRAP1	2131.5	-1.88502	0.235536	-8.0031	1.21329e-15	1.59709e-14	downregulated
DRC1	1898.92	14.2426	1.19815	11.8872	1.37941e-32	4.89827e-31	upregulated
DRC3	1688.72	6.76848	0.241528	28.0236	8.38492e-173	2.15229e-169	upregulated
DRC7	682.18	8.92227	0.631355	14.1319	2.41388e-45	1.43618e-43	upregulated
DRD2	12.2714	4.62589	1.30117	3.55519	0.000377705	0.00134123	upregulated
DRD5	17.8609	-3.37248	0.999723	-3.37342	0.00074242	0.00248598	downregulated
DSC2	1672.71	1.03354	0.19227	5.37548	7.6378e-08	4.79678e-07	upregulated
DSC3	3611.67	-1.3861	0.258905	-5.35369	8.61784e-08	5.38218e-07	downregulated
DSCAML1	29.9939	6.54818	1.26566	5.17373	2.29471e-07	1.35496e-06	upregulated
DSCC1	55.0359	-3.25582	0.517127	-6.29598	3.05465e-10	2.51194e-09	downregulated
DSEL	55.3622	3.7884	0.742684	5.10095	3.37944e-07	1.95122e-06	upregulated
DSG2	9971.23	-1.1161	0.204291	-5.46328	4.67428e-08	3.02331e-07	downregulated
DSN1	201.036	-1.41918	0.346052	-4.10106	4.11265e-05	0.000174119	downregulated
DST	12800.1	-1.83145	0.210626	-8.6953	3.45915e-18	5.59946e-17	downregulated
DTD1	547.724	-1.03578	0.228913	-4.52478	6.04574e-06	2.92961e-05	downregulated
DTHD1	1801.19	8.16982	1.02281	7.9876	1.3759e-15	1.79798e-14	upregulated
DTL	180.384	-1.59526	0.331645	-4.81016	1.50812e-06	7.98874e-06	downregulated
DTNA	174.774	2.71491	0.318452	8.52533	1.52368e-17	2.34245e-16	upregulated
DTWD2	120.278	2.05991	0.338587	6.08385	1.17329e-09	9.13815e-09	upregulated
DTX3	376.278	2.19601	0.277463	7.91462	2.48009e-15	3.18074e-14	upregulated
DUSP10	352.649	1.85373	0.263668	7.03056	2.057e-12	2.07723e-11	upregulated
DUSP13	19.2937	-4.14941	0.94841	-4.37513	1.21362e-05	5.58565e-05	downregulated
DUSP14	70.6713	2.35034	0.453306	5.18489	2.16138e-07	1.28086e-06	upregulated
DUSP18	459.228	2.51107	0.252636	9.93949	2.8027e-23	6.17145e-22	upregulated
DUSP19	116.474	4.36583	0.528942	8.2539	1.53311e-16	2.19847e-15	upregulated
DUSP2	692.366	-2.48262	0.411461	-6.03368	1.60272e-09	1.22595e-08	downregulated
DUSP4	5302.3	-2.17275	0.27385	-7.93408	2.12054e-15	2.74114e-14	downregulated
DUSP5	4983.98	-3.08938	0.288811	-10.6969	1.0527e-26	2.82735e-25	downregulated
DUSP6	3005.22	-2.72097	0.199533	-13.6367	2.42123e-42	1.30645e-40	downregulated
DUSP7	2629.74	-2.98611	0.229262	-13.0249	8.83322e-39	4.17672e-37	downregulated
DUSP9	45.7874	-2.21515	0.555479	-3.98783	6.66809e-05	0.000270823	downregulated
DUXAP1	4.5098	5.43604	2.11247	2.57331	0.0100732	0.0259827	upregulated
DVL1	2778.98	-1.19545	0.1715	-6.97056	3.15693e-12	3.13045e-11	downregulated
DYDC1	104.605	10.0674	1.24766	8.06901	7.08718e-16	9.54591e-15	upregulated
DYDC2	711.533	7.86713	0.51042	15.4131	1.33736e-53	1.00123e-51	upregulated
DYNC2H1	1859.89	2.57329	0.180746	14.2371	5.39413e-46	3.30791e-44	upregulated
DYNC2LI1	750.83	1.51025	0.231747	6.51681	7.1818e-11	6.25206e-10	upregulated
DYNLL1	4747.69	1.6068	0.210979	7.61592	2.61827e-14	3.13008e-13	upregulated
DYNLRB2	296.303	11.5211	1.21499	9.48244	2.48413e-21	4.86341e-20	upregulated
DYNLT1	2674.7	1.72011	0.217974	7.89137	2.98893e-15	3.81699e-14	upregulated
DYRK1B	292.792	1.39137	0.257391	5.40567	6.45681e-08	4.08795e-07	upregulated
DYSF	683.752	-1.01713	0.3223	-3.15585	0.00160033	0.00500692	downregulated
DZANK1	330.125	3.66074	0.325662	11.2409	2.56669e-29	7.725e-28	upregulated
DZIP1	255.67	3.57666	0.412321	8.67445	4.15563e-18	6.68472e-17	upregulated
DZIP1L	688.379	11.2656	1.37687	8.18199	2.79194e-16	3.92532e-15	upregulated
DZIP3	1576.45	3.86002	0.226877	17.0137	6.50063e-65	6.56198e-63	upregulated
E2F1	172.171	-2.66831	0.477583	-5.58711	2.30882e-08	1.54679e-07	downregulated
E2F3P2	10.0442	6.67104	1.67208	3.98967	6.61659e-05	0.000268853	upregulated
E2F7	636.31	2.42079	0.25844	9.36694	7.46654e-21	1.41667e-19	upregulated
EBF3	4.91322	5.07549	2.12447	2.38906	0.0168913	0.0406242	upregulated
EBF4	119.147	1.90945	0.350569	5.44672	5.13064e-08	3.29948e-07	upregulated
EBPL	806.163	-1.42511	0.224611	-6.34476	2.22776e-10	1.86178e-09	downregulated
ECEL1	3.29401	4.99747	2.35161	2.12513	0.0335758	0.0732236	upregulated
ECHDC3	307.041	-2.78834	0.360547	-7.73362	1.04527e-14	1.27331e-13	downregulated
ECI2	596.191	-1.06005	0.311922	-3.39845	0.000677678	0.00228753	downregulated
ECM1	1096.58	-4.29336	0.322934	-13.2948	2.47993e-40	1.23776e-38	downregulated
ECM2	6.92783	3.59146	1.49873	2.39634	0.0165596	0.0399441	upregulated
ECT2L	453.036	6.29739	0.36709	17.1549	5.78014e-66	6.182e-64	upregulated
EDARADD	497.427	-1.61919	0.227147	-7.12839	1.01553e-12	1.05474e-11	downregulated
EDEM1	1519.85	-1.03546	0.211601	-4.89346	9.90788e-07	5.3849e-06	downregulated
EDIL3	16.4159	4.02868	1.20318	3.34837	0.000812897	0.00270234	upregulated
EDN2	132.538	-1.07052	0.403414	-2.65365	0.00796256	0.0210989	downregulated
EDNRB	8.06962	5.40424	1.6506	3.27411	0.00105997	0.00344341	upregulated
EEF1A1	212250	-1.14953	0.220659	-5.20955	1.89298e-07	1.13151e-06	downregulated
EEF1A1P5	61.5292	-1.27813	0.478868	-2.66906	0.00760635	0.0202296	downregulated
EEF1B2	2493.86	-1.26051	0.186698	-6.75163	1.46192e-11	1.36173e-10	downregulated
EEF1D	2565.13	-1.17	0.166801	-7.01435	2.31013e-12	2.3202e-11	downregulated
EEF2	55318.3	-1.71789	0.199841	-8.59631	8.23203e-18	1.28844e-16	downregulated
EFCAB1	1827.15	6.69847	0.364177	18.3935	1.4823e-75	2.25712e-73	upregulated
EFCAB10	379.784	5.80939	0.383093	15.1644	6.08121e-52	4.38824e-50	upregulated
EFCAB11	308.357	1.88081	0.27039	6.95592	3.50262e-12	3.45797e-11	upregulated
EFCAB12	757.554	6.83409	0.322243	21.2079	8.08179e-100	2.23406e-97	upregulated
EFCAB2	451.706	3.63169	0.280912	12.9282	3.12057e-38	1.4377e-36	upregulated
EFCAB5	33.0524	2.10436	0.614707	3.42336	0.000618517	0.00210284	upregulated
EFCAB6	459.134	4.9363	0.377665	13.0706	4.84936e-39	2.34229e-37	upregulated
EFCAB7	255.097	2.57138	0.321334	8.00221	1.22204e-15	1.60744e-14	upregulated
EFCC1	4.39784	5.38894	2.13144	2.52831	0.0114612	0.0290132	upregulated
EFEMP1	2333.01	-1.85997	0.16605	-11.2012	4.02138e-29	1.19432e-27	downregulated
EFEMP2	521.088	-1.18596	0.208399	-5.69078	1.2646e-08	8.70591e-08	downregulated
EFHB	530.749	7.17062	0.507955	14.1167	2.99844e-45	1.77224e-43	upregulated
EFHC1	2923.97	3.9966	0.224877	17.7724	1.15633e-70	1.46316e-68	upregulated
EFHC2	572.107	7.65782	0.45624	16.7846	3.1619e-63	3.07098e-61	upregulated
EFHD2	6650.98	-2.00952	0.218874	-9.18118	4.26399e-20	7.67689e-19	downregulated
EFL1P1	8.99328	6.31122	1.72709	3.65424	0.000257941	0.000945853	upregulated
EFNA2	6.92066	3.37519	1.54108	2.19014	0.0285141	0.0637796	upregulated
EFNA4	209.314	1.15811	0.298134	3.88451	0.000102536	0.000403672	upregulated
EFNB1	4133.83	-2.63133	0.212832	-12.3634	4.12126e-35	1.65292e-33	downregulated
EFR3B	20.2583	2.73457	0.809034	3.38005	0.000724732	0.0024331	upregulated
EFS	652.208	-1.20913	0.207021	-5.84063	5.20041e-09	3.76171e-08	downregulated
EGF	104.979	3.01987	0.450424	6.7045	2.02099e-11	1.85271e-10	upregulated
EGFL6	83.0037	3.80602	0.539227	7.05829	1.68563e-12	1.71697e-11	upregulated
EGFL7	123.726	-2.27049	0.365088	-6.21903	5.00241e-10	4.03245e-09	downregulated
EGFR	7815.94	-1.88669	0.234633	-8.04102	8.90916e-16	1.18666e-14	downregulated
EGR2	113.399	-1.23681	0.508567	-2.43194	0.015018	0.0367735	downregulated
EGR3	916.547	-4.07628	0.347477	-11.7311	8.83435e-32	3.0351e-30	downregulated
EHBP1	1914.76	-1.7304	0.181095	-9.55521	1.23331e-21	2.46223e-20	downregulated
EHD1	2649.41	-1.86646	0.228997	-8.15059	3.62158e-16	5.01716e-15	downregulated
EHD2	5432.06	-2.55554	0.191902	-13.3169	1.84725e-40	9.29731e-39	downregulated
EHD4	2699.94	-1.342	0.2024	-6.63046	3.34645e-11	3.01097e-10	downregulated
EID2B	37.8879	2.43056	0.577547	4.20842	2.57168e-05	0.00011251	upregulated
EIF2AK4	1435.58	-1.03732	0.175654	-5.90547	3.51649e-09	2.59377e-08	downregulated
EIF2S3	3969.87	-1.00634	0.178408	-5.64064	1.69418e-08	1.15132e-07	downregulated
EIF3B	3874.56	-1.01071	0.208343	-4.85118	1.22729e-06	6.5945e-06	downregulated
EIF3CL	308.291	1.27149	0.328668	3.86863	0.000109448	0.000429193	upregulated
EIF3D	4076.47	-1.02855	0.181496	-5.66709	1.4524e-08	9.94542e-08	downregulated
EIF3F	1619.28	-1.11069	0.174866	-6.35169	2.1296e-10	1.7864e-09	downregulated
EIF3H	3170.58	-1.05928	0.207107	-5.11464	3.14337e-07	1.82606e-06	downregulated
EIF4A1	12758.8	-1.00261	0.16553	-6.05696	1.38718e-09	1.06928e-08	downregulated
EIF4B	11965.6	-1.0974	0.216748	-5.06305	4.12607e-07	2.35282e-06	downregulated
EIF4E3	474.526	-1.38131	0.230374	-5.99598	2.02267e-09	1.53153e-08	downregulated
EIF4EBP1	1015.58	-1.62093	0.335083	-4.83738	1.3156e-06	7.03535e-06	downregulated
EIF5A	7069.59	-1.188	0.20269	-5.86116	4.59654e-09	3.35189e-08	downregulated
ELAC1	109.759	1.18982	0.380423	3.12764	0.00176218	0.00546475	upregulated
ELAVL2	65.3474	-3.4512	0.524002	-6.58624	4.51116e-11	3.99884e-10	downregulated
ELF3	9290.11	1.07528	0.229018	4.69519	2.66361e-06	1.3643e-05	upregulated
ELF4	1043.12	-1.73435	0.24805	-6.99192	2.71158e-12	2.70525e-11	downregulated
ELF5	215.124	3.91936	0.34157	11.4745	1.77105e-30	5.64224e-29	upregulated
ELK1	651.426	-1.30791	0.211835	-6.1742	6.65012e-10	5.2848e-09	downregulated
ELK3	1508.47	-1.00787	0.184106	-5.47441	4.38973e-08	2.84643e-07	downregulated
ELL	626.81	-1.15546	0.320495	-3.60524	0.000311866	0.00112319	downregulated
ELL3	239.969	1.82346	0.262154	6.95569	3.50839e-12	3.46177e-11	upregulated
ELMO3	1373.19	-1.19373	0.197074	-6.05725	1.38466e-09	1.06779e-08	downregulated
ELMOD1	19.9443	5.59435	1.34655	4.15457	3.25899e-05	0.000140157	upregulated
ELMSAN1	1516.55	-1.12606	0.200118	-5.627	1.83375e-08	1.24148e-07	downregulated
ELN	194.141	4.30946	0.3593	11.994	3.81787e-33	1.39147e-31	upregulated
ELOVL4	84.4981	-1.54559	0.469813	-3.2898	0.00100257	0.00327617	downregulated
ELOVL7	172.103	-2.56315	0.318751	-8.04121	8.89539e-16	1.1857e-14	downregulated
EMC1	1294.18	-1.06288	0.216888	-4.90061	9.55408e-07	5.1989e-06	downregulated
EMD	959.488	-1.03937	0.182536	-5.69404	1.24066e-08	8.55417e-08	downregulated
EMILIN2	71.1578	1.30216	0.432139	3.01328	0.00258438	0.00770851	upregulated
EML1	436.518	5.40838	0.33381	16.202	4.88499e-59	4.15988e-57	upregulated
EML2	2080.71	-1.42473	0.168768	-8.44195	3.12096e-17	4.70053e-16	downregulated
EML6	152.925	2.2443	0.326234	6.87943	6.0092e-12	5.79256e-11	upregulated
EMP1	3451.96	-2.35019	0.195637	-12.013	3.03635e-33	1.11341e-31	downregulated
EMP3	248.176	-1.28783	0.317734	-4.05316	5.05294e-05	0.00020997	downregulated
EMX2	4.82713	4.69006	1.88142	2.49283	0.0126728	0.0316785	upregulated
ENAH	3103.99	1.16198	0.171354	6.78117	1.19203e-11	1.11962e-10	upregulated
ENDOU	54.5104	-3.4038	0.610965	-5.57119	2.53009e-08	1.68623e-07	downregulated
ENKD1	739.064	1.76429	0.224849	7.84657	4.2756e-15	5.3836e-14	upregulated
ENKUR	1071.15	6.8919	0.319551	21.5674	3.63184e-103	1.12512e-100	upregulated
ENO1	19061.1	-1.05049	0.176415	-5.95464	2.60647e-09	1.95138e-08	downregulated
ENO3	75.6327	-1.49734	0.403681	-3.70921	0.000207907	0.000776971	downregulated
ENO4	200.361	7.91174	0.774945	10.2094	1.79921e-24	4.2204e-23	upregulated
ENOX1	33.3256	-1.71479	0.614309	-2.79141	0.00524789	0.0145314	downregulated
ENPEP	11.0932	3.82647	1.34096	2.85352	0.00432383	0.0122174	upregulated
ENPP1	10.6036	2.5752	1.16412	2.21214	0.0269571	0.0607431	upregulated
ENPP3	216.405	11.083	1.22037	9.08164	1.06946e-19	1.88393e-18	upregulated
ENPP4	515.572	4.37529	0.305656	14.3144	1.77856e-46	1.11349e-44	upregulated
ENPP5	295.577	3.76958	0.36585	10.3036	6.78547e-25	1.63433e-23	upregulated
ENTPD3	1498.73	-1.72774	0.267257	-6.46473	1.01481e-10	8.72863e-10	downregulated
ENTPD6	1718.85	-1.2843	0.170486	-7.53316	4.95267e-14	5.78606e-13	downregulated
ENTPD8	16.4012	1.75917	0.809449	2.17329	0.0297583	0.0662246	upregulated
EPAS1	16015.7	-1.19596	0.163755	-7.30333	2.80736e-13	3.06829e-12	downregulated
EPB41L2	388.461	-2.82837	0.298037	-9.49001	2.3101e-21	4.53637e-20	downregulated
EPB41L3	17.2011	1.92381	0.830631	2.31608	0.0205539	0.0481051	upregulated
EPB41L4B	980.42	1.17989	0.208971	5.64622	1.64013e-08	1.11586e-07	upregulated
EPCAM	1340.81	1.20863	0.230629	5.24057	1.60077e-07	9.67789e-07	upregulated
EPHA1	595.782	-1.64037	0.228089	-7.19178	6.3954e-13	6.7835e-12	downregulated
EPHA2	14321.9	-2.56278	0.191984	-13.349	1.20104e-40	6.09612e-39	downregulated
EPHA4	439.798	3.42739	0.372379	9.20405	3.44692e-20	6.27499e-19	upregulated
EPHB1	78.9933	3.8807	0.599251	6.47592	9.42374e-11	8.12504e-10	upregulated
EPHB2	1760.39	-1.74853	0.236262	-7.40081	1.35357e-13	1.52442e-12	downregulated
EPHB6	23.0269	2.27003	0.73428	3.09151	0.0019914	0.00610606	upregulated
EPOP	33.6654	-1.34379	0.666655	-2.01573	0.0438287	0.0917634	downregulated
EPPIN	62.9447	2.91858	0.479108	6.0917	1.11719e-09	8.7125e-09	upregulated
EPPIN-WFDC6	10.0198	6.4359	1.68534	3.81876	0.000134125	0.000517714	upregulated
EPS8L3	12.2845	6.96571	1.59517	4.36675	1.26111e-05	5.7864e-05	upregulated
EPSTI1	83.9877	3.18894	0.432271	7.37718	1.61681e-13	1.8044e-12	upregulated
EPX	20.1251	2.62314	0.827639	3.16942	0.00152743	0.00480478	upregulated
ERBB4	139.47	5.34274	0.580427	9.20485	3.42148e-20	6.24134e-19	upregulated
ERCC4	338.744	1.44584	0.234481	6.16614	6.99776e-10	5.54635e-09	upregulated
EREG	4572.98	-5.12279	0.281942	-18.1697	8.97408e-74	1.28997e-71	downregulated
ERFE	51.8431	-2.68197	0.523329	-5.12483	2.97803e-07	1.73506e-06	downregulated
ERG28	731.989	1.05187	0.270998	3.88147	0.000103825	0.000408571	upregulated
ERGIC1	3560.65	-1.16268	0.175802	-6.61359	3.75099e-11	3.34813e-10	downregulated
ERICH2	30.0574	7.25234	1.36803	5.30131	1.14974e-07	7.07487e-07	upregulated
ERICH3	1089.97	9.29977	0.543119	17.1229	1.00178e-65	1.04064e-63	upregulated
ERICH5	230.746	6.45139	0.560238	11.5155	1.10268e-30	3.55069e-29	upregulated
ERICH6	7.27133	3.81889	1.50763	2.53303	0.011308	0.0286777	upregulated
ERLIN1	2074.93	-1.37931	0.172127	-8.0133	1.1167e-15	1.47277e-14	downregulated
ERMN	13.4462	2.24072	1.06581	2.10237	0.0355209	0.0768685	upregulated
ERN2	861.588	4.22863	0.387922	10.9007	1.14333e-27	3.23007e-26	upregulated
ERP27	31.4445	5.57158	1.00236	5.55847	2.72146e-08	1.8084e-07	upregulated
ERRFI1	4889.14	-2.51292	0.18693	-13.4431	3.37931e-41	1.74481e-39	downregulated
ERV3-1	297.045	1.29528	0.284814	4.54782	5.42053e-06	2.65457e-05	upregulated
ERVMER34-1	158.313	-1.04886	0.293174	-3.5776	0.000346757	0.00123941	downregulated
ERVW-1	347.088	2.32536	0.245159	9.4851	2.42144e-21	4.74984e-20	upregulated
ESCO2	62.1358	-1.19134	0.481418	-2.47465	0.0133367	0.0330758	downregulated
ESPL1	225.644	-2.80244	0.466626	-6.00576	1.90443e-09	1.44699e-08	downregulated
ESPN	2130.21	-1.01135	0.171883	-5.88393	4.00647e-09	2.9359e-08	downregulated
ESRRG	99.785	7.12803	0.823862	8.65197	5.06182e-18	8.09171e-17	upregulated
ESYT1	2436.47	-1.04426	0.241769	-4.31925	1.5656e-05	7.08402e-05	downregulated
ETFB	2008.73	-1.57851	0.195419	-8.07756	6.60774e-16	8.93362e-15	downregulated
ETFBKMT	72.8368	1.52116	0.468092	3.2497	0.00115526	0.00371936	upregulated
ETHE1	1893.29	-1.67217	0.190851	-8.76164	1.92427e-18	3.16623e-17	downregulated
ETNK2	958.895	-2.77804	0.271075	-10.2483	1.20504e-24	2.85649e-23	downregulated
ETS1	1975.34	-2.15942	0.363519	-5.94032	2.8446e-09	2.11839e-08	downregulated
ETS2	7078.52	-2.24956	0.249663	-9.01041	2.05296e-19	3.57438e-18	downregulated
ETV4	333.558	-2.90493	0.375675	-7.73257	1.05399e-14	1.28221e-13	downregulated
ETV5	93.8657	-1.25739	0.411687	-3.05423	0.00225637	0.00682763	downregulated
ETV6	1097.4	1.10536	0.238916	4.62656	3.71795e-06	1.86291e-05	upregulated
EVC	692.729	-1.52463	0.229218	-6.65144	2.90232e-11	2.62847e-10	downregulated
EXO1	63.5651	-3.61282	0.504618	-7.15952	8.09573e-13	8.50169e-12	downregulated
EXOC3L4	6.72762	4.22578	1.65252	2.55717	0.0105528	0.0270605	upregulated
EXOC6	179.201	1.57799	0.311593	5.06428	4.09949e-07	2.3384e-06	upregulated
EXOC6B	1191.78	-1.02568	0.191419	-5.35831	8.40042e-08	5.25553e-07	downregulated
EXOSC2	404.892	-1.45074	0.220217	-6.58779	4.46433e-11	3.95928e-10	downregulated
EXOSC5	336.286	-1.61446	0.246901	-6.53892	6.19628e-11	5.42918e-10	downregulated
EXPH5	956.292	1.00963	0.216938	4.65401	3.25534e-06	1.64073e-05	upregulated
EXT1	1270.12	-1.12077	0.19306	-5.80528	6.42579e-09	4.58533e-08	downregulated
EXTL2	202.6	1.41747	0.280196	5.05886	4.21768e-07	2.40124e-06	upregulated
EYA1	209.789	2.20814	0.282997	7.8027	6.05983e-15	7.53516e-14	upregulated
F12	245.267	-2.09733	0.258885	-8.10141	5.43269e-16	7.40065e-15	downregulated
F2RL1	619.268	1.55383	0.203393	7.63956	2.17963e-14	2.61964e-13	upregulated
F3	17499.7	-1.39753	0.237214	-5.89142	3.829e-09	2.81619e-08	downregulated
F5	57.7239	5.57189	0.870745	6.399	1.56402e-10	1.3262e-09	upregulated
F8	55.8595	1.55093	0.47843	3.24172	0.00118812	0.00381491	upregulated
F8A2	47.5087	7.05028	2.73211	2.58053	0.00986491	0.0255113	upregulated
FABP5	5755.41	-1.32155	0.234263	-5.64132	1.68754e-08	1.14725e-07	downregulated
FABP6	103.836	4.46923	0.600484	7.44272	9.8635e-14	1.12311e-12	upregulated
FADS2	438.663	2.42795	0.24451	9.92986	3.08682e-23	6.78043e-22	upregulated
FADS3	442.415	-1.14984	0.406465	-2.82888	0.00467114	0.0130978	downregulated
FAH	647.32	-1.50126	0.229498	-6.54149	6.09101e-11	5.34652e-10	downregulated
FAHD2B	130.365	-1.23646	0.323029	-3.8277	0.000129349	0.000500029	downregulated
FAIM	285.327	1.86156	0.264349	7.04203	1.89465e-12	1.92333e-11	upregulated
FAIM2	6.32171	3.7537	1.80956	2.07437	0.038045	0.0814577	upregulated
FAM102A	1812.78	1.43907	0.209803	6.85915	6.92739e-12	6.64556e-11	upregulated
FAM104B	261.198	2.00602	0.293542	6.83385	8.2667e-12	7.87154e-11	upregulated
FAM107A	90.4491	8.26716	2.39467	3.45232	0.000555789	0.00190908	upregulated
FAM107B	1976.82	1.0243	0.224426	4.5641	5.0164e-06	2.46809e-05	upregulated
FAM110B	6.73263	3.84724	1.51606	2.53766	0.0111597	0.0283985	upregulated
FAM110C	1305.16	-2.33844	0.294585	-7.93808	2.05328e-15	2.65993e-14	downregulated
FAM111B	172.439	-1.99406	0.412431	-4.83489	1.33218e-06	7.11977e-06	downregulated
FAM118B	211.354	1.23028	0.292086	4.21206	2.53051e-05	0.000110817	upregulated
FAM131B	413.914	-5.49674	0.489775	-11.223	3.14475e-29	9.40181e-28	downregulated
FAM13C	20.9178	5.95257	1.42912	4.16521	3.11068e-05	0.000134164	upregulated
FAM149A	219.817	5.80401	0.534774	10.8532	1.92532e-27	5.36343e-26	upregulated
FAM151A	19.1527	-1.5462	0.78039	-1.98131	0.0475563	0.098387	downregulated
FAM151B	41.6501	2.0017	0.569114	3.51722	0.000436093	0.00152892	upregulated
FAM161A	235.252	3.0107	0.368987	8.15937	3.36775e-16	4.69812e-15	upregulated
FAM161B	166.07	2.20091	0.300305	7.32891	2.32024e-13	2.55767e-12	upregulated
FAM166B	870.856	8.35526	0.459893	18.1678	9.27976e-74	1.3129e-71	upregulated
FAM167A	35.9335	3.38225	0.767938	4.40432	1.06117e-05	4.93198e-05	upregulated
FAM169B	36.8977	-1.29609	0.579124	-2.23802	0.0252197	0.0573243	downregulated
FAM171B	195.011	3.07895	0.52126	5.90675	3.48927e-09	2.57475e-08	upregulated
FAM174A	859.056	1.58207	0.206279	7.66958	1.72565e-14	2.08517e-13	upregulated
FAM174B	268.526	1.78303	0.273615	6.51659	7.1926e-11	6.25844e-10	upregulated
FAM178B	5.4464	4.67838	1.87476	2.49545	0.0125796	0.031485	upregulated
FAM181A	4.43258	4.11609	1.94955	2.1113	0.0347462	0.0754192	upregulated
FAM181B	120.487	-1.1893	0.406469	-2.92592	0.00343437	0.00994486	downregulated
FAM183A	782.839	8.05925	0.432398	18.6385	1.56503e-77	2.55641e-75	upregulated
FAM184A	81.8247	5.06299	0.636337	7.95646	1.7703e-15	2.30331e-14	upregulated
FAM187A	500.772	5.04619	0.301747	16.7232	8.87877e-63	8.39652e-61	upregulated
FAM189B	1190.25	-2.04676	0.193525	-10.5762	3.84336e-26	9.85128e-25	downregulated
FAM19A2	20.4765	2.49268	0.795824	3.1322	0.00173499	0.00538883	upregulated
FAM201B	15.9202	2.41698	0.892751	2.70734	0.00678243	0.0182888	upregulated
FAM206A	719.643	1.17691	0.239019	4.92393	8.48219e-07	4.63669e-06	upregulated
FAM207A	437.367	-1.15734	0.223537	-5.1774	2.24995e-07	1.33028e-06	downregulated
FAM20A	45.3244	1.79572	0.587319	3.05748	0.00223209	0.00676213	upregulated
FAM210A	236.596	-1.26742	0.259029	-4.89298	9.93227e-07	5.39652e-06	downregulated
FAM210B	1144.16	1.39831	0.185272	7.54733	4.44273e-14	5.21744e-13	upregulated
FAM216B	2653.1	14.6937	1.45315	10.1116	4.90949e-24	1.12089e-22	upregulated
FAM218A	5.16703	4.74323	1.88645	2.51436	0.0119248	0.0300259	upregulated
FAM219A	435.119	-1.52873	0.222848	-6.85995	6.88855e-12	6.6189e-11	downregulated
FAM221A	242.771	2.8871	0.290918	9.92409	3.27059e-23	7.16659e-22	upregulated
FAM221B	26.8232	4.13063	0.854529	4.83381	1.33942e-06	7.15417e-06	upregulated
FAM222A	81.9648	3.05684	0.438811	6.96618	3.25663e-12	3.22397e-11	upregulated
FAM227A	666.791	4.90417	0.244045	20.0953	8.10965e-90	1.69435e-87	upregulated
FAM227B	95.1933	1.67322	0.417505	4.00768	6.13185e-05	0.00025063	upregulated
FAM229A	93.4083	-1.0465	0.378001	-2.76852	0.00563112	0.0154923	downregulated
FAM229B	747.547	5.22882	0.272512	19.1875	4.71038e-82	8.46362e-80	upregulated
FAM237B	14.6732	5.42521	1.34037	4.04753	5.176e-05	0.000214643	upregulated
FAM238C	80.8266	1.69319	0.430309	3.93483	8.32562e-05	0.000332877	upregulated
FAM27B	29.1759	2.63382	0.682015	3.86182	0.000112544	0.000439892	upregulated
FAM3B	110.871	5.4062	0.548554	9.85536	6.49839e-23	1.40172e-21	upregulated
FAM3C	2117.12	-1.01078	0.218334	-4.62952	3.66523e-06	1.83855e-05	downregulated
FAM3C2	192.209	-1.2909	0.320966	-4.02194	5.77214e-05	0.000237277	downregulated
FAM3D	925.727	7.61385	0.362711	20.9915	7.84038e-98	2.04168e-95	upregulated
FAM47E	526.096	5.16695	0.296485	17.4273	5.11797e-68	5.93289e-66	upregulated
FAM47E-STBD1	115.352	1.60245	0.620245	2.58357	0.00977842	0.0253095	upregulated
FAM49B	1073.73	-1.21141	0.20964	-5.77853	7.53541e-09	5.32218e-08	downregulated
FAM57B	15.9375	2.17366	0.857875	2.53377	0.0112844	0.0286377	upregulated
FAM71A	3.34473	4.73909	2.35919	2.00878	0.044561	0.0930472	upregulated
FAM71E2	7.75274	6.27208	1.78931	3.5053	0.000456101	0.00159409	upregulated
FAM72A	67.0097	-2.01845	0.484782	-4.16364	3.1322e-05	0.000134962	downregulated
FAM72B	62.9724	-2.92069	0.470232	-6.21118	5.25889e-10	4.22593e-09	downregulated
FAM72C	42.6466	-2.39868	0.552677	-4.34012	1.42407e-05	6.47627e-05	downregulated
FAM72D	66.7427	-2.10192	0.435986	-4.82106	1.42794e-06	7.59089e-06	downregulated
FAM74A4	8.43362	6.40248	1.74897	3.66071	0.000251516	0.000925314	upregulated
FAM76A	157.475	1.01446	0.308824	3.28491	0.00102013	0.00332784	upregulated
FAM81A	158.967	5.44653	0.480405	11.3374	8.56862e-30	2.62284e-28	upregulated
FAM81B	612.292	12.543	1.46096	8.58543	9.0494e-18	1.41391e-16	upregulated
FAM83A	12469.8	-3.44639	0.162168	-21.2519	3.16655e-100	8.89009e-98	downregulated
FAM83B	744.557	-1.02989	0.212111	-4.85542	1.20133e-06	6.46468e-06	downregulated
FAM83D	290.543	-1.13653	0.353576	-3.21439	0.0013072	0.00416155	downregulated
FAM83E	730.269	3.21483	0.280486	11.4616	2.05622e-30	6.4818e-29	upregulated
FAM83F	1727.4	-1.72932	0.186765	-9.25932	2.05747e-20	3.79165e-19	downregulated
FAM83G	1987.27	-1.96815	0.293704	-6.70113	2.06818e-11	1.89211e-10	downregulated
FAM83H	2872.05	-2.24884	0.811267	-2.77202	0.00557105	0.0153411	downregulated
FAM86C2P	41.3024	1.15873	0.522705	2.21679	0.0266371	0.0601276	upregulated
FAM86JP	46.9147	1.17105	0.52219	2.24257	0.0249243	0.056746	upregulated
FAM89A	49.1716	-1.87309	0.509137	-3.67895	0.000234196	0.000866387	downregulated
FAM90A11P	4.23042	5.35929	2.15767	2.48383	0.0129978	0.0323378	upregulated
FAM92B	1244.99	8.63777	0.446054	19.3649	1.52742e-83	2.88891e-81	upregulated
FANCA	269.302	-1.08679	0.325104	-3.34291	0.000829056	0.00275351	downregulated
FANCB	24.4089	-1.56957	0.786563	-1.99548	0.045991	0.0955447	downregulated
FANCD2	289.156	-1.72617	0.269988	-6.3935	1.6213e-10	1.37348e-09	downregulated
FANCE	262.247	-1.71488	0.270797	-6.33271	2.40895e-10	1.99834e-09	downregulated
FANCF	310.188	1.11368	0.271691	4.09908	4.148e-05	0.000175368	upregulated
FANCG	295.354	-2.08352	0.254049	-8.20124	2.37918e-16	3.35287e-15	downregulated
FANK1	822.435	4.55852	0.328114	13.8931	6.97211e-44	3.93946e-42	upregulated
FAP	257.706	6.75749	0.626519	10.7858	4.01839e-27	1.0973e-25	upregulated
FAT2	7628.53	-1.61351	0.225497	-7.15535	8.34611e-13	8.7391e-12	downregulated
FAT4	54.8774	-1.24115	0.509636	-2.43536	0.014877	0.036458	downregulated
FBF1	380.134	1.3801	0.2394	5.76481	8.17508e-09	5.75137e-08	upregulated
FBL	909.2	-1.82201	0.186892	-9.74901	1.86273e-22	3.90088e-21	downregulated
FBLIM1	2550.81	-1.28564	0.238618	-5.38788	7.12924e-08	4.49467e-07	downregulated
FBLN1	2017.9	-1.12845	0.167117	-6.75249	1.45326e-11	1.35436e-10	downregulated
FBLN5	85.9704	5.57786	0.621379	8.97658	2.79308e-19	4.82559e-18	upregulated
FBLN7	39.2019	1.98467	0.642051	3.09115	0.00199385	0.00611253	upregulated
FBN1	89.5982	2.389	0.488556	4.88993	1.00871e-06	5.47568e-06	upregulated
FBN2	180.883	-2.89651	0.312931	-9.25606	2.12112e-20	3.90495e-19	downregulated
FBN3	6.64232	5.05438	1.74677	2.89356	0.00380907	0.0108983	upregulated
FBP1	119.672	4.61394	0.6283	7.34353	2.08033e-13	2.30027e-12	upregulated
FBXL13	98.8928	5.18476	0.543288	9.54331	1.38344e-21	2.74973e-20	upregulated
FBXL16	70.1023	-1.00789	0.492407	-2.04687	0.0406705	0.0862058	downregulated
FBXL2	392.572	1.19101	0.23264	5.11955	3.06259e-07	1.78144e-06	upregulated
FBXO15	331.944	2.83738	0.281784	10.0693	7.54856e-24	1.71253e-22	upregulated
FBXO16	108.384	2.4108	0.3933	6.12968	8.80551e-10	6.9424e-09	upregulated
FBXO17	172.498	-2.04233	0.291566	-7.0047	2.47522e-12	2.48046e-11	downregulated
FBXO27	143.014	-1.3244	0.313724	-4.22153	2.42647e-05	0.000106598	downregulated
FBXO34	920.83	1.23552	0.198001	6.23996	4.37681e-10	3.54725e-09	upregulated
FBXO36	395.006	2.93427	0.266373	11.0156	3.21222e-28	9.29422e-27	upregulated
FBXO39	16.468	2.12183	0.893396	2.37501	0.0175485	0.0419743	upregulated
FBXO41	357.695	-1.33713	0.251307	-5.32072	1.03357e-07	6.40383e-07	downregulated
FBXO43	20.9299	3.1968	0.862212	3.70767	0.000209172	0.000781229	upregulated
FBXO46	532.653	-1.1389	0.205628	-5.53866	3.04802e-08	2.01275e-07	downregulated
FBXW10	52.2132	3.36185	0.545675	6.1609	7.23331e-10	5.72546e-09	upregulated
FBXW4P1	25.3501	-1.64734	0.684288	-2.40738	0.0160674	0.0389082	downregulated
FBXW9	955.564	2.22552	0.190888	11.6588	2.06966e-31	6.96397e-30	upregulated
FCGBP	361.986	5.70776	1.59492	3.57871	0.000345294	0.00123467	upregulated
FCGR1A	17.5774	6.41699	1.42072	4.51672	6.28053e-06	3.03683e-05	upregulated
FCGR1B	8.37955	4.89195	1.61052	3.0375	0.00238549	0.00717244	upregulated
FCHO1	91.9257	-1.78752	0.441237	-4.05115	5.09664e-05	0.000211688	downregulated
FCHSD1	552.964	-1.14139	0.214951	-5.30998	1.09638e-07	6.76505e-07	downregulated
FCN3	7.47878	3.11507	1.41678	2.1987	0.0278994	0.062615	upregulated
FCRL5	64.4184	1.09106	0.425317	2.56528	0.0103092	0.0265266	upregulated
FDCSP	8.38493	5.84608	1.79147	3.26328	0.0011013	0.00356285	upregulated
FDFT1	2040.27	1.13013	0.237702	4.75442	1.99016e-06	1.0356e-05	upregulated
FEN1	349.412	-1.18168	0.267962	-4.40987	1.03435e-05	4.81357e-05	downregulated
FER1L5	125.529	3.10107	0.447935	6.92305	4.42029e-12	4.31417e-11	upregulated
FER1L6	1466.65	4.60507	0.725296	6.34922	2.16409e-10	1.81194e-09	upregulated
FERMT1	1292.79	-1.39149	0.244384	-5.69388	1.24181e-08	8.55555e-08	downregulated
FERMT2	336.123	-1.64422	0.346925	-4.73942	2.14327e-06	1.11173e-05	downregulated
FEZ1	786.431	-2.86968	0.26759	-10.7242	7.83708e-27	2.11754e-25	downregulated
FGD1	367.308	-2.38498	0.320908	-7.43198	1.06984e-13	1.2151e-12	downregulated
FGD3	102.635	1.47385	0.365862	4.02842	5.61523e-05	0.000231197	upregulated
FGF1	95.2187	4.7433	0.677419	7.00202	2.52306e-12	2.52559e-11	upregulated
FGF14	24.7474	3.94877	0.943973	4.18314	2.87512e-05	0.000124723	upregulated
FGF2	96.9384	-3.44632	0.429649	-8.02123	1.04693e-15	1.3842e-14	downregulated
FGF23	21.7046	1.77066	0.836856	2.11585	0.0343577	0.074675	upregulated
FGF5	231.74	-2.38144	0.37889	-6.2853	3.27217e-10	2.67978e-09	downregulated
FGFBP1	4750.15	-2.6568	0.235731	-11.2704	1.83654e-29	5.54605e-28	downregulated
FGFBP2	11.2464	6.70539	1.63074	4.11186	3.92479e-05	0.000166776	upregulated
FGFBP3	15.6426	2.07069	0.849995	2.43612	0.0148458	0.0363866	upregulated
FGFR1	167.055	-1.48158	0.315729	-4.69258	2.69777e-06	1.38022e-05	downregulated
FGFR1OP	709.609	1.24898	0.212053	5.88994	3.8633e-09	2.83909e-08	upregulated
FGFR2	738.061	1.23404	0.26951	4.57882	4.67613e-06	2.3089e-05	upregulated
FGFR3	6573.14	-1.28371	0.153992	-8.33619	7.67257e-17	1.13001e-15	downregulated
FHAD1	999.34	5.68798	0.281855	20.1805	1.45239e-90	3.07017e-88	upregulated
FHL1	412.822	-1.27977	0.35726	-3.58219	0.000340726	0.00122029	downregulated
FHL2	1247.01	-1.67557	0.278965	-6.00637	1.89728e-09	1.44267e-08	downregulated
FHL3	264.491	-1.88794	0.321095	-5.87969	4.1103e-09	3.00953e-08	downregulated
FHOD1	452.83	-1.09875	0.261377	-4.20368	2.62606e-05	0.000114722	downregulated
FIBCD1	27.3507	3.42859	0.813406	4.2151	2.49664e-05	0.000109414	upregulated
FIBIN	27.4875	2.77544	0.71881	3.86115	0.000112853	0.000441003	upregulated
FICD	80.4119	1.0983	0.403209	2.7239	0.00645151	0.0174896	upregulated
FIGN	101.891	-1.9229	0.364656	-5.27319	1.34072e-07	8.17998e-07	downregulated
FILIP1	161.046	3.65652	0.341197	10.7167	8.49372e-27	2.28466e-25	upregulated
FJX1	769.818	-2.28966	0.259056	-8.83848	9.70263e-19	1.61722e-17	downregulated
FKBP10	1739.23	-4.41659	0.218689	-20.1958	1.06676e-90	2.30934e-88	downregulated
FKBP5	3251.31	-1.86036	0.208808	-8.90941	5.13072e-19	8.70526e-18	downregulated
FKBP9	2688.29	-1.03163	0.221648	-4.65434	3.25013e-06	1.63856e-05	downregulated
FKBP9P1	66.2138	-2.08918	0.441934	-4.72737	2.27448e-06	1.17579e-05	downregulated
FLG	273.054	-3.31418	0.292745	-11.3211	1.03227e-29	3.1437e-28	downregulated
FLG2	12.582	-3.23393	1.14741	-2.81846	0.00482547	0.0134738	downregulated
FLNA	22406.7	-1.71712	0.264892	-6.48233	9.03146e-11	7.80179e-10	downregulated
FLRT3	266.284	-1.29395	0.247702	-5.22382	1.75266e-07	1.055e-06	downregulated
FLT1	10.1217	2.04408	1.03456	1.97579	0.0481786	0.0994112	upregulated
FLYWCH1	1791.7	-1.25181	0.193792	-6.45952	1.05034e-10	9.01693e-10	downregulated
FMC1	114.068	1.12838	0.342112	3.29829	0.000972773	0.00318723	upregulated
FMN1	203.535	3.82765	0.352169	10.8688	1.62359e-27	4.54882e-26	upregulated
FMN2	9.85434	4.7279	1.63832	2.88581	0.00390402	0.011131	upregulated
FMNL1	311.209	-1.0632	0.258569	-4.11186	3.9249e-05	0.000166776	downregulated
FMNL2	1303.64	-1.79848	0.186079	-9.66513	4.24069e-22	8.65871e-21	downregulated
FMNL3	160.146	-1.52707	0.298688	-5.11259	3.17779e-07	1.84367e-06	downregulated
FMO2	158.548	1.69111	0.387206	4.36746	1.257e-05	5.77052e-05	upregulated
FMO3	348.32	3.16459	0.273615	11.5658	6.13918e-31	2.01293e-29	upregulated
FMO4	127.669	3.49412	0.403971	8.64944	5.17533e-18	8.25846e-17	upregulated
FMO5	75.5773	3.02306	0.441252	6.8511	7.32842e-12	7.01155e-11	upregulated
FMO6P	108.94	6.55549	0.777308	8.43359	3.35221e-17	5.03616e-16	upregulated
FMOD	4.10521	-5.44013	2.18913	-2.48506	0.012953	0.0322488	downregulated
FN1	17291.1	7.65888	0.649716	11.788	4.49874e-32	1.55748e-30	upregulated
FN3KRP	561.541	-1.11926	0.231423	-4.83642	1.32195e-06	7.0672e-06	downregulated
FNBP1L	1036.27	1.08286	0.212433	5.09744	3.44284e-07	1.98145e-06	upregulated
FNBP1P1	18.328	1.88534	0.804057	2.34478	0.0190382	0.0451172	upregulated
FNDC11	93.7957	2.98783	0.492783	6.06318	1.33459e-09	1.03273e-08	upregulated
FNDC4	186.268	-2.00233	0.318355	-6.28961	3.18266e-10	2.61124e-09	downregulated
FOCAD	1195.92	1.29488	0.215065	6.02087	1.73484e-09	1.32533e-08	upregulated
FOLH1	6.0231	4.50154	1.77665	2.53372	0.0112858	0.0286377	upregulated
FOLR1	81.2281	3.142	0.474207	6.6258	3.45373e-11	3.09973e-10	upregulated
FOSB	4466.52	-2.24686	0.965279	-2.32768	0.0199293	0.0469441	downregulated
FOSL1	4046.28	-5.94532	0.314713	-18.8912	1.34659e-79	2.32649e-77	downregulated
FOSL2	4655.28	-1.08871	0.254703	-4.27445	1.91609e-05	8.58563e-05	downregulated
FOXA3	7.38055	3.9235	1.49441	2.62545	0.0086534	0.022725	upregulated
[truncated: 3,328 more rows]
