# Supplementary material for: Human apical-out nasal organoids reveal an essential role of matrix metalloproteinases in airway epithelial differentiation
Source: Nat Commun. 2024 Jan 2;15:143. doi: 10.1038/s41467-023-44488-1 (PMC10762242; doi:10.1038/s41467-023-44488-1)
Supplement: Supplementary file 5 — Supplementary Data 2 [file 41467_2023_44488_MOESM5_ESM.xlsx]

## Sheet: D17 actinonin treated vs UT
Gene	baseMean	log2FoldChange	lfcSE	stat	pvalue	padj	Group
A2ML1	544.405	-1.81782	0.213619	-8.50962	1.74502e-17	2.10221e-14	downregulated
AANAT	36.2112	1.2364	0.605432	2.04218	0.0411333	0.404133	upregulated
ABCB11	44.4877	-1.29239	0.55392	-2.33317	0.019639	0.259549	downregulated
AC004687.2	3.68083	4.54374	2.28328	1.99	0.0465904	NA	upregulated
AC004922.1	38.9507	-1.10041	0.52718	-2.08735	0.0368564	0.379655	downregulated
AC004951.2	98.6954	-1.72527	0.426785	-4.04247	5.28903e-05	0.00328047	downregulated
AC005832.4	7.93062	3.9727	1.62868	2.43921	0.0147193	0.219068	upregulated
AC005943.1	10.2058	4.49576	1.35874	3.30876	0.000937108	0.0321843	upregulated
AC007906.2	97.3087	-1.97033	0.358705	-5.49289	3.95408e-08	7.74061e-06	downregulated
AC008758.1	14.3811	-1.93931	0.963328	-2.01313	0.0441005	0.420364	downregulated
AC009412.1	170.043	-2.65076	1.11562	-2.37603	0.0174999	0.243613	downregulated
AC009879.3	8.07628	-4.94954	1.5045	-3.28982	0.00100251	0.0336918	downregulated
AC010422.6	18.0648	2.31092	0.837772	2.75841	0.00580825	0.116919	upregulated
AC012184.2	40.0019	1.60144	0.659122	2.42966	0.0151129	0.222656	upregulated
AC020915.1	64.4502	1.14588	0.445443	2.57244	0.0100983	0.171564	upregulated
AC026954.2	8.90666	-4.15851	1.50228	-2.76812	0.00563798	0.115523	downregulated
AC083899.1	22.4989	1.8301	0.864677	2.11652	0.0343006	0.364638	upregulated
AC091167.1	7.37839	-3.98953	1.54346	-2.58479	0.00974381	0.167322	downregulated
AC093668.3	877.192	-1.24915	0.462529	-2.7007	0.00691935	0.133289	downregulated
AC099548.2	27.0649	-1.24736	0.635217	-1.96368	0.0495677	0.449496	downregulated
AC118754.1	308.728	-1.13622	0.253073	-4.4897	7.13221e-06	0.000660932	downregulated
AC133555.3	2.66522	4.73851	2.33649	2.02805	0.0425554	NA	upregulated
AC138696.1	5.2826	4.82503	2.02244	2.38575	0.0170444	NA	upregulated
AC140134.1	13.7568	-2.10665	0.989216	-2.12962	0.0332034	0.357633	downregulated
AC145138.1	9.54855	3.98427	1.47248	2.70583	0.00681341	0.131734	upregulated
ACTBL2	39.8902	1.18209	0.504786	2.34176	0.0191933	0.257248	upregulated
ADA2	25.9342	-1.75379	0.64158	-2.73354	0.00626573	0.124212	downregulated
ADH7	1341.88	-1.32846	0.226676	-5.86062	4.61143e-09	1.22406e-06	downregulated
AK3P5	9.61502	2.26876	1.05435	2.15182	0.0314117	0.347152	upregulated
AKAP14	8.82135	-4.56032	1.43798	-3.17134	0.00151739	0.0453508	downregulated
AL034430.1	46.2233	1.21512	0.586094	2.07325	0.0381493	0.387958	upregulated
AL049650.1	5.03314	3.95158	1.77882	2.22146	0.02632	NA	upregulated
AL136116.3	15.0071	-1.63824	0.828512	-1.97733	0.0480044	0.441422	downregulated
AL583836.1	4.52483	-5.14574	1.96869	-2.61379	0.00895449	NA	downregulated
ALDH1L2	46.19	-1.36303	0.66041	-2.06391	0.0390261	0.3933	downregulated
ALOXE3	58.473	-1.11973	0.449666	-2.49013	0.0127696	0.200788	downregulated
ANKRD35	723.066	-1.38766	0.230222	-6.02748	1.66534e-09	5.21617e-07	downregulated
ANKRD66	7.45058	-4.96966	1.56445	-3.17663	0.00149	0.0448219	downregulated
ANKUB1	28.5654	-1.45561	0.612945	-2.37478	0.0175596	0.244012	downregulated
APOBEC3A	17.8414	-2.01748	0.962084	-2.09699	0.0359945	0.374807	downregulated
APOBEC4	5.46967	-3.3407	1.6282	-2.05178	0.0401911	NA	downregulated
AQP4	39.607	1.13171	0.524434	2.15796	0.0309311	0.344323	upregulated
AQP5	11281.4	-1.51558	0.19143	-7.91715	2.43014e-15	2.37865e-12	downregulated
ARC	31.3233	-1.5787	0.618679	-2.55172	0.0107193	0.17859	downregulated
ARMC3	56.4056	-3.27129	0.527631	-6.19996	5.64766e-10	1.88187e-07	downregulated
ARMC4	16.8899	-2.1356	0.872751	-2.44697	0.0144062	0.216889	downregulated
AS3MT	30.6326	2.01715	0.732044	2.7555	0.00586022	0.117578	upregulated
ASCL2	43.4451	-1.72094	0.505715	-3.40299	0.000666534	0.0249727	downregulated
ASPG	65.1333	-1.86803	0.478495	-3.90396	9.46304e-05	0.00541881	downregulated
ASPHD1	48.5498	1.01447	0.469548	2.16054	0.0307312	0.343882	upregulated
ATP10B	1484.31	-1.40247	0.648823	-2.16157	0.0306517	0.343421	downregulated
ATP12A	3561.19	-1.59362	0.530612	-3.00336	0.00267017	0.0687788	downregulated
ATP2A3	128.943	-1.34121	0.352355	-3.80641	0.000140997	0.00742636	downregulated
BAIAP3	87.7152	-1.88658	0.423773	-4.45186	8.51285e-06	0.000748987	downregulated
BBOF1	92.8814	-1.01591	0.36633	-2.77321	0.00555056	0.114817	downregulated
BCAT1	190.217	-1.31177	0.329461	-3.98155	6.84669e-05	0.00410827	downregulated
BCL2A1	128.697	1.42691	0.407818	3.49889	0.000467194	0.0188575	upregulated
BNIPL	144.752	-1.5962	0.377005	-4.2339	2.29669e-05	0.00164993	downregulated
C10orf99	22.008	-1.95312	0.904538	-2.15924	0.0308313	0.344323	downregulated
C11orf16	11.0392	-2.78266	1.17862	-2.36095	0.018228	0.249754	downregulated
C11orf88	40.3174	-2.38698	0.556369	-4.29029	1.78439e-05	0.00134725	downregulated
C14orf132	56.7807	-1.33601	0.433321	-3.08317	0.00204805	0.0569708	downregulated
C15orf48	982.382	1.30737	0.187637	6.96756	3.22478e-12	1.93014e-09	upregulated
C16orf71	25.9275	-1.44885	0.674479	-2.1481	0.0317055	0.349184	downregulated
C1orf194	13.4581	-2.67767	1.02944	-2.60111	0.0092923	0.162216	downregulated
C1QTNF1	420.539	1.02727	0.223929	4.58749	4.4861e-06	0.000459195	upregulated
C1QTNF3-AMACR	13.7655	-5.22068	2.54761	-2.04925	0.0404377	0.399913	downregulated
C20orf85	67.4299	-3.91848	0.570827	-6.86456	6.66956e-12	3.26412e-09	downregulated
C2CD4B	58.3558	-1.01012	0.44019	-2.29474	0.021748	0.277132	downregulated
C2orf50	15.2027	-2.44645	0.962712	-2.5412	0.0110472	0.181258	downregulated
C2orf70	2.83188	-4.5602	2.31106	-1.97321	0.048472	NA	downregulated
C5orf49	60.254	-4.47029	0.610639	-7.32067	2.46743e-13	1.62347e-10	downregulated
C6orf118	15.1338	-2.78337	0.982873	-2.83187	0.00462761	0.100657	downregulated
C7orf57	40.4644	-3.25013	0.641943	-5.06295	4.12822e-07	5.80843e-05	downregulated
C9orf135	15.2901	-3.57524	1.09963	-3.25131	0.00114875	0.0370177	downregulated
C9orf24	30.7691	-2.20819	0.690321	-3.19879	0.00138007	0.0425459	downregulated
CABCOCO1	6.15362	-3.57411	1.57795	-2.26503	0.0235108	0.290754	downregulated
CACNG4	124.915	1.08051	0.361693	2.98738	0.00281381	0.0715375	upregulated
CAPNS2	117.272	-1.0821	0.394686	-2.74168	0.0061126	0.122104	downregulated
CAPSL	28.4346	-3.75526	0.809805	-4.63723	3.53101e-06	0.000381373	downregulated
CBR3	54.7633	1.27755	0.441182	2.89574	0.0037826	0.0895119	upregulated
CC2D2A	117.193	-1.82661	0.322238	-5.66851	1.44042e-08	3.41794e-06	downregulated
CCDC114	44.7857	-2.01369	0.549486	-3.66468	0.000247652	0.0111451	downregulated
CCDC15	42.0071	-1.06177	0.499545	-2.12548	0.0335465	0.36009	downregulated
CCDC151	15.3379	-2.1422	0.915759	-2.33927	0.0193217	0.257536	downregulated
CCDC153	15.2076	-1.72672	0.831112	-2.0776	0.0377462	0.385236	downregulated
CCDC17	71.9259	-1.18501	0.425893	-2.7824	0.0053958	0.112813	downregulated
CCDC170	83.3444	-1.36853	0.440515	-3.10667	0.0018921	0.054371	downregulated
CCDC173	8.08329	-2.57326	1.24646	-2.06446	0.0389742	0.3933	downregulated
CCDC180	53.6419	-2.48408	0.523587	-4.74435	2.09181e-06	0.000235682	downregulated
CCDC187	17.9622	-1.78111	0.786184	-2.26552	0.023481	0.290754	downregulated
CCDC3	294.064	-1.27832	0.245131	-5.21484	1.83975e-07	2.88124e-05	downregulated
CCDC40	64.6312	-1.03144	0.409458	-2.51905	0.0117672	0.190575	downregulated
CCDC74B	44.5717	-1.09162	0.507437	-2.15124	0.0314573	0.347184	downregulated
CCDC78	76.6508	-1.15758	0.381763	-3.0322	0.00242782	0.0645536	downregulated
CCL20	1818.88	1.74054	0.562127	3.09635	0.00195917	0.0555844	upregulated
CCN3	7.62732	-2.65761	1.19002	-2.23325	0.0255326	0.306411	downregulated
CCNO	911.437	-1.63891	0.190092	-8.62165	6.59938e-18	9.39571e-15	downregulated
CDC20B	388.725	-3.3714	0.23326	-14.4534	2.38598e-47	1.86834e-43	downregulated
CDC25A	74.2782	1.12661	0.382936	2.94204	0.00326054	0.0792908	upregulated
CDHR3	68.9138	-1.81895	0.451323	-4.03025	5.57176e-05	0.00343541	downregulated
CDHR4	24.4051	-3.86159	0.872259	-4.42711	9.55032e-06	0.000812867	downregulated
CDK7	158.159	2.22608	0.852654	2.61077	0.00903391	0.159324	upregulated
CDKN3	43.2783	1.02592	0.519152	1.97614	0.0481391	0.442174	upregulated
CERS3	165.671	-1.12978	0.313586	-3.60276	0.000314855	0.013628	downregulated
CFAP126	41.8869	-3.0054	0.65085	-4.61766	3.88097e-06	0.0004163	downregulated
CFAP161	18.7449	-2.38759	0.826162	-2.88998	0.0038527	0.0907325	downregulated
CFAP206	24.2725	-1.9393	0.673109	-2.88111	0.00396274	0.0919414	downregulated
CFAP300	43.312	-1.1088	0.548736	-2.02064	0.0433173	0.416651	downregulated
CFAP43	43.5494	-2.34812	0.583429	-4.02468	5.70528e-05	0.00349025	downregulated
CFAP45	74.0187	-2.36982	0.48138	-4.92297	8.52391e-07	0.000107656	downregulated
CFAP46	52.6746	-1.92004	0.559875	-3.4294	0.000604907	0.0230497	downregulated
CFAP47	22.2684	-4.75866	1.15754	-4.11101	3.93924e-05	0.00260306	downregulated
CFAP52	14.9532	-3.63582	1.03577	-3.51026	0.000447662	0.018305	downregulated
CFAP57	22.0003	-3.31871	0.827117	-4.01239	6.01077e-05	0.00363454	downregulated
CFAP61	12.4223	-3.31289	1.09477	-3.0261	0.00247731	0.0656467	downregulated
CFAP65	17.5868	-3.26855	0.860017	-3.80056	0.000144368	0.00753651	downregulated
CFAP70	97.1541	-1.04782	0.342384	-3.06037	0.00221066	0.0598983	downregulated
CFAP73	42.6924	-2.34682	0.558597	-4.20127	2.65422e-05	0.00186403	downregulated
CFAP74	40.4907	-1.62939	0.515549	-3.1605	0.00157497	0.0468037	downregulated
CFAP77	10.4009	-3.9035	1.28406	-3.03997	0.00236603	0.0632329	downregulated
CFAP99	13.4797	-3.82304	1.07117	-3.56903	0.000358308	0.0151252	downregulated
CHURC1-FNTB	10.4583	3.76218	1.52541	2.46635	0.0136499	0.208045	upregulated
CLCA4	5039.98	-1.48244	0.560694	-2.64394	0.00819466	0.149583	downregulated
CLDN5	5.88054	3.72363	1.87784	1.98293	0.0473749	0.438498	upregulated
CNN1	22.5237	1.87074	0.718834	2.60247	0.00925554	0.162216	upregulated
COL5A3	11.8513	-2.5768	1.01217	-2.54583	0.010902	0.179837	downregulated
COMMD3-BMI1	16.6747	-5.84632	2.7724	-2.10876	0.0349657	0.368639	downregulated
CORO7	323.979	2.43993	0.719857	3.38947	0.000700288	0.0257446	upregulated
CPA4	1853.56	-1.45931	0.591348	-2.46776	0.013596	0.207905	downregulated
CRHR2	7.4503	2.92141	1.36597	2.13871	0.0324592	0.353424	upregulated
CRIP1	55.3637	-1.60515	0.504505	-3.18162	0.00146452	0.0442776	downregulated
CRNN	448.096	-4.4194	1.19118	-3.71011	0.000207172	0.00959916	downregulated
CROCC2	65.6781	-3.79162	0.543618	-6.97479	3.06325e-12	1.91894e-09	downregulated
CRYM	219.524	-1.16909	0.24085	-4.85402	1.20986e-06	0.000145751	downregulated
CSF3	1052.53	3.35642	0.571564	5.87234	4.29679e-09	1.18056e-06	upregulated
CTTNBP2	43.4547	1.27531	0.500131	2.54995	0.0107738	0.179117	upregulated
CUX2	39.0771	1.36522	0.548716	2.48802	0.0128455	0.201306	upregulated
CXCL3	1183.62	1.23927	0.183106	6.76808	1.30504e-11	6.19338e-09	upregulated
CXCL5	403.331	2.01905	0.210425	9.5951	8.38371e-22	2.18829e-18	upregulated
CYP27A1	77.2125	1.81912	0.447726	4.06303	4.84405e-05	0.00304669	upregulated
CYP2A13	45.6106	-1.63209	0.514616	-3.17147	0.0015167	0.0453508	downregulated
CYP2B7P	1562.45	-1.02956	0.173762	-5.92509	3.12124e-09	9.05217e-07	downregulated
CYP2C18	106.444	-1.90689	0.383626	-4.97069	6.67136e-07	8.77985e-05	downregulated
CYP2D6	16.2829	-1.89119	0.94954	-1.99169	0.0464054	0.433366	downregulated
CYP2F1	519.412	-2.14988	0.24339	-8.83303	1.01874e-18	1.59544e-15	downregulated
CYP4B1	2883.95	-2.05115	0.570784	-3.59356	0.000326191	0.0140343	downregulated
CYSRT1	96.422	-1.69899	0.438717	-3.87263	0.000107666	0.00601212	downregulated
DAPL1	126.996	-1.04046	0.376161	-2.766	0.00567491	0.115592	downregulated
DAW1	24.6183	-2.22543	0.746668	-2.98048	0.002878	0.0723769	downregulated
DCDC1	14.7912	-3.01015	0.991903	-3.03472	0.00240761	0.0641252	downregulated
DEFB4A	5.18195	5.81629	1.86788	3.11384	0.00184668	NA	upregulated
DEGS2	358.23	-1.47273	0.256166	-5.74913	8.97038e-09	2.19508e-06	downregulated
DENND5B	70.7381	1.02496	0.386618	2.65109	0.00802323	0.147479	upregulated
DEUP1	17.3558	-4.95935	1.14763	-4.32139	1.5505e-05	0.00121436	downregulated
DLEC1	77.8347	-2.11146	0.400252	-5.27533	1.32518e-07	2.20784e-05	downregulated
DNAAF1	62.9569	-2.86266	0.55472	-5.16055	2.46223e-07	3.67248e-05	downregulated
DNAAF3	67.1004	-1.76356	0.415215	-4.24734	2.16326e-05	0.00157576	downregulated
DNAAF4	32.4856	-1.4037	0.596769	-2.35217	0.0186641	0.251875	downregulated
DNAH10	44.6927	-1.32463	0.530257	-2.49808	0.0124868	0.197531	downregulated
DNAH11	94.5034	-1.19203	0.42952	-2.77527	0.00551556	0.114258	downregulated
DNAH12	72.9032	-3.28852	0.544285	-6.04191	1.52296e-09	4.86756e-07	downregulated
DNAH2	43.9929	-1.01885	0.506869	-2.01008	0.0444226	0.422418	downregulated
DNAH3	43.7269	-2.39878	0.565872	-4.23909	2.2443e-05	0.00162244	downregulated
DNAH6	35.2682	-2.65363	0.699408	-3.79411	0.000148175	0.00768402	downregulated
DNAH9	40.6708	-3.34157	0.649399	-5.14565	2.66602e-07	3.90211e-05	downregulated
DNAI1	30.9573	-4.42173	0.82711	-5.34599	8.99226e-08	1.63478e-05	downregulated
DNAI2	12.6712	-3.85564	1.17826	-3.27231	0.00106671	0.035096	downregulated
DOCK3	30.5776	-1.33858	0.584045	-2.29192	0.0219103	0.278601	downregulated
DRC1	39.5987	-3.96133	0.675328	-5.86578	4.47019e-09	1.20703e-06	downregulated
DRC3	85.2143	-1.10348	0.386734	-2.85333	0.00432642	0.0966562	downregulated
DRC7	23.324	-2.61307	0.796084	-3.2824	0.00102926	0.0341509	downregulated
DSG1	4.95919	-3.62296	1.73695	-2.08582	0.0369949	NA	downregulated
DYNLRB2	5.23368	-3.06613	1.54661	-1.98248	0.0474255	NA	downregulated
EBI3	40.6928	2.73315	0.669706	4.08112	4.48198e-05	0.00286499	upregulated
EFCAB1	67.4893	-2.04812	0.477708	-4.28738	1.80795e-05	0.00135156	downregulated
EFHB	17.6913	-2.12268	0.84508	-2.51181	0.0120113	0.192468	downregulated
EGFL6	78.607	-1.08659	0.3931	-2.76416	0.00570689	0.115922	downregulated
EGFL8	21.7064	-1.68232	0.844557	-1.99195	0.0463763	0.433353	downregulated
EGR2	368.395	-1.13149	0.233328	-4.84935	1.23869e-06	0.000148085	downregulated
EIF3CL	80.5939	1.37771	0.367624	3.7476	0.000178535	0.00859224	upregulated
EML1	75.9036	-1.27665	0.37839	-3.37391	0.000741073	0.0265582	downregulated
EPHA4	857.409	-1.10661	0.240102	-4.60893	4.04752e-06	0.000428298	downregulated
ERICH3	16.9422	-2.03138	0.823574	-2.46654	0.0136424	0.208045	downregulated
EXO1	23.6042	1.60785	0.778883	2.0643	0.038989	0.3933	upregulated
FAIM2	83.8066	-1.80208	0.428609	-4.20449	2.61674e-05	0.00184598	downregulated
FAM131C	29.231	-1.3705	0.632151	-2.16799	0.0301596	0.339561	downregulated
FAM183A	24.8946	-1.72023	0.752996	-2.28452	0.0223411	0.282376	downregulated
FAM216B	35.878	-4.65576	0.842612	-5.52539	3.2875e-08	6.86473e-06	downregulated
FAM222A	173.482	-1.08417	0.291	-3.72566	0.000194808	0.00913437	downregulated
FAM43A	165.675	-1.02855	0.29843	-3.44654	0.000567817	0.0217423	downregulated
FAM81B	11.2936	-3.10389	1.09933	-2.82345	0.00475104	0.102675	downregulated
FAM83C	57.6904	-2.06303	0.457097	-4.51334	6.38133e-06	0.000594869	downregulated
FAM83D	515.073	-1.10422	0.214085	-5.15785	2.49799e-07	3.69066e-05	downregulated
FAM92B	25.7851	-2.70477	0.750388	-3.60449	0.000312766	0.0136062	downregulated
FETUB	27.0908	-4.00255	0.886731	-4.51383	6.36682e-06	0.000594869	downregulated
FOXJ1	582.032	-3.7652	0.244467	-15.4017	1.59483e-53	2.49766e-49	downregulated
FOXN4	93.3625	-1.9725	0.431591	-4.57031	4.87012e-06	0.000485803	downregulated
FTLP10	13.3774	-2.40058	1.12432	-2.13513	0.0327503	0.354423	downregulated
G0S2	1194.69	1.37158	0.16019	8.56222	1.10712e-17	1.44488e-14	upregulated
GDA	165.993	1.33696	0.320425	4.17247	3.01314e-05	0.00206844	upregulated
GDPD3	98.1064	-1.02386	0.369912	-2.76783	0.00564302	0.115523	downregulated
GJB7	9.03571	-2.59344	1.20947	-2.14427	0.032011	0.350087	downregulated
GLYATL2	9.58628	-2.9735	1.26057	-2.35886	0.0183313	0.250076	downregulated
GPR162	12.2812	-2.53366	1.10365	-2.29571	0.0216922	0.276647	downregulated
GRB14	18.6751	2.62774	0.880046	2.98591	0.00282734	0.0717071	upregulated
GRHL3	539.764	-1.50583	0.25193	-5.97716	2.27062e-09	6.8385e-07	downregulated
GSTA2	66.465	-1.17657	0.429633	-2.73856	0.0061709	0.123111	downregulated
GSTM3	64.6394	1.28839	0.418098	3.08156	0.00205919	0.0570779	upregulated
GUCY1A1	107.528	-1.02044	0.354733	-2.87664	0.00401931	0.092647	downregulated
GYPC	11.0909	2.44778	1.09189	2.24178	0.0249753	0.302739	upregulated
HES6	302.92	-1.47897	0.286318	-5.1655	2.39793e-07	3.62279e-05	downregulated
HEYL	16.5992	-1.89721	0.788675	-2.40557	0.0161472	0.231833	downregulated
HGD	40.4042	2.37023	0.552543	4.28968	1.78934e-05	0.00134725	upregulated
HIST1H3H	16.9394	-1.88788	0.850202	-2.22051	0.0263841	0.313507	downregulated
HIST1H4E	5.84705	-3.03454	1.4743	-2.05828	0.039563	NA	downregulated
HIST1H4H	55.8095	-1.06671	0.486654	-2.19193	0.0283848	0.326623	downregulated
HIST2H2AA4	293.859	-1.67214	0.736005	-2.27192	0.0230915	0.287698	downregulated
HMGCS2	38.1816	-3.21821	0.72028	-4.468	7.89536e-06	0.000714735	downregulated
HOPX	266.487	-1.23061	0.322382	-3.81724	0.000134953	0.00716442	downregulated
HS3ST6	15.0898	-2.13851	0.86074	-2.4845	0.0129732	0.202163	downregulated
HSPE1-MOB4	21.755	-2.31241	1.01237	-2.28416	0.0223623	0.282376	downregulated
HYDIN	36.0719	-2.28665	0.586485	-3.8989	9.66308e-05	0.00550304	downregulated
ICAM1	1374.08	1.21234	0.182537	6.64164	3.10203e-11	1.313e-08	upregulated
IFI6	117.331	-1.35521	0.33685	-4.0232	5.74131e-05	0.00349862	downregulated
IL13	10.0788	2.38149	1.13353	2.10095	0.035645	0.372535	upregulated
IL17C	25.0727	2.13362	0.754864	2.82649	0.00470613	0.102081	upregulated
IL19	82.0924	1.41797	0.438454	3.23402	0.00122061	0.0388535	upregulated
IL36A	9.61254	-2.4331	1.22868	-1.98025	0.047675	0.439717	downregulated
IL36RN	16.4826	-2.31389	0.845471	-2.73681	0.00620385	0.123454	downregulated
IL5RA	13.1596	-2.88124	1.0739	-2.68297	0.00729716	0.137853	downregulated
IQUB	20.0634	-3.68483	0.979799	-3.7608	0.000169368	0.00831495	downregulated
ITGB2	142.491	1.14268	0.339601	3.36478	0.000766048	0.0272661	upregulated
ITGB3	310.375	1.69929	0.67594	2.51397	0.011938	0.191824	upregulated
IVL	1227	-1.72342	0.639136	-2.69648	0.00700758	0.134006	downregulated
JPH2	57.8109	1.2837	0.495658	2.58989	0.00960079	0.165592	upregulated
KCNE1B	14.4913	-2.69092	1.1268	-2.38811	0.0169354	0.238511	downregulated
KCNJ2	98.6323	1.11272	0.355147	3.13313	0.00172952	0.0506281	upregulated
KCNK15	80.3603	-1.19001	0.46879	-2.53847	0.0111338	0.182012	downregulated
KCNQ3	46.5631	-1.88823	0.512988	-3.68085	0.000232458	0.0105218	downregulated
KCTD14	27.318	1.40936	0.620549	2.27116	0.0231375	0.28782	upregulated
KIAA1324	110.862	-1.50791	0.328588	-4.58905	4.45274e-06	0.000458779	downregulated
KIF19	42.9938	-2.00488	0.610369	-3.28471	0.00102088	0.0341509	downregulated
KLK10	2283.3	-1.11826	0.16099	-6.94614	3.7541e-12	2.09975e-09	downregulated
KLK12	91.3097	-2.28533	0.515365	-4.43439	9.23352e-06	0.000790198	downregulated
KLK13	324.94	-1.3754	0.319276	-4.30788	1.64827e-05	0.0012779	downregulated
KRT13	14692.1	-3.91741	1.04544	-3.74715	0.000178856	0.00859224	downregulated
KRT14	4624.69	-1.3326	0.145803	-9.13976	6.25886e-20	1.08911e-16	downregulated
KRT15	3911.1	-1.28447	0.567511	-2.26333	0.0236152	0.291267	downregulated
KRT16	2283.11	-1.34005	0.425952	-3.146	0.0016552	0.0489095	downregulated
KRT24	8.66717	-3.94623	1.40263	-2.81345	0.0049013	0.104962	downregulated
KRT4	9653.81	-3.79637	1.01182	-3.75201	0.000175425	0.00853206	downregulated
KRT78	61.2044	-2.14061	0.62603	-3.41934	0.000627742	0.0237465	downregulated
KYNU	2758.79	1.05432	0.13467	7.8289	4.92152e-15	4.53388e-12	upregulated
LANCL3	32.2963	-1.1707	0.570202	-2.05312	0.0400605	0.398342	downregulated
LAPTM5	36.332	1.84396	0.575654	3.20323	0.00135894	0.0421432	upregulated
LEMD1	184.499	1.39833	0.27254	5.13073	2.88623e-07	4.1853e-05	upregulated
LGALS7	1015.74	-1.17089	0.179592	-6.51971	7.04436e-11	2.82876e-08	downregulated
LGALS7B	55.4686	-2.05887	0.758061	-2.71598	0.00660809	0.128948	downregulated
LINC00643	4.36619	-3.76133	1.87959	-2.00114	0.0453774	NA	downregulated
LOXL2	637.595	1.18534	0.551635	2.14878	0.0316515	0.348835	upregulated
LRGUK	17.0707	-1.64373	0.822603	-1.99821	0.0456941	0.430769	downregulated
LRRC10B	44.6617	-2.49868	0.530296	-4.71186	2.45469e-06	0.000274592	downregulated
LRRC26	604.963	-1.24662	0.233584	-5.33692	9.45381e-08	1.66355e-05	downregulated
LRRC36	5.18068	-3.49827	1.6968	-2.06168	0.0392379	NA	downregulated
LRRC46	67.0313	-2.48184	0.538758	-4.60659	4.09332e-06	0.000430239	downregulated
LRRC71	18.3845	-2.61511	0.863953	-3.02692	0.00247063	0.0655806	downregulated
LRRIQ1	45.6116	-2.17493	0.546925	-3.97665	6.98943e-05	0.00417792	downregulated
LXN	413.768	1.1224	0.202527	5.54198	2.99076e-08	6.4162e-06	upregulated
LY75-CD302	53.3088	2.25425	0.657305	3.42953	0.000604634	0.0230497	upregulated
MAATS1	17.6874	-3.32272	0.979238	-3.39317	0.000690891	0.0255793	downregulated
MAL	15.3041	-4.87774	1.35944	-3.58804	0.000333171	0.0141788	downregulated
MAP1A	60.5944	-2.37351	0.481016	-4.93436	8.0414e-07	0.000102387	downregulated
MAP3K19	27.2112	-3.16404	0.824709	-3.83655	0.000124773	0.00669203	downregulated
MAPK15	61.5121	-1.35573	0.423163	-3.20381	0.00135624	0.0421432	downregulated
MCIDAS	126.973	-1.26297	0.30186	-4.18396	2.86469e-05	0.00199396	downregulated
MESP1	65.3834	-1.26778	0.523426	-2.42208	0.0154321	0.22545	downregulated
MICOS10-NBL1	23.5556	2.93873	1.1115	2.64393	0.00819502	0.149583	upregulated
MILR1	76.1103	1.388	0.38194	3.63407	0.000278983	0.0123715	upregulated
MKX	8.06108	-2.54516	1.1528	-2.2078	0.0272583	0.318993	downregulated
MMP12	25.7582	2.7148	0.838268	3.23858	0.00120128	0.0384091	upregulated
MMP13	871.024	1.39901	0.185033	7.56091	4.00263e-14	3.13426e-11	upregulated
MNS1	25.8784	-1.97514	0.686759	-2.87604	0.00402701	0.092647	downregulated
MORN5	6.9539	-5.7366	1.73775	-3.30117	0.000962812	0.0327796	downregulated
MPP4	6.81937	2.73466	1.30124	2.10158	0.0355904	0.372333	upregulated
MRAP2	38.5752	-1.09724	0.511628	-2.1446	0.0319851	0.350087	downregulated
MROH9	6.73567	-3.59462	1.51904	-2.36638	0.017963	0.248295	downregulated
MRPL42P4	3.72503	5.2711	2.07786	2.5368	0.0111871	NA	upregulated
MS4A8	13.2728	-3.15098	1.1436	-2.75532	0.00586353	0.117578	downregulated
MSC	25.1028	1.68526	0.661123	2.5491	0.0108003	0.179152	upregulated
MSRA	27.1531	1.49543	0.617929	2.42007	0.0155175	0.225862	upregulated
MTND1P23	222.751	1.57094	0.301672	5.20743	1.91477e-07	2.96902e-05	upregulated
MUC12	9.96714	-4.49241	1.35584	-3.31338	0.000921753	0.0317265	downregulated
MUC15	263.616	-1.202	0.355821	-3.37811	0.000729855	0.0263488	downregulated
MUC20	879.396	-1.01265	0.186474	-5.43053	5.61874e-08	1.07311e-05	downregulated
MUC21	34.1741	-6.604	2.53622	-2.60387	0.00921776	0.162216	downregulated
MYB	148.548	-1.95508	0.303227	-6.44757	1.13657e-10	4.23804e-08	downregulated
MYEOV	422.807	-1.38166	0.259482	-5.32468	1.01134e-07	1.72158e-05	downregulated
MYH16	15.1086	1.99354	0.858537	2.32202	0.0202316	0.26426	upregulated
NACAD	24.751	1.43255	0.712545	2.01047	0.0443819	0.422418	upregulated
NCF4	2.76658	-4.55214	2.31067	-1.97006	0.048832	NA	downregulated
NEK10	51.5562	-1.27904	0.502586	-2.54491	0.0109306	0.180005	downregulated
NEK5	52.472	-1.19323	0.458851	-2.60048	0.00930926	0.162216	downregulated
NEU4	81.9379	-1.35551	0.381091	-3.55693	0.000375221	0.0157543	downregulated
NGEF	54.7043	-1.7417	0.461428	-3.77458	0.000160278	0.00809713	downregulated
NHLRC4	9.63832	-4.29027	1.3014	-3.29665	0.000978453	0.0330962	downregulated
NLRP14	6.04939	-3.00502	1.37572	-2.18432	0.0289385	0.331048	downregulated
NNMT	44.496	1.19292	0.579008	2.06029	0.0393709	0.395019	upregulated
NOS2	38.9059	-3.7422	0.632513	-5.91639	3.29081e-09	9.2031e-07	downregulated
NOTCH4	9.72433	2.81388	1.3477	2.08791	0.0368061	0.379655	upregulated
NOX1	23.879	1.93106	0.801853	2.40825	0.0160294	0.23052	upregulated
NXF3	3.08988	-5.00333	2.20834	-2.26565	0.0234726	NA	downregulated
NXNL2	52.4855	1.1545	0.444103	2.59963	0.00933241	0.162216	upregulated
OLFM4	12.9676	2.46741	0.940867	2.62249	0.00872906	0.156057	upregulated
OR7E22P	57.1744	-1.12776	0.431343	-2.61452	0.00893525	0.158119	downregulated
PANX2	101.478	1.03859	0.330688	3.14071	0.00168539	0.0495214	upregulated
PBK	77.5745	1.12908	0.439556	2.56869	0.0102085	0.172838	upregulated
PCDHGA9	122.04	-1.00396	0.318029	-3.15682	0.00159499	0.0473089	downregulated
PDE4B	60.9495	1.83922	0.632095	2.90971	0.00361761	0.0864968	upregulated
PDGFB	370.967	1.12775	0.303118	3.72051	0.000198819	0.00929464	upregulated
PDGFD	9.70482	-2.70906	1.25464	-2.15922	0.0308327	0.344323	downregulated
PDK4	193.687	-1.40375	0.315678	-4.44676	8.71733e-06	0.000762693	downregulated
PDZK1P1	8.74896	2.67611	1.18257	2.26296	0.0236384	0.291267	upregulated
PHACTR3	154.995	-1.70073	0.322157	-5.2792	1.29752e-07	2.185e-05	downregulated
PIFO	95.9867	-2.40661	0.446058	-5.39528	6.84169e-08	1.27557e-05	downregulated
PIH1D2	18.5775	-2.10946	0.820162	-2.572	0.0101113	0.171564	downregulated
PIK3AP1	54.8699	-2.74927	0.48081	-5.71799	1.07792e-08	2.59713e-06	downregulated
PLA2G2A	8.81184	4.49557	1.5069	2.98332	0.00285137	0.072055	upregulated
PLA2G4E	37.1905	-1.21723	0.581339	-2.09384	0.0362744	0.37672	downregulated
PLAC8	493.187	-1.16412	0.284617	-4.09011	4.31171e-05	0.00277883	downregulated
PLPPR3	82.4441	-2.80049	0.436136	-6.42114	1.3526e-10	4.81433e-08	downregulated
PNLIPRP3	260.973	1.02596	0.243453	4.21421	2.50653e-05	0.00178431	upregulated
PNMA6A	35.3373	-2.13367	0.695282	-3.06878	0.00214932	0.0586419	downregulated
PNPLA3	91.3922	1.06834	0.369823	2.8888	0.00386718	0.0909367	upregulated
POPDC3	40.7111	1.84833	0.562062	3.28847	0.00100733	0.0337813	upregulated
PPDPFL	2.93915	4.97136	2.25068	2.20882	0.027187	NA	upregulated
PPP1R9A	32.2905	-1.48557	0.619898	-2.39648	0.0165536	0.235037	downregulated
PPP4R4	68.1564	4.04616	1.8202	2.22292	0.0262212	0.312282	upregulated
PRKAR2B	85.0641	1.06418	0.424397	2.50752	0.0121583	0.193902	upregulated
PRPH	4.77111	-4.55162	1.78339	-2.55224	0.0107034	NA	downregulated
PRR29	36.5199	-3.20501	0.630549	-5.08288	3.71752e-07	5.29273e-05	downregulated
PRRT2	59.5349	-1.26743	0.442493	-2.8643	0.00417933	0.0947213	downregulated
PTGES	1359.7	1.17748	0.160867	7.31956	2.48792e-13	1.62347e-10	upregulated
PWWP3B	18.3709	-1.68994	0.85275	-1.98175	0.0475067	0.439154	downregulated
PZP	6.31466	-2.64233	1.32229	-1.99829	0.0456851	0.430769	downregulated
RAP1GAP	85.4227	-1.08391	0.368279	-2.94319	0.00324851	0.0791212	downregulated
RARRES1	4566.76	2.21863	0.59303	3.74117	0.000183166	0.00877236	upregulated
RASAL1	64.3339	-1.36815	0.472483	-2.89565	0.00378372	0.0895119	downregulated
RASD2	34.6975	1.33561	0.633448	2.10849	0.0349891	0.368639	upregulated
RASSF2	13.1977	-4.09617	1.22128	-3.354	0.000796524	0.0280954	downregulated
RFLNB	30.1198	1.35658	0.640423	2.11826	0.0341528	0.364016	upregulated
RHOXF1P3	26.0149	-1.53343	0.669835	-2.28927	0.0220635	0.280013	downregulated
RIBC2	28.6471	-2.59574	0.682036	-3.80586	0.00014131	0.00742636	downregulated
ROPN1L	61.7221	-4.34042	0.631987	-6.8679	6.5154e-12	3.26412e-09	downregulated
RPL17-C18orf32	52.2754	-1.31906	0.468916	-2.81299	0.0049083	0.104962	downregulated
RPL22P1	48.7539	9.52071	3.84486	2.47622	0.0132783	0.204879	upregulated
RPS9	1604.55	1.48549	0.668971	2.22056	0.026381	0.313507	upregulated
RPTN	67.1979	-2.02394	0.655025	-3.08986	0.00200248	0.0563051	downregulated
RSPH1	73.592	-2.38563	0.444683	-5.36478	8.10459e-08	1.49325e-05	downregulated
RSPH10B	12.8522	-2.17663	0.973802	-2.23519	0.0254051	0.306117	downregulated
RSPH4A	55.5908	-1.77724	0.553236	-3.21245	0.00131606	0.0413043	downregulated
RSPH9	57.3	-1.4708	0.498819	-2.94857	0.00319252	0.0782443	downregulated
S100A7	12.2772	-2.49464	1.05853	-2.35671	0.0184374	0.250432	downregulated
SAA1	5478.51	1.39791	0.150965	9.25985	2.04714e-20	4.00753e-17	upregulated
SAA2	2149.42	1.65173	0.16058	10.286	8.14543e-25	3.18914e-21	upregulated
SAA2-SAA4	119.422	1.8861	0.32605	5.78468	7.26492e-09	1.85186e-06	upregulated
SAA4	49.114	1.96214	0.517899	3.78865	0.000151466	0.00782875	upregulated
SAMD15	19.3637	-3.36285	0.870109	-3.86486	0.000111153	0.00612948	downregulated
SAXO2	57.7601	-2.67347	0.517524	-5.16589	2.39294e-07	3.62279e-05	downregulated
SBSN	69.7711	-2.88617	0.431632	-6.68665	2.28331e-11	1.02168e-08	downregulated
SCGB2A1	3.86591	-3.88069	1.8904	-2.05284	0.0400881	NA	downregulated
SCNN1G	50.5016	-1.34551	0.474899	-2.83326	0.00460759	0.100501	downregulated
SEMA3B	659.1	1.02899	0.171745	5.99137	2.08077e-09	6.38958e-07	upregulated
SEMA3D	19.49	2.43042	0.758627	3.20371	0.00135671	0.0421432	upregulated
SERPINA3	7449.09	1.38775	0.560106	2.47766	0.0132248	0.204725	upregulated
SERPINI2	3.47921	-4.67602	2.17237	-2.1525	0.0313578	NA	downregulated
SHF	72.3165	-1.09914	0.386271	-2.84553	0.00443376	0.0982137	downregulated
SHISA8	30.8608	-2.63268	0.7022	-3.74918	0.000177413	0.0085755	downregulated
SLC13A2	188.604	-1.09933	0.27386	-4.01423	5.96408e-05	0.00362029	downregulated
SLC16A4	334.963	1.02139	0.228567	4.46869	7.86996e-06	0.000714735	upregulated
SLC16A9	983.453	-1.11527	0.481308	-2.31718	0.0204942	0.267021	downregulated
SLC26A4	277.133	3.73197	0.863832	4.32024	1.55856e-05	0.00121436	upregulated
SLC26A9	138.533	1.85056	0.336748	5.49538	3.89866e-08	7.72872e-06	upregulated
SLC27A3	81.1755	-2.07806	0.514117	-4.04201	5.29952e-05	0.00328047	downregulated
SLC2A4	37.1203	1.14055	0.538039	2.11982	0.0340211	0.363488	upregulated
SLC39A2	20.5718	-1.64511	0.733954	-2.24144	0.0249978	0.302777	downregulated
SLC7A2	429.125	1.39111	0.213678	6.51032	7.49922e-11	2.93613e-08	upregulated
SMIM5	90.8134	-1.11682	0.378927	-2.94733	0.00320534	0.0784356	downregulated
SMKR1	3.48893	-4.24067	1.99759	-2.1229	0.0337623	NA	downregulated
SMOC1	196.29	1.04059	0.317365	3.27885	0.00104232	0.0343657	upregulated
SNCAIP	23.9061	3.31604	0.816797	4.05981	4.91135e-05	0.00307667	upregulated
SNTN	21.9785	-2.68442	0.77778	-3.45139	0.000557716	0.0214078	downregulated
SNURF	50.2655	1.08019	0.523927	2.06172	0.0392346	0.394639	upregulated
SNX31	11.7593	-2.42264	0.974607	-2.48576	0.0129275	0.201651	downregulated
SPAG17	31.3913	-3.25301	0.71882	-4.52548	6.02575e-06	0.000575422	downregulated
SPAG6	83.8293	-3.54596	0.475122	-7.46326	8.44081e-14	6.00871e-11	downregulated
SPAG8	12.676	-2.20844	0.992325	-2.22552	0.0260462	0.310434	downregulated
SPEF1	24.5467	-3.45342	0.801975	-4.30614	1.66126e-05	0.00128163	downregulated
SPEF2	40.6648	-1.69364	0.581276	-2.91365	0.00357227	0.0856742	downregulated
SPINK5	1510.47	-1.79429	0.63822	-2.81139	0.00493277	0.104962	downregulated
SPRR1A	216.905	-1.49815	0.751802	-1.99274	0.04629	0.432804	downregulated
SPRR2F	30.9217	1.54488	0.586679	2.63327	0.00845678	0.152758	upregulated
SPRR3	4380.85	-2.90686	1.24803	-2.32917	0.0198501	0.261019	downregulated
SRMS	26.2957	-1.59539	0.683193	-2.33519	0.0195334	0.258654	downregulated
SRPK3	26.0554	-1.45598	0.674606	-2.15826	0.0309074	0.344323	downregulated
SRRM3	125.412	-1.14308	0.375148	-3.04701	0.00231132	0.0620073	downregulated
SSC4D	154.941	1.02112	0.308907	3.30559	0.000947782	0.0324797	upregulated
STOML3	7.11889	-4.64418	1.53774	-3.02013	0.00252667	0.0662177	downregulated
STXBP6	10.3885	-3.09547	1.15326	-2.68411	0.00727224	0.137549	downregulated
SYT5	33.0617	-1.80172	0.580789	-3.10219	0.00192093	0.0548974	downregulated
TCF19	41.8653	1.3382	0.616711	2.1699	0.0300141	0.339142	upregulated
TCHH	43.2853	-2.30718	0.550839	-4.18848	2.80823e-05	0.00196338	downregulated
TCN1	1123.08	-1.6867	0.676464	-2.4934	0.0126525	0.199346	downregulated
TCTE1	11.3917	-2.06679	1.03672	-1.99358	0.0461975	0.432198	downregulated
TEKT1	54.9842	-3.06739	0.543388	-5.64493	1.65248e-08	3.75065e-06	downregulated
TEKT2	43.1227	-2.6878	0.603409	-4.45437	8.41418e-06	0.000744588	downregulated
TFF3	391.188	-1.59404	0.200167	-7.96356	1.67162e-15	1.86995e-12	downregulated
TFPI2	732.748	1.43938	0.19218	7.48974	6.90102e-14	5.14652e-11	upregulated
TGM5	120.017	-1.61531	0.396866	-4.07016	4.69817e-05	0.00296686	downregulated
THSD8	9.93819	2.94327	1.37206	2.14514	0.0319415	0.350087	upregulated
TMEM106A	45.0946	1.25212	0.476548	2.62749	0.00860179	0.154664	upregulated
TMEM169	9.33399	2.4929	1.16644	2.13719	0.0325825	0.353865	upregulated
TMEM190	10.88	-2.24876	0.99363	-2.26317	0.0236249	0.291267	downregulated
TMEM200B	22.9235	-2.16065	0.744049	-2.90391	0.0036853	0.0875804	downregulated
TMEM200C	7.64601	-4.30927	1.49462	-2.88318	0.00393681	0.0917281	downregulated
TMEM225B	22.0325	1.38683	0.683128	2.03012	0.0423441	0.411129	upregulated
TMEM232	28.8915	-1.41623	0.617626	-2.29302	0.0218467	0.278163	downregulated
TMEM45A	657.817	1.01708	0.220443	4.61383	3.95321e-06	0.000421164	upregulated
TMEM50B	275.046	1.56947	0.26813	5.85341	4.81589e-09	1.25703e-06	upregulated
TMEM56	73.5072	1.33881	0.386571	3.46331	0.000533581	0.0206842	upregulated
TMPRSS11B	47.8479	-3.47572	0.787229	-4.41513	1.0095e-05	0.000840946	downregulated
TMPRSS11BNL	242.892	-1.55829	0.352814	-4.41676	1.00191e-05	0.00083909	downregulated
TMPRSS11E	210.543	-1.90038	0.847055	-2.24351	0.0248638	0.30162	downregulated
TMPRSS11F	42.6991	-2.06503	0.677752	-3.04689	0.00231226	0.0620073	downregulated
TNFAIP2	11010.4	1.47538	0.155118	9.51134	1.88229e-21	4.21123e-18	upregulated
TNFRSF18	79.3756	-1.27549	0.386692	-3.29847	0.000972132	0.0329536	downregulated
TNFRSF19	56.2296	-1.12003	0.510602	-2.19354	0.0282682	0.325846	downregulated
TNIP3	66.6417	1.94967	0.456137	4.27431	1.91734e-05	0.00141639	upregulated
TP73	169.209	-1.27906	0.313772	-4.07641	4.57354e-05	0.00289985	downregulated
TPPP3	247.342	-2.9124	0.273528	-10.6475	1.79057e-26	9.34736e-23	downregulated
TSNAXIP1	23.2072	-1.61444	0.696258	-2.31873	0.0204095	0.266139	downregulated
TSPAN12	76.5351	-1.06005	0.419463	-2.52715	0.0114991	0.186813	downregulated
TSPAN2	87.5674	1.17114	0.365681	3.20263	0.00136178	0.0421479	upregulated
TTC25	20.9838	-3.43348	0.890724	-3.8547	0.000115871	0.00630087	downregulated
TTC29	7.4095	-4.71474	1.56298	-3.01652	0.00255696	0.0665192	downregulated
TTLL9	10.998	-2.79415	1.13565	-2.4604	0.0138783	0.210608	downregulated
TUBA4B	12.5352	-3.13725	1.03855	-3.02081	0.00252101	0.0662177	downregulated
UBXN10	73.5868	-3.08352	0.472519	-6.5257	6.76843e-11	2.78948e-08	downregulated
UGT2A1	236.473	-2.23874	0.287594	-7.78436	7.00653e-15	6.09607e-12	downregulated
UGT2A2	4.22889	-3.96112	1.92152	-2.06145	0.0392604	NA	downregulated
UMODL1	5.58181	-3.87685	1.6405	-2.36321	0.0181175	NA	downregulated
UPK2	30.131	-1.35864	0.581036	-2.33831	0.0193711	0.25775	downregulated
UPK3BL1	3551.62	-1.29234	0.469768	-2.75102	0.00594106	0.118981	downregulated
VAV3	178.981	-1.87881	0.272894	-6.88477	5.78817e-12	3.12581e-09	downregulated
VSIG10L	132.416	-1.27168	0.311378	-4.08406	4.42562e-05	0.00284056	downregulated
VTCN1	443.347	-1.53648	0.228978	-6.71017	1.94402e-11	8.9545e-09	downregulated
VWA3B	24.7984	-1.92537	0.691732	-2.78341	0.00537905	0.112813	downregulated
VWF	62.355	-1.46383	0.45532	-3.21494	0.0013047	0.0410298	downregulated
WDR38	18.5386	-3.46676	0.992989	-3.49123	0.000480797	0.0192787	downregulated
WDR49	21.3043	-3.2115	0.829567	-3.8713	0.000108257	0.00601212	downregulated
WDR78	49.1013	-1.53453	0.474354	-3.235	0.00121644	0.0387998	downregulated
Z84488.2	4.09849	4.50356	2.19649	2.05034	0.0403309	NA	upregulated
ZACN	282.485	-3.6001	1.24883	-2.88277	0.0039419	0.0917281	downregulated
ZBBX	19.7196	-4.69193	1.0945	-4.28684	1.81232e-05	0.00135156	downregulated
ZMYND10	161.242	-3.76238	0.37789	-9.95627	2.36776e-23	7.41629e-20	downregulated
ZNF474	12.3801	-2.29038	0.952143	-2.4055	0.0161503	0.231833	downregulated
ZNF709	11.527	5.42298	1.40019	3.87302	0.000107496	0.00601212	upregulated
ZNF750	1382.98	-1.0265	0.188462	-5.44671	5.13102e-08	9.92061e-06	downregulated

## Sheet: D24 actinonin treated vs UT
Gene	baseMean	log2FoldChange	lfcSE	stat	pvalue	padj	Group
AADACL2	6.29533	-3.36919	1.38512	-2.43241	0.0149987	NA	downregulated
AADACP1	71.2422	-2.03111	0.396107	-5.12768	2.93337e-07	4.06502e-06	downregulated
AANAT	61.4594	1.75897	0.423381	4.15458	3.2588e-05	0.000290812	upregulated
ABCB11	91.6112	-1.47291	0.365671	-4.02797	5.62596e-05	0.000471905	downregulated
ABCC2	54.2474	-1.3685	0.423127	-3.23424	0.00121966	0.0069646	downregulated
ABCC3	463.109	1.43277	0.197105	7.26909	3.61907e-13	1.22903e-11	upregulated
ABCC4	193.231	1.61385	0.237498	6.79521	1.08153e-11	3.02659e-10	upregulated
ABCC6	211.88	-1.13361	0.241116	-4.70152	2.58235e-06	2.94604e-05	downregulated
ABCD2	30.7093	-2.34445	0.609698	-3.84526	0.000120425	0.000917207	downregulated
ABHD11-AS1	63.486	-1.60088	0.485299	-3.29875	0.000971153	0.00572464	downregulated
ABHD12B	134.433	-1.03208	0.314627	-3.28031	0.00103693	0.00606564	downregulated
ABTB2	247.126	1.49522	0.224653	6.65568	2.81988e-11	7.31338e-10	upregulated
AC000093.1	117.958	-1.12511	0.467875	-2.40472	0.0161849	0.0599855	downregulated
AC002310.5	17.8573	4.35808	1.26118	3.45556	0.000549147	0.0034976	upregulated
AC002472.2	56.7646	-1.44904	0.420346	-3.44727	0.00056629	0.00359254	downregulated
AC002472.3	27.9289	-1.79729	0.612178	-2.93589	0.00332589	0.0162382	downregulated
AC003072.1	100.599	-1.51424	0.375027	-4.03767	5.39837e-05	0.000454953	downregulated
AC004593.3	19.1718	-2.17911	0.756017	-2.88235	0.00394716	0.0188237	downregulated
AC004923.1	48.8008	-2.04991	0.507168	-4.04188	5.30254e-05	0.000448041	downregulated
AC005041.1	128.198	-1.67976	0.301661	-5.56836	2.57149e-08	4.18923e-07	downregulated
AC005041.2	9.99551	-2.19231	1.01054	-2.16944	0.0300491	0.0971575	downregulated
AC005702.1	4.07191	-3.8066	1.87435	-2.03088	0.0422668	NA	downregulated
AC005832.4	9.35326	-3.6523	1.51579	-2.4095	0.0159746	0.0593842	downregulated
AC006059.2	196.387	-2.21217	0.313665	-7.05265	1.75541e-12	5.42252e-11	downregulated
AC006254.1	61.269	-1.29767	0.569974	-2.27673	0.0228026	0.0784634	downregulated
AC007325.4	464.195	-2.02174	0.252597	-8.00379	1.20647e-15	5.96294e-14	downregulated
AC007906.2	4074.68	-2.22684	0.437878	-5.08553	3.666e-07	4.96937e-06	downregulated
AC008581.2	5.64978	-4.2548	1.69498	-2.51024	0.0120649	NA	downregulated
AC009078.2	3.21333	5.11442	2.20656	2.31783	0.0204588	NA	upregulated
AC009163.2	48.9307	-2.69334	0.5945	-4.53042	5.88662e-06	6.19233e-05	downregulated
AC009220.3	6.45674	-3.07094	1.38216	-2.22184	0.0262941	NA	downregulated
AC009542.2	53.595	1.05711	0.473971	2.23033	0.0257253	0.0861218	upregulated
AC009690.1	19.1878	-2.56787	1.09237	-2.35073	0.0187364	0.0672544	downregulated
AC010203.1	82.3127	-1.04641	0.345725	-3.02671	0.00247228	0.0126472	downregulated
AC010255.3	96.2207	-2.20603	0.433867	-5.08458	3.6844e-07	4.99009e-06	downregulated
AC010507.1	6.45651	-4.07623	1.69864	-2.39971	0.0164081	NA	downregulated
AC010547.4	188.067	-1.39497	0.237516	-5.87317	4.27534e-09	7.93558e-08	downregulated
AC011330.1	41.9581	1.70553	0.632047	2.69843	0.00696684	0.0302292	upregulated
AC011462.2	7.13662	4.45408	1.73482	2.56746	0.0102446	NA	upregulated
AC012309.1	4.36093	-5.42319	1.99864	-2.71344	0.00665896	NA	downregulated
AC013268.1	34.4881	-2.65311	0.802372	-3.30659	0.000944401	0.00558539	downregulated
AC013268.4	17.3368	-1.64871	0.827358	-1.99274	0.0462902	0.137062	downregulated
AC013470.2	31.4817	-2.13386	0.659508	-3.23553	0.00121417	0.00693573	downregulated
AC022415.2	45.5885	-1.22796	0.45349	-2.70779	0.00677321	0.0295086	downregulated
AC023141.10	13.7437	-2.67908	0.948082	-2.82579	0.00471644	0.0218078	downregulated
AC024940.2	33.5735	1.87161	0.694632	2.69439	0.00705167	0.030523	upregulated
AC026436.1	3.00311	-4.86358	2.26503	-2.14725	0.0317737	NA	downregulated
AC027807.1	9.20734	-2.86104	1.19452	-2.39513	0.0166143	0.0612661	downregulated
AC055839.2	425.658	-1.70749	0.262593	-6.50241	7.90434e-11	1.91504e-09	downregulated
AC058822.1	7.47966	4.01026	1.71675	2.33596	0.0194936	0.0694291	upregulated
AC064862.6	20.0354	-1.57689	0.75422	-2.09075	0.0365503	0.113739	downregulated
AC064862.7	28.158	-1.96701	0.73043	-2.69295	0.00708234	0.0306416	downregulated
AC067968.1	22.1207	2.20415	0.81225	2.71363	0.00665501	0.0291136	upregulated
AC068896.1	50.6117	-1.42249	0.588681	-2.41641	0.0156745	0.0585263	downregulated
AC079781.1	83.1841	-2.11324	0.396149	-5.33445	9.58329e-08	1.42666e-06	downregulated
AC087289.4	55.0232	-1.14306	0.495013	-2.30916	0.020935	0.0734553	downregulated
AC087393.3	8.86051	2.26163	1.11719	2.02439	0.0429305	0.129443	upregulated
AC090004.1	42.052	-1.17459	0.479357	-2.45034	0.0142721	0.0541329	downregulated
AC092569.1	88.731	1.21012	0.335894	3.6027	0.000314927	0.00214988	upregulated
AC092647.5	57.8278	-1.34524	0.408206	-3.29549	0.000982506	0.00578095	downregulated
AC092718.3	155.929	-1.24259	0.284539	-4.36702	1.25955e-05	0.000121807	downregulated
AC092745.2	10.4343	-3.05854	1.1046	-2.76891	0.00562444	0.0253494	downregulated
AC093512.2	311.133	-1.09333	0.19688	-5.55329	2.8035e-08	4.54416e-07	downregulated
AC093525.1	6.99242	-2.91532	1.30547	-2.23316	0.0255384	NA	downregulated
AC093525.2	5.61863	-5.6689	1.86316	-3.04263	0.00234519	NA	downregulated
AC093668.3	283.936	-1.11142	0.261102	-4.25664	2.0752e-05	0.000191684	downregulated
AC104162.1	31.1137	-2.81888	0.633503	-4.44966	8.60046e-06	8.70505e-05	downregulated
AC104662.2	53.4393	-1.35447	0.471371	-2.87346	0.00405998	0.019266	downregulated
AC105052.3	147.3	1.14322	0.351002	3.25701	0.00112594	0.00650988	upregulated
AC107081.3	3.15366	-4.03878	2.0542	-1.96611	0.0492857	NA	downregulated
AC110998.1	18.0459	-3.16902	0.922463	-3.43539	0.000591703	0.00373019	downregulated
AC112128.1	417.37	-1.02316	0.178958	-5.71732	1.08216e-08	1.86911e-07	downregulated
AC112229.1	19.6295	-1.63051	0.694789	-2.34677	0.018937	0.0677926	downregulated
AC116562.4	63.4788	-1.24953	0.415919	-3.00427	0.0026622	0.0134849	downregulated
AC131392.2	11.9499	-2.34449	0.950247	-2.46724	0.0136159	0.0522359	downregulated
AC133041.1	6.96104	-2.73085	1.30419	-2.0939	0.0362688	NA	downregulated
AC133435.1	4.67064	4.23229	1.77726	2.38136	0.0172491	NA	upregulated
AC135050.2	11.1652	-6.18481	1.59663	-3.87367	0.000107208	0.000825938	downregulated
AC136443.1	20.0884	-2.14469	0.970787	-2.20923	0.0271588	0.0895977	downregulated
AC138356.2	17.5844	-1.92304	0.735256	-2.61547	0.00891037	0.0370604	downregulated
AC140479.4	13.1478	-1.87153	0.949625	-1.97081	0.0487459	0.142158	downregulated
AC140479.7	7.93838	-2.46603	1.24887	-1.97462	0.0483116	0.141288	downregulated
AC146944.2	13.4277	2.23632	0.936199	2.38872	0.016907	0.0622029	upregulated
AC235565.2	52.6219	-2.29058	0.504091	-4.54398	5.52008e-06	5.8566e-05	downregulated
ACAP1	67.6476	-1.06257	0.383853	-2.76816	0.00563735	0.025386	downregulated
ACAT1	778.892	-1.20386	0.208167	-5.78316	7.33086e-09	1.29544e-07	downregulated
ACBD7	292.337	-1.5149	0.253303	-5.98057	2.22358e-09	4.29812e-08	downregulated
ACE	40.9937	1.08226	0.481423	2.24805	0.0245731	0.0832737	upregulated
ACSBG1	134.602	-1.98962	0.391358	-5.08389	3.69782e-07	5.00405e-06	downregulated
ACTG1P1	26.5859	-1.58202	0.587715	-2.69182	0.00710632	0.0307182	downregulated
ADA2	237.649	-2.21956	0.281722	-7.87854	3.31215e-15	1.53766e-13	downregulated
ADAD2	17.7169	-1.54725	0.760451	-2.03465	0.0418857	0.126921	downregulated
ADAM19	618.861	1.54159	0.210064	7.33867	2.15727e-13	7.59919e-12	upregulated
ADAMTS1	454.033	1.10536	0.289017	3.82454	0.000131017	0.000986649	upregulated
ADAMTS10	21.8453	2.02049	0.731657	2.76153	0.00575311	0.0257631	upregulated
ADAMTS12	10.0135	-4.94744	1.40018	-3.53342	0.000410223	0.00272854	downregulated
ADAMTS14	43.5732	-1.07068	0.543415	-1.97028	0.0488065	0.142309	downregulated
ADAMTS6	68.9621	1.13993	0.410026	2.78013	0.00543365	0.0245792	upregulated
ADAMTS7	355.56	1.2937	0.264501	4.89111	1.00271e-06	1.24663e-05	upregulated
ADGB	869.682	-1.86849	0.232822	-8.0254	1.01199e-15	5.06406e-14	downregulated
ADGRA1	43.1145	-2.20141	0.556077	-3.95882	7.53205e-05	0.000606453	downregulated
ADGRB1	333.836	1.48183	0.270273	5.48272	4.18831e-08	6.58931e-07	upregulated
ADGRF2	32.4132	-1.11391	0.529688	-2.10296	0.0354693	0.111105	downregulated
ADGRG3	25.7623	-1.52539	0.658021	-2.31815	0.0204411	0.0720687	downregulated
ADH6	106.595	-2.34507	0.363497	-6.45142	1.10803e-10	2.63289e-09	downregulated
ADH7	1013.88	-2.07977	0.199519	-10.4239	1.92856e-25	7.04057e-23	downregulated
ADIRF	201.359	-2.45587	0.25092	-9.78747	1.27441e-22	2.55798e-20	downregulated
ADPRHL1	54.8861	-1.08781	0.432334	-2.51614	0.0118647	0.0468147	downregulated
ADRB1	88.6821	-1.58439	0.445083	-3.55975	0.000371201	0.00248753	downregulated
AEBP1	36.324	1.2832	0.609615	2.10493	0.0352977	0.110611	upregulated
AF228730.5	320.157	-1.62982	0.245276	-6.64484	3.0355e-11	7.81399e-10	downregulated
AGBL2	536.737	-2.13693	0.255402	-8.36691	5.91511e-17	3.91006e-15	downregulated
AGBL3	49.9681	-1.055	0.44655	-2.36256	0.0181492	0.0657044	downregulated
AGBL4	73.8574	-1.66241	0.386531	-4.30085	1.70144e-05	0.000159546	downregulated
AGR3	692.727	-2.07726	0.27199	-7.63726	2.21899e-14	9.25808e-13	downregulated
AJAP1	55.7419	1.11748	0.509852	2.19178	0.0283955	0.0930282	upregulated
AK3P5	4.20552	4.5632	1.86298	2.44941	0.0143092	NA	upregulated
AK6	65.9999	-1.14711	0.4067	-2.82053	0.00479449	0.0221114	downregulated
AK7	1685.04	-1.98577	0.246219	-8.06506	7.32005e-16	3.79297e-14	downregulated
AK8	717.152	-1.82023	0.222819	-8.16906	3.10801e-16	1.75788e-14	downregulated
AK9	1103.69	-1.67916	0.204127	-8.22609	1.93426e-16	1.15502e-14	downregulated
AKAP12	618.023	1.22965	0.153988	7.98539	1.40081e-15	6.83929e-14	upregulated
AKAP14	530.022	-1.94521	0.24583	-7.91285	2.51571e-15	1.18504e-13	downregulated
AKAP2	762.632	1.07391	0.176441	6.0865	1.15406e-09	2.35849e-08	upregulated
AKAP3	59.5402	-2.56843	0.486686	-5.27739	1.3104e-07	1.9118e-06	downregulated
AKAP6	404.559	-1.65611	0.230779	-7.17617	7.16905e-13	2.35494e-11	downregulated
AKNA	1019.93	-1.48536	0.165015	-9.00139	2.22875e-19	2.48614e-17	downregulated
AKR1C1	2955.98	1.14251	0.20256	5.64037	1.69687e-08	2.84816e-07	upregulated
AKT3	194.165	1.19066	0.276122	4.31207	1.6173e-05	0.000152726	upregulated
AL031281.3	72.0436	-1.08359	0.392162	-2.76312	0.00572522	0.0256883	downregulated
AL031777.3	62.6638	-1.68799	0.43975	-3.83852	0.000123777	0.000940065	downregulated
AL049839.2	47.2177	3.10453	0.5268	5.89319	3.78818e-09	7.11691e-08	upregulated
AL121594.1	90.6368	1.08844	0.438568	2.48181	0.0130716	0.0506073	upregulated
AL121899.2	109.559	-2.53455	0.518896	-4.8845	1.0369e-06	1.28814e-05	downregulated
AL132780.3	6.18723	-4.40339	2.04465	-2.15361	0.0312709	NA	downregulated
AL136295.5	54.1734	1.28296	0.538756	2.38133	0.0172501	0.0631758	upregulated
AL138787.1	34.8333	-1.60721	0.550415	-2.91999	0.00350041	0.0169665	downregulated
AL139142.2	7.72402	-3.57078	1.3217	-2.70166	0.00689949	0.0299921	downregulated
AL139260.3	84.0481	-1.08486	0.401597	-2.70137	0.00690535	0.0300029	downregulated
AL163636.2	27.5497	3.11705	1.15129	2.70744	0.0067804	0.0295239	upregulated
AL359736.1	68.5156	-1.6044	0.468778	-3.42251	0.000620468	0.00388232	downregulated
AL390726.5	15.2291	-3.2416	1.31986	-2.45601	0.0140489	0.0535011	downregulated
AL390879.1	164.117	-1.21317	0.292822	-4.14302	3.4276e-05	0.00030385	downregulated
AL391987.2	73.2755	-1.27834	0.415429	-3.07717	0.00208978	0.0110132	downregulated
AL392003.2	18.0212	-1.92794	0.786478	-2.45136	0.0142318	0.0539926	downregulated
AL445670.1	2.99419	-4.972	2.26167	-2.19838	0.0279221	NA	downregulated
AL450326.2	28.8177	-1.58557	0.582083	-2.72395	0.00645061	0.0283957	downregulated
AL512506.3	67.792	-1.17057	0.383287	-3.05402	0.00225794	0.0117573	downregulated
AL513477.1	159.164	-1.15651	0.312765	-3.69771	0.00021755	0.00154419	downregulated
AL590560.1	146.665	-1.16087	0.28468	-4.07782	4.54607e-05	0.000391128	downregulated
ALDH1A1	14315.5	-1.08332	0.121758	-8.89731	5.72173e-19	5.74426e-17	downregulated
ALDH3A1	2210.22	-1.22441	0.183662	-6.66668	2.61653e-11	6.81188e-10	downregulated
ALDH3B1	3616.5	-1.85174	0.157751	-11.7384	8.10148e-32	7.65495e-29	downregulated
ALDOB	40.9648	1.78997	0.515511	3.47222	0.000516167	0.00332046	upregulated
ALG1L	180.151	-1.68509	0.291067	-5.78937	7.06518e-09	1.25263e-07	downregulated
ALMS1P1	48.8768	-1.61267	0.445288	-3.62162	0.000292764	0.00201745	downregulated
ALOX15	6781.27	-1.3245	0.146062	-9.0681	1.21112e-19	1.46618e-17	downregulated
ALOX15B	2695.82	1.80542	0.407435	4.43117	9.37219e-06	9.37978e-05	upregulated
ALOXE3	30.1146	1.30288	0.640507	2.03414	0.041938	0.127056	upregulated
ALS2CR12	115.22	-2.90143	0.401151	-7.23276	4.7328e-13	1.58712e-11	downregulated
AMIGO3	17.107	5.58391	2.78926	2.00193	0.0452919	0.134901	upregulated
AMY1A	168.064	-2.16939	0.450397	-4.81662	1.46009e-06	1.75549e-05	downregulated
AMY1B	365.808	-2.32035	0.310061	-7.48352	7.23601e-14	2.75431e-12	downregulated
AMY1C	113.357	-1.97512	0.353364	-5.58948	2.27755e-08	3.74455e-07	downregulated
ANGPTL4	707.891	1.59021	0.264279	6.01717	1.77491e-09	3.5025e-08	upregulated
ANK1	57.4791	1.3612	0.403522	3.3733	0.000742741	0.00454328	upregulated
ANKDD1B	287.152	-2.00452	0.244729	-8.19077	2.59561e-16	1.50517e-14	downregulated
ANKFN1	38.105	-2.18594	0.619282	-3.5298	0.000415879	0.00276158	downregulated
ANKMY1	1537.29	-1.54458	0.180003	-8.58083	9.41886e-18	7.48985e-16	downregulated
ANKRD18A	82.929	-1.31686	0.358213	-3.67619	0.000236746	0.00166426	downregulated
ANKRD20A2	9.90432	-2.15135	1.08544	-1.98201	0.0474783	0.139421	downregulated
ANKRD31	17.1016	-2.6079	0.856929	-3.04331	0.00233995	0.0120889	downregulated
ANKRD35	832.784	-1.32749	0.14046	-9.45099	3.35628e-21	5.55794e-19	downregulated
ANKRD37	506.992	-1.30879	0.181021	-7.23002	4.82939e-13	1.6061e-11	downregulated
ANKRD42	1211.46	-1.06399	0.168168	-6.32694	2.50072e-10	5.65761e-09	downregulated
ANKRD45	342.388	-1.73415	0.287902	-6.02338	1.70807e-09	3.3789e-08	downregulated
ANKRD54	1284.49	-1.31217	0.142504	-9.20794	3.32436e-20	4.52536e-18	downregulated
ANKRD66	744.296	-2.46578	0.292183	-8.43915	3.1964e-17	2.28195e-15	downregulated
ANKUB1	854.76	-2.3201	0.493945	-4.69708	2.63902e-06	3.00216e-05	downregulated
ANLN	1259.88	-1.41607	0.190418	-7.43666	1.03264e-13	3.86651e-12	downregulated
ANXA1	22999.7	-1.00616	0.137765	-7.30347	2.80438e-13	9.75037e-12	downregulated
ANXA2R	66.7912	-1.28355	0.407214	-3.15202	0.00162145	0.0088892	downregulated
AOC3	23.1365	1.4143	0.632588	2.23574	0.0253691	0.0852874	upregulated
AP000553.5	24.5477	-1.88126	0.7368	-2.55328	0.0106713	0.0430039	downregulated
AP000812.5	116.501	-2.55923	0.388105	-6.59416	4.27673e-11	1.08355e-09	downregulated
AP1S2	60.5354	1.00871	0.434138	2.32348	0.0201534	0.0712735	upregulated
APBB1	103.069	-1.99211	0.396595	-5.02302	5.08645e-07	6.70802e-06	downregulated
APCDD1	24.7314	-1.35095	0.656013	-2.05933	0.0394628	0.120844	downregulated
APELA	10.0251	-2.60675	1.13489	-2.29693	0.0216229	0.0754078	downregulated
APOBEC4	297.177	-2.81362	0.365772	-7.69229	1.44528e-14	6.12548e-13	downregulated
AQP1	46.3246	-1.0792	0.456071	-2.36629	0.0179672	0.0651776	downregulated
AQP10	24.24	-3.26683	0.717857	-4.55081	5.34406e-06	5.68864e-05	downregulated
ARG2	48.2658	1.36574	0.488844	2.79381	0.00520906	0.0237157	upregulated
ARHGAP18	1502.67	-1.26016	0.188597	-6.68176	2.3609e-11	6.21691e-10	downregulated
ARHGAP26	751.82	1.34365	0.178462	7.52903	5.11168e-14	2.00266e-12	upregulated
ARHGAP33	124.44	-1.47325	0.304362	-4.84044	1.29551e-06	1.57769e-05	downregulated
ARHGAP39	1028.2	-1.27785	0.190913	-6.69337	2.18095e-11	5.79051e-10	downregulated
ARHGAP44	293.021	-1.01841	0.256284	-3.97374	7.0753e-05	0.000574548	downregulated
ARHGDIB	563.306	-1.15034	0.175803	-6.54333	6.01651e-11	1.49141e-09	downregulated
ARHGEF26	29.6691	-2.49296	0.801066	-3.11206	0.0018579	0.0099644	downregulated
ARHGEF33	38.1356	-1.76434	0.547883	-3.22029	0.0012806	0.0072589	downregulated
ARHGEF34P	197.12	2.28709	0.415214	5.50821	3.62495e-08	5.75371e-07	upregulated
ARL6	572.28	-1.28758	0.221498	-5.81303	6.13527e-09	1.10359e-07	downregulated
ARMC2	462.661	-2.05351	0.253617	-8.0969	5.63762e-16	3.00854e-14	downregulated
ARMC3	2542.36	-2.03857	0.444921	-4.58186	4.6085e-06	4.98158e-05	downregulated
ARMC4	960.463	-2.11943	0.533373	-3.97363	7.07857e-05	0.000574548	downregulated
ARMH1	328.18	-1.75665	0.208999	-8.40506	4.27631e-17	2.96079e-15	downregulated
ARSI	284.184	1.56864	0.213306	7.35395	1.92435e-13	6.85385e-12	upregulated
ASB9	55.0345	-2.97691	0.470594	-6.32586	2.51821e-10	5.68118e-09	downregulated
ASF1B	138.083	-1.21492	0.318732	-3.81173	0.000137996	0.00102717	downregulated
ASPG	22.1308	-1.34226	0.637676	-2.10492	0.0352979	0.110611	downregulated
ASPHD1	51.3332	1.02281	0.431134	2.37236	0.0176748	0.0643204	upregulated
ASPHD2	81.5731	1.23636	0.363071	3.40527	0.00066099	0.00410258	upregulated
ASTN2	137.004	-1.08817	0.309035	-3.52118	0.000429634	0.0028365	downregulated
ATF7IP2	180.814	-1.07501	0.261959	-4.10373	4.06543e-05	0.000354908	downregulated
ATG9B	382.127	-2.23171	0.24969	-8.93793	3.96542e-19	4.16318e-17	downregulated
ATL1	101.788	-1.05152	0.31181	-3.3723	0.000745428	0.00455624	downregulated
ATP12A	551.763	-1.54404	0.250776	-6.15705	7.41122e-10	1.5521e-08	downregulated
ATP2B3	19.5315	-4.41605	1.06734	-4.13742	3.51227e-05	0.000310328	downregulated
ATP6V0A4	102.032	-1.82861	0.320563	-5.70436	1.16782e-08	2.01059e-07	downregulated
AXDND1	18.6713	-2.58702	0.749792	-3.45032	0.000559921	0.00355776	downregulated
AZGP1	167.552	1.08461	0.311378	3.48326	0.000495348	0.00319678	upregulated
AZU1	26.2155	-2.68719	0.84711	-3.17218	0.00151298	0.00838808	downregulated
B3GNT10	53.6813	-1.03819	0.417102	-2.48906	0.012808	0.0498389	downregulated
B3GNTL1	166.274	-1.27263	0.274356	-4.63859	3.5079e-06	3.8975e-05	downregulated
B9D1	773.854	-1.81757	0.213711	-8.50479	1.81931e-17	1.36559e-15	downregulated
B9D2	473.673	-1.59576	0.216811	-7.36015	1.83702e-13	6.55733e-12	downregulated
BAALC	89.6376	-1.21928	0.434576	-2.80568	0.00502102	0.0229911	downregulated
BAIAP3	2134.3	-1.65706	0.417737	-3.96674	7.28615e-05	0.000589015	downregulated
BBOF1	1807.64	-1.66467	0.240618	-6.91831	4.57051e-12	1.33971e-10	downregulated
BBS12	263.906	-1.07011	0.23803	-4.49572	6.93361e-06	7.17158e-05	downregulated
BBS4	639.601	-1.00087	0.186402	-5.36942	7.89921e-08	1.19365e-06	downregulated
BBS9	533.199	-1.27136	0.189284	-6.71665	1.85953e-11	4.96999e-10	downregulated
BCAS2P2	11.2676	-3.74916	1.24616	-3.00856	0.00262485	0.0133216	downregulated
BCAT1	264.582	-1.56012	0.317033	-4.92098	8.61101e-07	1.08656e-05	downregulated
BCL2A1	76.2799	1.56647	0.435024	3.60089	0.000317127	0.00216214	upregulated
BCL2L15	385.525	1.03423	0.181411	5.70105	1.1907e-08	2.04558e-07	upregulated
BCO1	12.9533	-1.9199	0.866715	-2.21514	0.0267502	0.0885409	downregulated
BCO2	294.302	-1.35902	0.203031	-6.69365	2.17677e-11	5.78897e-10	downregulated
BEST4	193.398	-1.96747	0.248978	-7.90219	2.7404e-15	1.28335e-13	downregulated
BICDL1	1419.21	1.23743	0.164967	7.50112	6.32728e-14	2.43729e-12	upregulated
BIRC3	1660.74	1.39048	0.147259	9.44238	3.64413e-21	5.97303e-19	upregulated
BMP15	18.3917	-2.48901	0.821679	-3.02917	0.00245226	0.0125688	downregulated
BMP2	423.908	1.46336	0.207549	7.05068	1.78049e-12	5.48943e-11	upregulated
BNIPL	122.141	-1.66303	0.353757	-4.70104	2.58833e-06	2.95078e-05	downregulated
BPIFA1	95560.6	1.48039	0.5151	2.87398	0.0040533	0.01924	upregulated
BRD3OS	845.76	-1.15285	0.174392	-6.6107	3.82499e-11	9.75251e-10	downregulated
BSCL2	1870.92	-1.8131	0.192055	-9.44052	3.70925e-21	6.01834e-19	downregulated
BST1	46.4515	-2.05015	0.512792	-3.99801	6.38767e-05	0.000525807	downregulated
BTC	309.247	-1.08423	0.244193	-4.44003	8.99459e-06	9.04855e-05	downregulated
BTG4	47.3289	-2.0649	0.468354	-4.40883	1.0393e-05	0.000102987	downregulated
BUB1	339.502	-1.4929	0.241095	-6.19215	5.93488e-10	1.26771e-08	downregulated
BUB1B	70.7749	-1.08251	0.375686	-2.88142	0.00395882	0.0188584	downregulated
BUB1B-PAK6	14.9179	5.12771	1.27039	4.03633	5.42942e-05	0.00045733	upregulated
BVES	51.6731	1.317	0.434834	3.02874	0.00245577	0.0125788	upregulated
C10orf67	119.76	-1.88526	0.353613	-5.33141	9.74509e-08	1.44806e-06	downregulated
C10orf95	821.378	-1.83948	0.216514	-8.49588	1.96434e-17	1.45407e-15	downregulated
C10orf99	16.7137	-5.41836	1.23076	-4.40244	1.07038e-05	0.000105482	downregulated
C11orf16	672.608	-1.96896	0.272278	-7.23143	4.77933e-13	1.59938e-11	downregulated
C11orf52	261.587	-1.43057	0.224209	-6.3805	1.76511e-10	4.08544e-09	downregulated
C11orf65	33.505	-1.55359	0.593782	-2.61643	0.00888543	0.0369854	downregulated
C11orf71	111.435	-1.50895	0.305971	-4.93168	8.15254e-07	1.03195e-05	downregulated
C11orf74	595.166	-1.56777	0.267368	-5.86371	4.52638e-09	8.32843e-08	downregulated
C11orf88	955.471	-1.82906	0.474337	-3.85603	0.000115244	0.000881928	downregulated
C11orf97	293.959	-2.34153	0.347821	-6.732	1.67343e-11	4.52529e-10	downregulated
C12orf56	40.5564	-1.52673	0.494163	-3.08953	0.00200474	0.0106418	downregulated
C12orf75	818.297	-1.61568	0.234231	-6.8978	5.28146e-12	1.53689e-10	downregulated
C14orf132	60.3466	-1.50141	0.449135	-3.3429	0.000829075	0.00498594	downregulated
C15orf48	3161.82	1.5375	0.134919	11.3957	4.39177e-30	3.06717e-27	upregulated
C16orf46	114.001	-1.67543	0.384424	-4.3583	1.31079e-05	0.000126306	downregulated
C16orf71	801.407	-2.09068	0.280378	-7.45665	8.87479e-14	3.36216e-12	downregulated
C17orf97	328.49	-1.31126	0.251768	-5.2082	1.9068e-07	2.70574e-06	downregulated
C19orf18	31.422	-1.21735	0.537908	-2.26311	0.0236287	0.0807191	downregulated
C1orf141	155.728	-2.17343	0.377625	-5.75552	8.63755e-09	1.518e-07	downregulated
C1orf158	432.127	-2.52552	0.318102	-7.93935	2.03236e-15	9.6721e-14	downregulated
C1orf189	248.077	-2.38259	0.302921	-7.86539	3.67954e-15	1.69354e-13	downregulated
C1orf194	1135.86	-2.27414	0.25752	-8.83091	1.03829e-18	9.81062e-17	downregulated
C1orf87	251.057	-3.03884	0.376078	-8.08036	6.45763e-16	3.41213e-14	downregulated
C1QTNF1	359.498	1.23796	0.183861	6.73309	1.66097e-11	4.49917e-10	upregulated
C1QTNF5	46.2363	-1.135	0.454642	-2.49647	0.0125435	0.0489402	downregulated
C1QTNF8	39.2703	-2.39611	0.541873	-4.4219	9.78372e-06	9.75517e-05	downregulated
C1R	293.447	1.34633	0.246534	5.46103	4.73388e-08	7.39692e-07	upregulated
C1S	289.966	1.4121	0.225084	6.27366	3.52654e-10	7.79244e-09	upregulated
C2	46.4093	-1.61197	0.568446	-2.83576	0.00457172	0.0212619	downregulated
C20orf85	3528.09	-2.1542	0.390052	-5.52286	3.33529e-08	5.33081e-07	downregulated
C20orf96	828.266	-1.65171	0.223719	-7.38296	1.54804e-13	5.61312e-12	downregulated
C21orf58	1218.32	-2.23288	0.227391	-9.81955	9.27602e-23	1.88609e-20	downregulated
C21orf59-TCP10L	136.443	-1.70059	0.52181	-3.25901	0.00111801	0.00647622	downregulated
C22orf15	770.503	-1.96186	0.228096	-8.601	7.90226e-18	6.3467e-16	downregulated
C2orf40	52.2033	-2.86112	0.601547	-4.75626	1.9721e-06	2.30217e-05	downregulated
C2orf50	326.075	-1.97799	0.262791	-7.52687	5.19714e-14	2.02625e-12	downregulated
C2orf70	93.4106	-1.83211	0.429897	-4.26175	2.02829e-05	0.000188001	downregulated
C2orf73	62.2604	-2.55757	0.578971	-4.41744	9.98751e-06	9.9337e-05	downregulated
C2orf74	130.637	-1.14496	0.328578	-3.48459	0.000492888	0.00318474	downregulated
C2orf81	670.204	-1.98762	0.240237	-8.27355	1.30032e-16	8.03901e-15	downregulated
C3AR1	18.8017	1.53422	0.703893	2.17962	0.0292856	0.0951498	upregulated
C3orf67	507.758	-1.19542	0.201408	-5.93532	2.93279e-09	5.57507e-08	downregulated
C4A	109.644	-1.35463	0.458214	-2.95633	0.00311326	0.0153872	downregulated
C4orf47	246.001	-1.78228	0.307518	-5.79569	6.80429e-09	1.21229e-07	downregulated
C5AR1	351.202	-1.50957	0.186048	-8.11387	4.90342e-16	2.66093e-14	downregulated
C5orf49	2242.4	-2.08306	0.418363	-4.97906	6.38931e-07	8.2435e-06	downregulated
C5orf52	3.89949	-4.95932	2.09545	-2.36671	0.017947	NA	downregulated
C6	118.345	-2.24183	0.47728	-4.6971	2.63882e-06	3.00216e-05	downregulated
C6orf118	964.371	-2.08133	0.483106	-4.30824	1.64559e-05	0.00015467	downregulated
C6orf163	25.6046	-1.19186	0.604035	-1.97316	0.0484772	0.141683	downregulated
C6orf52	26.8457	-1.18893	0.595122	-1.99779	0.0457399	0.135825	downregulated
C7orf57	1145.1	-1.72816	0.221307	-7.80887	5.77043e-15	2.57473e-13	downregulated
C8orf34	61.2746	-1.98501	0.508069	-3.90697	9.34602e-05	0.000734108	downregulated
C8orf48	56.1429	-1.21639	0.411707	-2.9545	0.00313174	0.015466	downregulated
C8orf88	32.7906	-1.6285	0.545731	-2.98408	0.00284432	0.0142553	downregulated
C8orf89	4.6196	-4.1076	1.7696	-2.32121	0.0202756	NA	downregulated
C9orf116	1377.31	-1.92341	0.214817	-8.95372	3.43694e-19	3.6805e-17	downregulated
C9orf135	744.013	-2.04291	0.335744	-6.08471	1.16703e-09	2.37592e-08	downregulated
C9orf24	2273.89	-2.45348	0.507937	-4.8303	1.3633e-06	1.649e-05	downregulated
C9orf43	38.5289	-1.56043	0.61261	-2.54718	0.0108596	0.0435985	downregulated
C9orf72	804.825	-1.09849	0.181876	-6.03975	1.54357e-09	3.07623e-08	downregulated
CA12	1846.29	1.06411	0.163579	6.50518	7.76004e-11	1.88292e-09	upregulated
CA2	22.9207	1.47659	0.700484	2.10796	0.0350342	0.109977	upregulated
CA8	185.449	1.36024	0.269829	5.04114	4.62768e-07	6.13827e-06	upregulated
CABCOCO1	520.214	-2.03509	0.261257	-7.78958	6.72315e-15	2.98326e-13	downregulated
CACNA1D	37.5813	-1.14666	0.499626	-2.29504	0.0217308	0.0757347	downregulated
CACNG4	247.328	-1.37666	0.243344	-5.65724	1.53823e-08	2.60569e-07	downregulated
CACNG6	190.507	-1.1739	0.358156	-3.27761	0.0010469	0.00611947	downregulated
CADM1	44.7726	-1.25263	0.506111	-2.47501	0.0133232	0.0513213	downregulated
CALHM2	39.0842	1.28006	0.512067	2.49979	0.0124266	0.0485785	upregulated
CALML4	845.027	-1.55599	0.222674	-6.98776	2.79305e-12	8.44911e-11	downregulated
CALML5	29.4927	-1.48163	0.634896	-2.33365	0.0196139	0.0697495	downregulated
CAP2	258.303	-1.18386	0.244055	-4.85078	1.22978e-06	1.50908e-05	downregulated
CAPN13	14839.2	1.12944	0.116639	9.68323	3.55319e-22	6.63661e-20	upregulated
CAPN9	136.468	-1.97998	0.295493	-6.7006	2.07566e-11	5.52925e-10	downregulated
CAPNS2	85.7744	-1.96021	0.465597	-4.2101	2.55261e-05	0.000231915	downregulated
CAPS	15094	-2.097	0.207463	-10.1079	5.09886e-24	1.38819e-21	downregulated
CAPS2	671.461	-1.50785	0.184899	-8.15502	3.49121e-16	1.96081e-14	downregulated
CAPSL	1539.39	-2.04115	0.476381	-4.28469	1.82992e-05	0.000170797	downregulated
CARD10	670.594	1.00169	0.168685	5.93821	2.88152e-09	5.4841e-08	upregulated
CASC1	1072.07	-1.87224	0.249903	-7.49185	6.79075e-14	2.60334e-12	downregulated
CASQ2	5.63145	-3.5685	1.59576	-2.23624	0.0253359	NA	downregulated
CASTOR3	542.18	-1.2662	0.173751	-7.28746	3.15854e-13	1.09109e-11	downregulated
CATIP	464.506	-1.96436	0.226166	-8.68548	3.77162e-18	3.25718e-16	downregulated
CATSPERB	6.82703	2.91289	1.27928	2.27698	0.0227872	NA	upregulated
CATSPERD	36.1144	-3.08935	0.616941	-5.00753	5.51325e-07	7.22934e-06	downregulated
CATSPERE	43.148	-1.0114	0.499864	-2.02335	0.0430374	0.129644	downregulated
CBFA2T3	127.243	1.22863	0.313403	3.92028	8.84464e-05	0.000697454	upregulated
CBY1	1384.38	-1.22458	0.138193	-8.86138	7.90298e-19	7.74058e-17	downregulated
CC2D2A	2257.85	-2.00875	0.218643	-9.18734	4.02674e-20	5.34558e-18	downregulated
CCDC103	273.95	-1.75783	0.891082	-1.97269	0.0485305	0.141761	downregulated
CCDC110	24.4422	-1.23613	0.625532	-1.97613	0.0481402	0.140929	downregulated
CCDC113	3102.89	-1.79425	0.214083	-8.38109	5.24413e-17	3.52454e-15	downregulated
CCDC114	1721.26	-2.25621	0.206845	-10.9077	1.05894e-27	5.15449e-25	downregulated
CCDC121	195.279	-1.50462	0.278697	-5.39875	6.71063e-08	1.0266e-06	downregulated
CCDC13	438.745	-2.10852	0.229179	-9.20032	3.56875e-20	4.81721e-18	downregulated
CCDC138	474.009	-1.6144	0.241788	-6.67691	2.44028e-11	6.40494e-10	downregulated
CCDC146	2791.2	-1.14326	0.121309	-9.42432	4.32892e-21	6.95354e-19	downregulated
CCDC148	144.621	-1.34947	0.282214	-4.78173	1.73791e-06	2.05265e-05	downregulated
CCDC151	590.562	-2.20016	0.288251	-7.63281	2.297e-14	9.50945e-13	downregulated
CCDC153	436.848	-2.05745	0.219783	-9.36126	7.87951e-21	1.15079e-18	downregulated
CCDC157	628.913	-1.49682	0.216295	-6.92027	4.50781e-12	1.32375e-10	downregulated
CCDC160	132.424	-1.39735	0.300238	-4.65414	3.25343e-06	3.64181e-05	downregulated
CCDC162P	312.699	-1.9642	0.242564	-8.09764	5.60376e-16	3.00044e-14	downregulated
CCDC17	3801.58	-2.22917	0.20253	-11.0066	3.54998e-28	1.96632e-25	downregulated
CCDC170	2695.09	-1.96911	0.22857	-8.61491	6.99978e-18	5.67866e-16	downregulated
CCDC171	304.403	-1.40197	0.207264	-6.76419	1.34061e-11	3.68105e-10	downregulated
CCDC173	361.308	-2.26691	0.306863	-7.38737	1.49765e-13	5.47613e-12	downregulated
CCDC180	1566.01	-1.71866	0.172935	-9.93817	2.83995e-23	6.61132e-21	downregulated
CCDC181	430.218	-1.64937	0.326756	-5.04773	4.47084e-07	5.94496e-06	downregulated
CCDC184	29.5792	-2.55069	0.838674	-3.04134	0.00235527	0.012157	downregulated
CCDC187	2201.91	-2.41915	0.222812	-10.8574	1.8399e-27	8.69242e-25	downregulated
CCDC189	789.585	-1.77233	0.237944	-7.44853	9.43841e-14	3.5589e-12	downregulated
CCDC190	924.278	-2.23156	0.265834	-8.39458	4.67564e-17	3.20961e-15	downregulated
CCDC191	881.725	-1.53927	0.176531	-8.71953	2.79354e-18	2.43873e-16	downregulated
CCDC30	546.485	-1.53301	0.168713	-9.08652	1.02264e-19	1.25395e-17	downregulated
CCDC33	811.498	-1.80343	0.232511	-7.75633	8.74216e-15	3.79528e-13	downregulated
CCDC34	513.791	-1.29845	0.17825	-7.28446	3.2296e-13	1.11086e-11	downregulated
CCDC39	717.358	-1.75844	0.216496	-8.12229	4.57469e-16	2.51655e-14	downregulated
CCDC40	1572.39	-1.79992	0.226713	-7.93918	2.03522e-15	9.6721e-14	downregulated
CCDC57	2124.9	-1.05811	0.129005	-8.2021	2.36233e-16	1.38997e-14	downregulated
CCDC60	656.384	-1.67821	0.222245	-7.55118	4.31349e-14	1.7108e-12	downregulated
CCDC65	1264.48	-2.0523	0.202176	-10.151	3.27821e-24	9.23824e-22	downregulated
CCDC73	12.5688	-1.86794	0.868213	-2.15148	0.0314386	0.10072	downregulated
CCDC74A	1499.4	-1.84141	0.188718	-9.75745	1.7141e-22	3.35776e-20	downregulated
CCDC74B	680.558	-1.86865	0.238637	-7.83054	4.85771e-15	2.19801e-13	downregulated
CCDC78	3054.8	-2.0235	0.20422	-9.90843	3.82594e-23	8.53557e-21	downregulated
CCDC81	245.935	-2.13228	0.355571	-5.99677	2.01278e-09	3.93804e-08	downregulated
CCDC87	45.5701	-1.3034	0.464709	-2.80476	0.00503547	0.0230375	downregulated
CCDC89	238.726	-2.41315	0.309821	-7.78884	6.76269e-15	2.99254e-13	downregulated
CCDC96	982.093	-1.81934	0.217521	-8.36399	6.06303e-17	3.99141e-15	downregulated
CCL15	72.3034	-2.02349	0.518195	-3.90488	9.42715e-05	0.000738675	downregulated
CCL15-CCL14	8.64196	-3.69279	1.52424	-2.4227	0.0154055	0.0576692	downregulated
CCL20	1359.86	2.26946	0.166861	13.601	3.95194e-42	9.02997e-39	upregulated
CCN2	4516.03	-1.74922	0.504615	-3.46644	0.00052739	0.00337778	downregulated
CCNB2	201.897	-1.05572	0.237537	-4.44446	8.81129e-06	8.89043e-05	downregulated
CCNB3	27.6018	-2.11246	0.672177	-3.14272	0.00167385	0.00912353	downregulated
CCNJL	220.574	1.25642	0.243748	5.15457	2.54219e-07	3.54473e-06	upregulated
CCNYL2	64.8157	-1.56225	0.397709	-3.92812	8.56112e-05	0.000679097	downregulated
CCP110	1439.29	-1.22837	0.15926	-7.71298	1.22912e-14	5.27898e-13	downregulated
CCR7	50.1269	-1.27138	0.482794	-2.63338	0.00845388	0.0354093	downregulated
CCR9	6.98952	2.75331	1.33908	2.05613	0.0397701	NA	upregulated
CCT7P1	21.8988	-1.55658	0.713052	-2.18299	0.0290366	0.0945116	downregulated
CD164L2	748.778	-2.00928	0.247209	-8.12786	4.36951e-16	2.42026e-14	downregulated
CD19	32.527	-1.67387	0.635539	-2.63378	0.00844406	0.0353866	downregulated
CD200R1L	112.329	-1.06596	0.38004	-2.80486	0.00503382	0.0230365	downregulated
CD38	225.063	-1.50408	0.380903	-3.94872	7.85708e-05	0.000629154	downregulated
CD4	154.517	-2.01016	0.308701	-6.51169	7.4308e-11	1.814e-09	downregulated
CDC14A	414.087	-1.35998	0.205145	-6.62935	3.37162e-11	8.65148e-10	downregulated
CDC20	422.823	-1.04303	0.198767	-5.24752	1.54159e-07	2.22042e-06	downregulated
CDC20B	3763.89	-1.13481	0.195805	-5.79561	6.80749e-09	1.21229e-07	downregulated
CDC25B	772.06	1.084	0.151655	7.1478	8.81768e-13	2.84414e-11	upregulated
CDC25C	37.9608	-1.18607	0.512224	-2.31553	0.0205842	0.0724619	downregulated
CDC42EP2	225.288	1.07601	0.244963	4.39254	1.12032e-05	0.000109663	upregulated
CDCA2	39.919	-1.09997	0.481751	-2.28327	0.0224147	0.0775296	downregulated
CDCA5	92.1151	-1.07308	0.325436	-3.29736	0.00097597	0.00574881	downregulated
CDH11	256.51	1.17513	0.22918	5.12754	2.93558e-07	4.06502e-06	upregulated
CDH2	369.743	1.40779	0.306226	4.59722	4.28168e-06	4.66282e-05	upregulated
CDH4	14.2282	2.89748	1.01987	2.84102	0.00449701	0.0209743	upregulated
CDH6	219.262	1.48327	0.410937	3.60949	0.000306805	0.00210337	upregulated
CDHR3	3895.01	-2.55987	0.199904	-12.8055	1.52805e-37	2.72723e-34	downregulated
CDHR4	1222.58	-2.29293	0.205716	-11.1461	7.47901e-29	4.62059e-26	downregulated
CDK1	589.626	-1.13333	0.227637	-4.97867	6.40227e-07	8.25359e-06	downregulated
CDK20	522.677	-1.45731	0.229946	-6.33763	2.33334e-10	5.30883e-09	downregulated
CDKL1	140.236	-2.08178	0.328382	-6.33951	2.30499e-10	5.25179e-09	downregulated
CDKL2	132.242	-1.86862	0.34594	-5.40156	6.60651e-08	1.0126e-06	downregulated
CDKN2C	97.7479	-1.20987	0.323476	-3.74022	0.00018386	0.00133394	downregulated
CELSR3	142.113	1.16092	0.26607	4.36321	1.28167e-05	0.000123797	upregulated
CENPF	382.9	-1.23392	0.214715	-5.74679	9.09556e-09	1.59326e-07	downregulated
CENPK	330.711	-1.38346	0.245813	-5.6281	1.82202e-08	3.03601e-07	downregulated
CENPM	123.02	-1.32713	0.310826	-4.26968	1.9575e-05	0.000181754	downregulated
CENPS	398.486	-1.22523	0.200445	-6.11254	9.80558e-10	2.02622e-08	downregulated
CENPS-CORT	34.1906	-1.26872	0.57705	-2.19864	0.0279038	0.0916792	downregulated
CEP126	949.483	-1.66783	0.177865	-9.37695	6.79078e-21	1.01944e-18	downregulated
CEP128	295.641	-1.18473	0.244471	-4.84607	1.2593e-06	1.53866e-05	downregulated
CEP162	595.803	-1.10504	0.195269	-5.65905	1.52216e-08	2.58462e-07	downregulated
CEP19	186.561	-1.13591	0.293587	-3.86908	0.000109249	0.000840856	downregulated
CEP41	611.528	-1.05645	0.17389	-6.07543	1.23657e-09	2.51112e-08	downregulated
CEP83	641.349	-1.33187	0.203129	-6.55678	5.49829e-11	1.36929e-09	downregulated
CEP97	847.696	-1.0499	0.209958	-5.00054	5.71713e-07	7.4776e-06	downregulated
CERKL	411.448	-1.70238	0.289541	-5.87959	4.11291e-09	7.66422e-08	downregulated
CERS3	49.5923	-2.13366	0.524348	-4.06917	4.71801e-05	0.000403543	downregulated
CES1	729.675	-2.04256	0.917749	-2.22562	0.0260393	0.0868139	downregulated
CES4A	606.089	-1.84486	0.185613	-9.93931	2.80777e-23	6.61132e-21	downregulated
CETN2	3153.22	-1.70481	0.191792	-8.88884	6.175e-19	6.1608e-17	downregulated
CFAP100	904.904	-1.9046	0.184262	-10.3364	4.82325e-25	1.64842e-22	downregulated
CFAP126	1567.71	-1.98967	0.24067	-8.26722	1.37116e-16	8.40648e-15	downregulated
CFAP157	2257.44	-2.16905	0.200911	-10.7961	3.59265e-27	1.64882e-24	downregulated
CFAP161	853.336	-1.96103	0.238154	-8.23427	1.80651e-16	1.08276e-14	downregulated
CFAP20	1039.24	-1.07737	0.155633	-6.92251	4.43703e-12	1.31011e-10	downregulated
CFAP206	1178.78	-1.74878	0.252491	-6.92609	4.32627e-12	1.28453e-10	downregulated
CFAP221	747.115	-1.95583	0.236757	-8.26094	1.44535e-16	8.82765e-15	downregulated
CFAP298	2667.81	-1.20441	0.134195	-8.97508	2.83153e-19	3.09408e-17	downregulated
CFAP299	210.37	-1.99227	0.34236	-5.81924	5.91155e-09	1.06574e-07	downregulated
CFAP300	1313.71	-1.84706	0.251903	-7.33244	2.26e-13	7.92629e-12	downregulated
CFAP36	1469.31	-1.28831	0.167761	-7.67945	1.59777e-14	6.75396e-13	downregulated
CFAP43	2971.24	-2.07287	0.228941	-9.05418	1.37592e-19	1.61324e-17	downregulated
CFAP44	2266.56	-1.75239	0.213585	-8.20464	2.31286e-16	1.36587e-14	downregulated
CFAP45	2557.43	-1.90472	0.217076	-8.77446	1.71722e-18	1.56725e-16	downregulated
CFAP46	1423.72	-1.69401	0.185915	-9.11173	8.10753e-20	1.02544e-17	downregulated
CFAP47	1049.63	-1.85332	0.225428	-8.22134	2.01235e-16	1.1972e-14	downregulated
CFAP52	1467.79	-2.2004	0.455674	-4.82888	1.37302e-06	1.65701e-05	downregulated
CFAP53	798.219	-2.35271	0.242457	-9.7036	2.91038e-22	5.49993e-20	downregulated
CFAP54	841.369	-1.88588	0.221877	-8.49968	1.90112e-17	1.41378e-15	downregulated
CFAP57	954.174	-2.24166	0.23806	-9.41636	4.66993e-21	7.35423e-19	downregulated
CFAP58	299.749	-2.19116	0.260488	-8.41176	4.03896e-17	2.82077e-15	downregulated
CFAP61	609.791	-2.10507	0.539844	-3.8994	9.64302e-05	0.000754118	downregulated
CFAP65	1273.12	-2.08735	0.245092	-8.51659	1.64323e-17	1.24506e-15	downregulated
CFAP69	920.586	-1.35909	0.17875	-7.6033	2.88676e-14	1.17392e-12	downregulated
CFAP70	1613.19	-2.0774	0.177474	-11.7054	1.19639e-31	1.06765e-28	downregulated
CFAP73	2117.81	-2.31879	0.427994	-5.4178	6.03353e-08	9.29885e-07	downregulated
CFAP74	1102.92	-2.17009	0.245119	-8.85318	8.5063e-19	8.25589e-17	downregulated
CFAP77	776.186	-2.23432	0.281861	-7.92705	2.24421e-15	1.06339e-13	downregulated
CFAP97D2	177.265	-2.89374	0.349355	-8.28308	1.20032e-16	7.53154e-15	downregulated
CFAP99	435.68	-2.14831	0.209216	-10.2684	9.78333e-25	3.08137e-22	downregulated
CFB	512.145	1.49267	0.25706	5.80667	6.37266e-09	1.14246e-07	upregulated
CGB5	4.36436	4.63325	2.30714	2.00822	0.04462	NA	upregulated
CHDH	83.8386	1.04399	0.342043	3.05222	0.00227155	0.011816	upregulated
CHI3L2	100.126	1.15417	0.402581	2.86692	0.0041449	0.0196079	upregulated
CHST2	120.44	1.56994	0.320812	4.89364	9.89883e-07	1.23451e-05	upregulated
CIDEB	120.127	-1.54944	0.290183	-5.33953	9.31873e-08	1.39114e-06	downregulated
CIPC	1353.32	-1.01555	0.151187	-6.71716	1.85306e-11	4.96095e-10	downregulated
CKAP2L	68.8446	-1.2817	0.39121	-3.27625	0.00105195	0.00614454	downregulated
CKB	5610.87	-1.51584	0.183297	-8.26986	1.34119e-16	8.25425e-15	downregulated
CLBA1	667.813	-1.19409	0.15355	-7.77655	7.45318e-15	3.28001e-13	downregulated
CLCA4	1269.5	-1.77083	0.222801	-7.94804	1.89481e-15	9.11266e-14	downregulated
CLDN5	15.9279	1.65087	0.755342	2.1856	0.0288452	0.0941176	upregulated
CLDN8	121.694	-1.57809	0.335185	-4.70811	2.50022e-06	2.85437e-05	downregulated
CLDN9	159.125	-1.31132	0.2645	-4.95773	7.13226e-07	9.10696e-06	downregulated
CLEC7A	140.746	1.03695	0.291248	3.56037	0.000370334	0.00248275	upregulated
CLHC1	311.818	-1.10132	0.196389	-5.60786	2.04849e-08	3.39576e-07	downregulated
CLIC5	48.6448	-1.67484	0.478828	-3.49778	0.000469147	0.00305592	downregulated
CLIP2	503.336	1.15594	0.17588	6.57233	4.95332e-11	1.24321e-09	upregulated
CLMP	229.819	1.33485	0.233292	5.72182	1.0539e-08	1.82422e-07	upregulated
CLU	2210.79	-1.30328	0.141909	-9.1839	4.15751e-20	5.42943e-18	downregulated
CLUAP1	1051.74	-1.40942	0.204703	-6.8852	5.77056e-12	1.66414e-10	downregulated
CNGA4	263.67	-2.91206	0.293895	-9.90854	3.82203e-23	8.53557e-21	downregulated
CNIH2	216.608	-1.90062	0.314395	-6.04532	1.4911e-09	2.97536e-08	downregulated
CNTD1	58.7679	-1.69622	0.431131	-3.93434	8.34258e-05	0.000663729	downregulated
CNTD2	62.5903	-1.28494	0.467761	-2.74699	0.00601443	0.0267914	downregulated
CNTF	156.472	-1.6982	0.275498	-6.16411	7.08804e-10	1.49416e-08	downregulated
CNTN1	49.854	-1.34091	0.465226	-2.88229	0.00394802	0.0188237	downregulated
CNTN5	21.5163	-1.37965	0.680414	-2.02766	0.0425946	0.128608	downregulated
CNTRL	1095.53	-1.43071	0.173458	-8.24815	1.60866e-16	9.75089e-15	downregulated
COL12A1	817.269	1.05782	0.19085	5.54268	2.97872e-08	4.8136e-07	upregulated
COL21A1	406.004	-2.53612	0.303622	-8.3529	6.66056e-17	4.36688e-15	downregulated
COL27A1	982.67	1.17083	0.181427	6.45346	1.09326e-10	2.60163e-09	upregulated
COL28A1	188.292	-3.42385	0.404788	-8.45837	2.71138e-17	1.96184e-15	downregulated
COL4A1	589.998	1.17373	0.244939	4.79195	1.65166e-06	1.96088e-05	upregulated
COL4A2	1058.17	1.05949	0.234664	4.51492	6.33415e-06	6.61114e-05	upregulated
COL6A1	476.227	1.43804	0.206843	6.95236	3.59234e-12	1.07656e-10	upregulated
COL6A2	224.878	1.69305	0.314824	5.37776	7.5417e-08	1.14393e-06	upregulated
COL7A1	12625.2	1.236	0.180819	6.83557	8.16785e-12	2.30986e-10	upregulated
COPRS	698.255	-1.03346	0.166115	-6.22138	4.92797e-10	1.06395e-08	downregulated
CORO6	108.905	1.46582	0.318742	4.59876	4.25016e-06	4.63478e-05	upregulated
CORO7-PAM16	11.9777	-1.81631	0.88219	-2.05887	0.0395068	0.120876	downregulated
CPA4	142.473	-1.3998	0.288521	-4.85164	1.22445e-06	1.50369e-05	downregulated
CPXM1	16.6641	3.66679	0.992751	3.69357	0.000221132	0.00156685	upregulated
CR1L	33.043	-1.09707	0.518137	-2.11734	0.0342313	0.1079	downregulated
CR769776.2	59.9042	-1.35172	0.477768	-2.82923	0.004666	0.0216222	downregulated
CRIP1	1739.76	-2.40584	0.487068	-4.93944	7.83461e-07	9.9484e-06	downregulated
CRISP2	14.0419	-2.01534	0.939986	-2.14401	0.0320322	0.102151	downregulated
CRISPLD1	320.129	-1.41891	0.25638	-5.5344	3.12303e-08	5.01151e-07	downregulated
CRNN	39.6822	-4.33349	0.996733	-4.3477	1.37572e-05	0.000131591	downregulated
CROCC	2663.14	-1.53756	0.146945	-10.4635	1.27058e-25	4.78625e-23	downregulated
CROCC2	1870.25	-1.89306	0.199238	-9.50149	2.06912e-21	3.49856e-19	downregulated
CSF1	331.724	1.82111	0.206163	8.83332	1.0161e-18	9.65779e-17	upregulated
CSF2	12.8847	2.75427	1.05611	2.60795	0.00910871	0.037768	upregulated
CSF3	1299.67	3.7813	0.511992	7.38547	1.51914e-13	5.52079e-12	upregulated
CSPP1	1168.58	-1.35449	0.152764	-8.8665	7.54789e-19	7.43815e-17	downregulated
CSRP3	10.6312	-2.66852	1.12015	-2.38228	0.0172058	0.0630566	downregulated
CST6	257.758	-2.25781	0.30564	-7.38716	1.50003e-13	5.47613e-12	downregulated
CTHRC1	117.258	1.56648	0.29552	5.30076	1.15321e-07	1.69479e-06	upregulated
CTTNBP2	40.313	1.31592	0.488352	2.69461	0.00704714	0.0305116	upregulated
CTXN1	2414.16	-1.91268	0.218698	-8.74576	2.21512e-18	1.96582e-16	downregulated
CUBN	41.2684	-1.43153	0.504877	-2.83541	0.00457671	0.0212781	downregulated
CUX2	150.78	1.8398	0.401783	4.57909	4.67e-06	5.03113e-05	upregulated
CWH43	297.294	-2.0607	0.37245	-5.53283	3.15103e-08	5.05139e-07	downregulated
CXCL1	12109.6	1.07439	0.145208	7.39899	1.37224e-13	5.05557e-12	upregulated
CXCL13	12.7652	-2.4829	0.97201	-2.55439	0.0106373	0.0429315	downregulated
CXCL3	1208.34	1.26548	0.202889	6.23733	4.45104e-10	9.64872e-09	upregulated
CXCL5	1771.61	2.31094	0.209589	11.026	2.8619e-28	1.64181e-25	upregulated
CXCL6	1364.69	1.24445	0.158553	7.8488	4.20053e-15	1.91685e-13	upregulated
CXCL8	8180.58	1.20746	0.139246	8.67144	4.26708e-18	3.64585e-16	upregulated
CXorf58	7.78919	-3.10859	1.22989	-2.52754	0.0114864	0.0456963	downregulated
CYB5D1	1064.93	-1.53868	0.191252	-8.0453	8.60348e-16	4.37335e-14	downregulated
CYBRD1	341.247	-1.00715	0.269107	-3.74257	0.000182145	0.00132269	downregulated
CYP11A1	42.7274	-1.55023	0.5233	-2.96241	0.00305241	0.0151404	downregulated
CYP24A1	156.852	1.87847	0.397769	4.72252	2.32936e-06	2.67835e-05	upregulated
CYP26B1	86.5538	1.54688	0.346335	4.46642	7.95401e-06	8.11208e-05	upregulated
CYP27A1	379.976	1.37331	0.203632	6.74406	1.54025e-11	4.20765e-10	upregulated
CYP27C1	174.549	1.08031	0.272777	3.96043	7.48148e-05	0.000602985	upregulated
CYP2A6	22.3138	-1.6049	0.664032	-2.41691	0.015653	0.0584731	downregulated
CYP2C18	78.5737	-1.56442	0.381877	-4.09667	4.19139e-05	0.00036373	downregulated
CYP2C8	22.4458	-1.34871	0.670226	-2.01233	0.0441857	0.132343	downregulated
CYP2F1	439.214	-2.08437	0.655339	-3.1806	0.00146969	0.00818278	downregulated
CYP2T1P	36.8458	-1.20432	0.514357	-2.34141	0.0192111	0.0685446	downregulated
CYP4A11	16.7246	-1.53597	0.780004	-1.96918	0.0489319	0.142462	downregulated
CYP4B1	3157.9	-3.13307	0.129499	-24.1938	2.5846e-129	4.15164e-125	downregulated
CYP4F11	102.443	-1.03973	0.385547	-2.69677	0.00700161	0.030339	downregulated
CYP4Z2P	12.4996	-3.08587	1.07679	-2.8658	0.00415952	0.0196397	downregulated
CYSRT1	72.3115	-1.68763	0.443264	-3.80728	0.000140505	0.00104439	downregulated
DAB2	162.459	1.23997	0.260115	4.76702	1.86974e-06	2.19545e-05	upregulated
DACT1	19.9523	2.67435	0.838963	3.18769	0.00143415	0.00802116	upregulated
DAPL1	39.2406	-1.52149	0.52069	-2.92206	0.00347727	0.0168747	downregulated
DAW1	1153.6	-1.89188	0.264475	-7.15335	8.46854e-13	2.74808e-11	downregulated
DCBLD1	1304.57	1.06928	0.137193	7.79399	6.49246e-15	2.88887e-13	upregulated
DCDC1	749.113	-1.97981	0.222138	-8.91253	4.98816e-19	5.10349e-17	downregulated
DCDC2	128.004	-1.46441	0.387261	-3.78144	0.000155923	0.00114365	downregulated
DCDC2B	362.916	-2.69539	0.325787	-8.27346	1.30122e-16	8.03901e-15	downregulated
DCLK1	258.883	1.43949	0.320908	4.48567	7.26846e-06	7.47939e-05	upregulated
DCST2	60.9227	-1.14419	0.429579	-2.66351	0.00773299	0.032957	downregulated
DCT	9.4821	-2.16562	1.0117	-2.14056	0.0323092	0.102891	downregulated
DCX	4.5325	-3.89592	1.89117	-2.06005	0.0393936	NA	downregulated
DDO	48.3635	-1.60259	0.502318	-3.19039	0.00142079	0.0079492	downregulated
DEFB4A	31.4746	4.11895	0.832524	4.94754	7.5158e-07	9.57385e-06	upregulated
DEGS2	623.14	-1.01631	0.185169	-5.48854	4.05275e-08	6.39483e-07	downregulated
DENND6B	1084.42	-1.46038	0.162147	-9.0065	2.12742e-19	2.3897e-17	downregulated
DEPDC1	146.379	-1.13902	0.285654	-3.98741	6.67974e-05	0.000546874	downregulated
DEPP1	794.157	1.12687	0.180987	6.22623	4.77796e-10	1.03295e-08	upregulated
DERL3	168.78	-1.81646	0.347864	-5.22175	1.77237e-07	2.53064e-06	downregulated
DEUP1	186.565	-1.66866	0.347006	-4.80873	1.51892e-06	1.81942e-05	downregulated
DHRS11	125.041	-1.15695	0.346052	-3.34327	0.000827986	0.00498312	downregulated
DHRS3	2437.94	1.04103	0.144425	7.20811	5.67358e-13	1.87135e-11	upregulated
DIO1	51.5534	-2.4203	0.523137	-4.62652	3.71859e-06	4.09402e-05	downregulated
DISP3	62.1272	1.13232	0.468361	2.41762	0.0156222	0.0583851	upregulated
DLEC1	2109.6	-1.93851	0.163421	-11.862	1.8644e-32	1.87174e-29	downregulated
DLK2	24.8901	1.48486	0.636983	2.33108	0.0197492	0.0700598	upregulated
DLL4	7.14502	2.42957	1.17622	2.06557	0.0388691	NA	upregulated
DLX4	35.7847	-1.19652	0.523097	-2.28737	0.0221744	0.0768806	downregulated
DNAAF1	3875.04	-2.17447	0.159988	-13.5915	4.49728e-42	9.02997e-39	downregulated
DNAAF2	904.117	-1.06525	0.175061	-6.08505	1.16455e-09	2.37388e-08	downregulated
DNAAF3	1815.05	-1.81947	0.222637	-8.17236	3.02408e-16	1.72254e-14	downregulated
DNAAF4	739.706	-1.83492	0.287302	-6.38671	1.69492e-10	3.93432e-09	downregulated
DNAH1	1825.48	-1.56295	0.138204	-11.309	1.18426e-29	7.60912e-27	downregulated
DNAH10	1606.52	-1.75449	0.232171	-7.55689	4.12834e-14	1.64142e-12	downregulated
DNAH11	1685.3	-1.75201	0.197904	-8.85284	8.5319e-19	8.25589e-17	downregulated
DNAH12	3642.64	-2.01099	0.197553	-10.1795	2.44906e-24	7.02486e-22	downregulated
DNAH2	1589.55	-2.00396	0.221675	-9.04009	1.56547e-19	1.80907e-17	downregulated
DNAH3	3278.54	-2.0368	0.216872	-9.39169	5.90466e-21	8.94779e-19	downregulated
DNAH5	3325	-1.68474	0.19699	-8.55241	1.20542e-17	9.39938e-16	downregulated
DNAH6	2302.51	-2.07047	0.251313	-8.23863	1.74197e-16	1.04799e-14	downregulated
DNAH7	1606.41	-2.05196	0.230537	-8.90077	5.54605e-19	5.6029e-17	downregulated
DNAH9	4071.05	-1.87165	0.467891	-4.00018	6.32934e-05	0.000522447	downregulated
DNAI1	1984.79	-2.05265	0.19884	-10.3231	5.54156e-25	1.85446e-22	downregulated
DNAI2	1276.14	-2.1395	0.239006	-8.95168	3.50121e-19	3.7245e-17	downregulated
DNAJA4	3632.44	-1.55772	0.15857	-9.82354	8.9157e-23	1.83606e-20	downregulated
DNAJB13	567.163	-1.6402	0.184783	-8.87635	6.90883e-19	6.8504e-17	downregulated
DNAL1	1419.25	-1.32949	0.187538	-7.08916	1.34925e-12	4.20146e-11	downregulated
DNAL4	1154.09	-1.31242	0.156216	-8.40135	4.41359e-17	3.04272e-15	downregulated
DNALI1	3460.89	-1.88605	0.176175	-10.7056	9.58288e-27	4.05079e-24	downregulated
DNER	249.836	-1.91638	0.338873	-5.65514	1.55718e-08	2.63018e-07	downregulated
DOC2A	335.158	-1.53575	0.216773	-7.0846	1.3945e-12	4.32429e-11	downregulated
DOCK3	42.3012	-1.52474	0.502379	-3.03503	0.00240508	0.0123664	downregulated
DPCD	1081.4	-1.6644	0.197909	-8.40994	4.10238e-17	2.85266e-15	downregulated
DPF1	21.5103	-1.83691	0.659947	-2.78342	0.0053789	0.0243727	downregulated
DPPA3P2	7.94197	-4.61177	1.45362	-3.17261	0.00151075	0.00838808	downregulated
DPY19L2	157.742	-1.45534	0.303564	-4.79418	1.63339e-06	1.94206e-05	downregulated
DPY19L2P1	79.3338	-1.63501	0.374066	-4.37091	1.23731e-05	0.000119873	downregulated
DPY19L2P2	429.838	-1.98264	0.210958	-9.39829	5.54545e-21	8.50774e-19	downregulated
DRAM1	515.079	1.13927	0.197693	5.76285	8.27054e-09	1.45509e-07	upregulated
DRAXIN	40.9536	1.451	0.48915	2.96637	0.00301336	0.0149717	upregulated
DRC1	2613.94	-1.94138	0.404248	-4.80244	1.56742e-06	1.87054e-05	downregulated
DRC3	2197.22	-2.20474	0.191333	-11.523	1.00978e-30	8.11007e-28	downregulated
DRC7	935.43	-1.93601	0.257398	-7.52148	5.41615e-14	2.10653e-12	downregulated
DRD2	15.3716	-2.283	0.837806	-2.72498	0.00643058	0.0283153	downregulated
DSCAML1	38.4237	-2.25377	0.59923	-3.76112	0.000169158	0.00123564	downregulated
DTHD1	2367.89	-2.22549	0.223079	-9.97624	1.93664e-23	4.66598e-21	downregulated
DTNA	224.933	-1.43591	0.31319	-4.58479	4.54434e-06	4.92217e-05	downregulated
DTX3	468.27	-1.20731	0.188319	-6.41101	1.44556e-10	3.39971e-09	downregulated
DUOXA2	150.804	1.2276	0.2642	4.64647	3.37671e-06	3.76979e-05	upregulated
DUSP18	572.262	-1.4242	0.193814	-7.3483	2.00747e-13	7.10263e-12	downregulated
DUSP19	149.79	-1.93001	0.316353	-6.10081	1.05535e-09	2.17612e-08	downregulated
DUSP6	1264.58	1.03886	0.126811	8.1922	2.56499e-16	1.4928e-14	upregulated
DUSP7	973.51	1.00036	0.140646	7.11261	1.13869e-12	3.59346e-11	upregulated
DUXAP1	5.14374	-3.78156	1.64396	-2.30028	0.0214326	NA	downregulated
DYDC1	140.888	-2.03217	0.387965	-5.23801	1.62319e-07	2.33422e-06	downregulated
DYDC2	989.208	-2.16511	0.264443	-8.18741	2.66897e-16	1.54214e-14	downregulated
DYNC2H1	2353.82	-1.41544	0.186589	-7.58588	3.30236e-14	1.33617e-12	downregulated
DYNC2LI1	893.026	-1.04335	0.172236	-6.05764	1.38129e-09	2.77623e-08	downregulated
DYNLRB2	395.055	-2.42441	0.338554	-7.16108	8.00455e-13	2.61336e-11	downregulated
DYSF	716.862	1.00665	0.156477	6.43323	1.24921e-10	2.94689e-09	upregulated
DZANK1	440.15	-1.47834	0.190399	-7.76447	8.19884e-15	3.57875e-13	downregulated
DZIP1	368.38	-1.08686	0.217089	-5.00654	5.54177e-07	7.25489e-06	downregulated
DZIP1L	902.524	-2.14876	0.195539	-10.9889	4.32242e-28	2.31437e-25	downregulated
DZIP3	2121.15	-1.72711	0.246272	-7.01301	2.33247e-12	7.12291e-11	downregulated
E2F7	835.88	-1.08818	0.21839	-4.98273	6.2693e-07	8.10819e-06	downregulated
E2F8	124.593	-1.2927	0.291919	-4.42826	9.49949e-06	9.49535e-05	downregulated
EBI3	88.6805	3.21135	0.39779	8.07298	6.86015e-16	3.60113e-14	upregulated
ECT2L	614.091	-1.9605	0.252957	-7.7503	9.16742e-15	3.96917e-13	downregulated
EDNRB	10.3909	-2.08898	0.974267	-2.14415	0.0320208	0.102135	downregulated
EFCAB1	2462.43	-2.11971	0.424928	-4.9884	6.08827e-07	7.88041e-06	downregulated
EFCAB10	526.995	-1.977	0.295568	-6.68882	2.24974e-11	5.95347e-10	downregulated
EFCAB11	391.561	-1.04537	0.235817	-4.43298	9.29391e-06	9.31677e-05	downregulated
EFCAB12	1015.01	-1.97131	0.194746	-10.1225	4.39188e-24	1.21632e-21	downregulated
EFCAB13	59.4507	1.13201	0.483129	2.34307	0.0191258	0.0683009	upregulated
EFCAB2	641.765	-1.29497	0.207696	-6.23491	4.52033e-10	9.78573e-09	downregulated
EFCAB5	39.5403	-1.32669	0.501526	-2.6453	0.00816186	0.0344647	downregulated
EFCAB6	606.364	-1.94471	0.216286	-8.99139	2.44128e-19	2.70443e-17	downregulated
EFCAB7	350.33	-1.07335	0.213397	-5.02985	4.90875e-07	6.48431e-06	downregulated
EFHB	712.951	-2.27946	0.287991	-7.91503	2.47192e-15	1.16784e-13	downregulated
EFHC1	3783.48	-1.92033	0.186476	-10.298	7.195e-25	2.35864e-22	downregulated
EFHC2	833.67	-1.6075	0.248402	-6.47136	9.71228e-11	2.32848e-09	downregulated
EGFL6	110.076	-1.54605	0.321678	-4.80619	1.53831e-06	1.8399e-05	downregulated
EID2B	45.298	-1.65652	0.468513	-3.5357	0.000406695	0.00270731	downregulated
ELFN2	416.244	-1.16039	0.250429	-4.6336	3.59358e-06	3.98369e-05	downregulated
ELL3	300.926	-1.09386	0.266199	-4.1092	3.97035e-05	0.000347552	downregulated
ELMOD1	23.1342	-3.35931	0.849503	-3.95444	7.67137e-05	0.000615818	downregulated
ELN	276.972	-1.31549	0.227146	-5.79138	6.98108e-09	1.24183e-07	downregulated
ELOVL4	31.9476	-1.17345	0.568496	-2.06412	0.0390059	0.119754	downregulated
EME1	44.964	-1.10918	0.49733	-2.23026	0.0257299	0.0861218	downregulated
EML1	617.682	-1.47116	0.24558	-5.99054	2.0914e-09	4.07696e-08	downregulated
EML6	185.702	-1.35814	0.238571	-5.69282	1.24957e-08	2.13986e-07	downregulated
ENKD1	835.392	-1.41694	0.162226	-8.73433	2.45098e-18	2.16319e-16	downregulated
ENKUR	1497.19	-1.97515	0.443095	-4.45762	8.28751e-06	8.40949e-05	downregulated
ENO2	265.864	-1.11109	0.211294	-5.25851	1.4523e-07	2.10925e-06	downregulated
ENO3	66.3604	1.15443	0.404017	2.85738	0.0042715	0.0201094	upregulated
ENO4	273.557	-1.8834	0.256299	-7.34844	2.00539e-13	7.10263e-12	downregulated
EPB41L3	19.8685	-1.55828	0.739365	-2.10759	0.0350665	0.110057	downregulated
EPHB1	111.593	-1.40195	0.362735	-3.86495	0.000111111	0.000852738	downregulated
EPHB2	1347.64	1.02677	0.144112	7.12482	1.04216e-12	3.32148e-11	upregulated
EPPIN	75.7099	-1.80841	0.36814	-4.9123	9.00133e-07	1.13136e-05	downregulated
EPS8L3	45.6888	1.32722	0.448396	2.95992	0.00307714	0.0152349	upregulated
EPX	22.3062	-2.07532	0.681212	-3.04651	0.00231515	0.0119962	downregulated
ERBB4	172.236	-2.37858	0.371291	-6.40624	1.49152e-10	3.48738e-09	downregulated
ERCC1	1514.74	-1.07629	0.124452	-8.64822	5.23069e-18	4.39898e-16	downregulated
ERCC6L	112.133	-1.22223	0.319444	-3.82612	0.000130181	0.0009822	downregulated
ERICH2	46.781	-1.49848	0.5676	-2.64003	0.00828995	0.0348956	downregulated
ERICH3	1472.3	-1.98851	0.240114	-8.28152	1.21614e-16	7.60109e-15	downregulated
ERP27	42.5822	-1.70423	0.501607	-3.39755	0.000679928	0.00420064	downregulated
ERVW-1	421.431	-1.40787	0.174346	-8.07519	6.73733e-16	3.54826e-14	downregulated
ESM1	20.4942	2.81542	0.735933	3.82565	0.000130427	0.000983131	upregulated
ESPL1	48.7863	-1.14701	0.488732	-2.34691	0.0189297	0.0677814	downregulated
ETS1	1170.23	1.0817	0.171346	6.31294	2.7378e-10	6.15066e-09	upregulated
EVA1A	280.869	1.28723	0.214929	5.98911	2.10987e-09	4.10799e-08	upregulated
F5	71.8288	-2.38639	0.481436	-4.95683	7.16542e-07	9.14203e-06	downregulated
FABP6	134.376	-1.94974	0.317969	-6.13185	8.68629e-10	1.8097e-08	downregulated
FADS3	426.073	1.11088	0.203765	5.45177	4.98695e-08	7.76968e-07	upregulated
FAM104B	321.972	-1.28447	0.245261	-5.23716	1.63069e-07	2.34292e-06	downregulated
FAM13C	25.7578	-2.67594	0.700496	-3.82007	0.000133412	0.000999534	downregulated
FAM149A	312.015	-1.43728	0.220364	-6.52229	6.92427e-11	1.69808e-09	downregulated
FAM155B	57.012	1.20531	0.488897	2.46537	0.013687	0.0524451	upregulated
FAM161A	316.571	-1.27303	0.248453	-5.12382	2.99415e-07	4.12832e-06	downregulated
FAM166B	1159.44	-2.4004	0.523992	-4.58098	4.62795e-06	4.99253e-05	downregulated
FAM183A	1072.26	-2.10904	0.248303	-8.49381	1.99977e-17	1.4735e-15	downregulated
FAM184A	105.244	-2.0252	0.402209	-5.03519	4.77382e-07	6.32167e-06	downregulated
FAM187A	665.629	-1.99449	0.566542	-3.52046	0.000430792	0.00284298	downregulated
FAM19A2	24.9647	-1.6236	0.62175	-2.61133	0.00901902	0.0374348	downregulated
FAM20C	137.064	1.5224	0.321467	4.7358	2.18197e-06	2.53086e-05	upregulated
FAM216A	130.392	-1.07521	0.310767	-3.45986	0.000540448	0.00344766	downregulated
FAM216B	3521.82	-2.42311	0.507604	-4.77362	1.80943e-06	2.1293e-05	downregulated
FAM218A	6.10605	-2.62253	1.28452	-2.04163	0.041188	NA	downregulated
FAM220CP	2.78856	-4.93299	2.31617	-2.1298	0.0331878	NA	downregulated
FAM227A	910.867	-1.66351	0.179819	-9.25103	2.22345e-20	3.07891e-18	downregulated
FAM227B	118.4	-1.00753	0.308281	-3.26823	0.00108222	0.00630303	downregulated
FAM229B	1011.18	-1.96972	0.226288	-8.7045	3.18966e-18	2.76948e-16	downregulated
FAM237B	21.1925	-1.40433	0.680947	-2.06231	0.0391779	0.120158	downregulated
FAM27B	32.3151	-2.21628	0.565553	-3.91879	8.8995e-05	0.000701092	downregulated
FAM3B	136.534	-2.37549	0.298803	-7.95003	1.86473e-15	8.99494e-14	downregulated
FAM47E	736.151	-1.73889	0.240478	-7.23096	4.79604e-13	1.60164e-11	downregulated
FAM71E2	9.38643	-4.34205	1.51868	-2.8591	0.00424849	0.0200128	downregulated
FAM72B	9.13052	-2.63186	1.07088	-2.45766	0.0139846	0.0533193	downregulated
FAM74A4	10.4804	-4.27834	1.45314	-2.9442	0.00323792	0.0158811	downregulated
FAM81A	219.22	-1.67069	0.284756	-5.86707	4.43559e-09	8.18013e-08	downregulated
FAM81B	839.049	-2.22157	0.489221	-4.54102	5.59817e-06	5.92771e-05	downregulated
FAM83A	3467.9	1.0563	0.164829	6.40844	1.47014e-10	3.44844e-09	upregulated
FAM83C	36.807	-1.72221	0.682787	-2.52232	0.0116583	0.0461932	downregulated
FAM86B1	143.516	-1.08545	0.28388	-3.82361	0.00013151	0.000989898	downregulated
FAM86EP	35.7316	-1.06945	0.511461	-2.09097	0.0365309	0.113739	downregulated
FAM86JP	47.3769	-1.45636	0.487072	-2.99002	0.00278958	0.0140252	downregulated
FAM92B	1692.12	-2.07999	0.276291	-7.52828	5.14148e-14	2.00943e-12	downregulated
FAM95C	233.696	-1.68921	0.244902	-6.89748	5.29314e-12	1.5375e-10	downregulated
FANK1	1123.73	-1.7205	0.213311	-8.06572	7.28055e-16	3.78471e-14	downregulated
FAP	915.585	1.32938	0.218227	6.09171	1.11713e-09	2.29762e-08	upregulated
FAT4	51.1642	1.03896	0.427352	2.43116	0.0150505	0.0565513	upregulated
FAXDC2	313.552	-1.25095	0.199314	-6.2763	3.46735e-10	7.6822e-09	downregulated
FBN1	263.851	1.06032	0.266863	3.97326	7.08955e-05	0.000574858	upregulated
FBXL13	131.545	-1.88839	0.317904	-5.94014	2.84787e-09	5.43293e-08	downregulated
FBXL22	22.4684	-1.74358	0.778661	-2.2392	0.0251431	0.0847648	downregulated
FBXO15	439.776	-1.22945	0.190092	-6.4677	9.95067e-11	2.375e-09	downregulated
FBXO32	1590.46	1.26999	0.123411	10.2907	7.76124e-25	2.49338e-22	upregulated
FBXO36	519.821	-1.39166	0.213035	-6.53255	6.46606e-11	1.59057e-09	downregulated
FBXO43	26.6591	-1.74841	0.638236	-2.73944	0.00615435	0.027271	downregulated
FBXW10	68.2101	-1.6629	0.497203	-3.3445	0.000824301	0.00496466	downregulated
FBXW9	1191.74	-1.26389	0.204193	-6.18969	6.02821e-10	1.28265e-08	downregulated
FCGBP	1985.97	1.61519	0.563568	2.86601	0.00415675	0.0196324	upregulated
FDXR	944.656	-1.10413	0.143418	-7.69868	1.37484e-14	5.84243e-13	downregulated
FER1L5	163.191	-1.45756	0.258061	-5.64814	1.62195e-08	2.72524e-07	downregulated
FERMT2	271.037	1.19578	0.206056	5.80318	6.507e-09	1.16265e-07	upregulated
FEZ1	313.342	1.09438	0.226792	4.82545	1.39686e-06	1.68325e-05	upregulated
FGD1	212.526	1.1927	0.245747	4.85336	1.21387e-06	1.49298e-05	upregulated
FGF1	298.393	1.1324	0.248675	4.55373	5.2703e-06	5.61758e-05	upregulated
FGF14	31.9818	-2.40394	0.759532	-3.16503	0.00155067	0.00856255	downregulated
FGF2	36.9513	1.80318	0.512979	3.51512	0.000439548	0.00289008	upregulated
FGF5	118.911	1.05305	0.34907	3.01674	0.00255506	0.0130168	upregulated
FHAD1	1355.18	-1.91185	0.211095	-9.05683	1.343e-19	1.59797e-17	downregulated
FIBCD1	34.3222	-1.59898	0.548678	-2.91424	0.00356561	0.0172357	downregulated
FIGN	66.4604	1.01202	0.408431	2.47783	0.0132184	0.0510539	upregulated
FILIP1	204.901	-1.77954	0.271682	-6.55009	5.75024e-11	1.42982e-09	downregulated
FLNC	44.3959	1.28371	0.562488	2.2822	0.0224777	0.0776508	upregulated
FMN2	11.5733	-2.5108	0.986996	-2.54388	0.0109628	0.0439508	downregulated
FN1	74003.5	1.64638	0.538345	3.05822	0.00222653	0.0116044	upregulated
FO681492.1	37.7495	1.1227	0.559663	2.00603	0.0448528	0.133792	upregulated
FOCAD	1349.51	-1.03294	0.12608	-8.1927	2.55425e-16	1.49196e-14	downregulated
FOXA3	30.5543	1.65806	0.561651	2.95211	0.00315611	0.0155511	upregulated
FOXC2	218.739	1.28987	0.238085	5.41767	6.03791e-08	9.29885e-07	upregulated
FOXI1	3.88331	-5.31902	2.07238	-2.56662	0.0102695	NA	downregulated
FOXJ1	9255.12	-1.52542	0.201166	-7.58288	3.37959e-14	1.36056e-12	downregulated
FOXL1	86.9258	1.04999	0.352431	2.97927	0.0028894	0.0144362	upregulated
FP565260.3	37.9509	1.81816	0.548322	3.31587	0.000913588	0.00542112	upregulated
FREM2	143.722	1.12545	0.285108	3.94747	7.89806e-05	0.00063212	upregulated
FRMD4A	444.574	1.19824	0.202788	5.90885	3.4451e-09	6.49514e-08	upregulated
FRMD5	21.447	1.34223	0.679539	1.97521	0.0482448	0.141158	upregulated
FRMPD2	347.341	-2.07186	0.27977	-7.40559	1.30569e-13	4.83257e-12	downregulated
FRMPD2B	36.9292	-2.97812	0.655462	-4.54354	5.53166e-06	5.86502e-05	downregulated
FSD1L	358.573	-1.18678	0.263449	-4.50477	6.6446e-06	6.90823e-05	downregulated
FSIP1	72.5652	-1.52027	0.411639	-3.69321	0.000221445	0.00156837	downregulated
FSTL3	2793.85	1.0093	0.112608	8.9629	3.16238e-19	3.43225e-17	upregulated
FUZ	876.84	-1.39555	0.170855	-8.16806	3.134e-16	1.76637e-14	downregulated
FXYD1	27.2471	-2.5612	0.867123	-2.95367	0.00314016	0.015501	downregulated
FYB1	435.68	1.03122	0.178277	5.78437	7.27865e-09	1.28763e-07	upregulated
GABBR1	370.144	1.26311	0.286133	4.4144	1.0129e-05	0.000100557	upregulated
GABRB3	55.1166	-1.29317	0.429027	-3.01419	0.00257668	0.0131145	downregulated
GALM	271.132	-1.14455	0.218799	-5.23105	1.68553e-07	2.41523e-06	downregulated
GALNT16	19.042	-1.98521	0.722789	-2.74659	0.00602175	0.0268166	downregulated
GALNT6	396.836	1.5475	0.178955	8.64746	5.26601e-18	4.40562e-16	upregulated
GAS2L2	992.078	-2.06869	0.229259	-9.02339	1.82364e-19	2.09237e-17	downregulated
GAS7	405.168	-1.72535	0.266283	-6.4794	9.20909e-11	2.21115e-09	downregulated
GAS8	1160.61	-1.19279	0.147478	-8.08794	6.06815e-16	3.22757e-14	downregulated
GCGR	12.7483	2.10438	0.944287	2.22854	0.0258442	0.0863428	upregulated
GCH1	543.134	1.04479	0.18961	5.51023	3.58366e-08	5.69482e-07	upregulated
GDAP1	194.979	-1.02181	0.270863	-3.77243	0.000161664	0.00118305	downregulated
GDF15	5940.06	1.12361	0.122867	9.14497	5.96452e-20	7.6379e-18	upregulated
GDF7	24.4024	-1.40674	0.644129	-2.18394	0.0289667	0.0943797	downregulated
GDPD3	107.791	-1.12932	0.314006	-3.59648	0.000322546	0.00219351	downregulated
GGT5	51.1847	2.25859	0.518556	4.35554	1.32741e-05	0.000127601	upregulated
GGTLC5P	8.00701	3.81542	1.44403	2.6422	0.00823698	0.0347102	upregulated
GIPC2	71.8182	-1.89144	0.482342	-3.92138	8.80437e-05	0.000695472	downregulated
GJB7	42.4701	-1.67288	0.650034	-2.57352	0.0100669	0.0409792	downregulated
GLB1L	672.476	-1.65913	0.233054	-7.11908	1.0865e-12	3.44911e-11	downregulated
GLB1L2	469.82	-1.26999	0.276827	-4.58765	4.48258e-06	4.8684e-05	downregulated
GLULP5	10.2729	2.05535	1.04577	1.9654	0.0493683	0.143452	upregulated
GMNC	14.0852	-1.79913	0.872706	-2.06155	0.0392503	0.120303	downregulated
GNA14	63.4644	-1.13294	0.412671	-2.7454	0.00604377	0.0268972	downregulated
GNAZ	28.5666	-1.77358	0.603544	-2.93861	0.0032969	0.0161357	downregulated
GNG4	14.6894	-1.65425	0.828763	-1.99604	0.0459294	0.136144	downregulated
GOLGA2P5	834.265	-1.11882	0.144231	-7.75715	8.6857e-15	3.78099e-13	downregulated
GOLGA8H	13.8891	-1.95351	0.917424	-2.12935	0.0332257	0.105148	downregulated
GON7	586.571	-1.97861	0.282276	-7.0095	2.39175e-12	7.27628e-11	downregulated
GPA33	12.5935	-2.53428	0.960709	-2.63792	0.00834157	0.0350577	downregulated
GPM6B	170.278	-1.21884	0.26257	-4.64197	3.45111e-06	3.84432e-05	downregulated
GPR135	215.01	-1.31996	0.266829	-4.94681	7.54385e-07	9.60197e-06	downregulated
GPR137C	235.795	1.70344	0.238513	7.14194	9.20215e-13	2.95628e-11	upregulated
GPR156	33.1045	-1.70276	0.547642	-3.10926	0.00187559	0.0100425	downregulated
GPR162	734.578	-2.185	0.56138	-3.89219	9.93425e-05	0.000773504	downregulated
GPR176	120.068	1.69474	0.344427	4.92047	8.63353e-07	1.08769e-05	upregulated
GPRC5B	802.692	1.14793	0.157749	7.27697	3.414e-13	1.16679e-11	upregulated
GRB14	21.1773	1.60389	0.694858	2.30823	0.0209866	0.0735401	upregulated
GRIN2D	29.8164	1.27107	0.578031	2.19897	0.0278804	0.0916208	upregulated
GRIN3B	758.005	-1.42525	0.19088	-7.46672	8.22176e-14	3.12213e-12	downregulated
GRM5	9.26645	-3.20435	1.24719	-2.56926	0.0101916	0.0413716	downregulated
GRM7	18.7584	-2.62038	0.804499	-3.25716	0.00112534	0.00650931	downregulated
GSTA2	46.7721	-2.21925	0.587518	-3.77733	0.000158518	0.00116215	downregulated
GSTA3	25.3498	-2.00806	0.687763	-2.9197	0.00350368	0.0169772	downregulated
GSTM2	440.305	-1.07414	0.171076	-6.27874	3.41328e-10	7.59384e-09	downregulated
GSTM3	75.6135	1.02334	0.380623	2.68859	0.00717535	0.0309583	upregulated
GSTT2B	19.3978	2.66065	0.91984	2.89252	0.00382169	0.0183138	upregulated
GTF2H4	29.675	2.3419	0.927899	2.52388	0.0116069	0.0460462	upregulated
GUCA1B	38.1822	1.01092	0.485646	2.0816	0.0373793	0.1156	upregulated
GVQW2	14.3892	-2.86763	0.904269	-3.17121	0.00151804	0.00840836	downregulated
GYPC	24.2374	2.02069	0.740517	2.72876	0.00635738	0.0280468	upregulated
H2AFJ	1247.3	-1.03635	0.126673	-8.18131	2.80771e-16	1.60731e-14	downregulated
HACD4	721.33	-1.3485	0.214997	-6.27217	3.56041e-10	7.85588e-09	downregulated
HBB	28.1014	-3.02819	0.846524	-3.57721	0.000347282	0.00234485	downregulated
HBG1	4.10473	-3.70112	1.86339	-1.98623	0.0470075	NA	downregulated
HCN4	45.2458	-1.67059	0.497452	-3.35829	0.000784259	0.00476639	downregulated
HEATR9	17.7745	-1.52171	0.712697	-2.13514	0.0327497	0.103906	downregulated
HEG1	632.277	1.09625	0.158366	6.92226	4.44505e-12	1.31011e-10	upregulated
HEPHL1	63.1046	1.24483	0.515542	2.41461	0.0157523	0.058721	upregulated
HES5	11.4926	-3.47018	1.34286	-2.58417	0.00976124	0.0399477	downregulated
HES6	1887.78	-1.21534	0.176008	-6.90502	5.01975e-12	1.46338e-10	downregulated
HGD	135.32	2.81203	0.337728	8.3263	8.34079e-17	5.38064e-15	upregulated
HHATL	29.8959	-3.0788	0.632071	-4.87097	1.11049e-06	1.37532e-05	downregulated
HHLA2	232.96	-1.91933	0.277347	-6.92032	4.50633e-12	1.32375e-10	downregulated
HIC1	197.128	1.60434	0.303584	5.28465	1.25947e-07	1.84084e-06	upregulated
HIST1H1B	41.3239	-2.20324	0.548164	-4.0193	5.83701e-05	0.000487065	downregulated
HIST1H1C	1381.31	-1.31467	0.223809	-5.87407	4.25216e-09	7.90538e-08	downregulated
HIST1H1E	19.6917	-2.05117	0.893601	-2.29539	0.0217105	0.0756806	downregulated
HIST1H2AE	63.1122	-1.755	0.563887	-3.11232	0.00185622	0.00995872	downregulated
HIST1H2AG	79.1383	-1.19629	0.381614	-3.13481	0.00171964	0.00932882	downregulated
HIST1H2AI	34.9549	-1.91161	0.607777	-3.14525	0.00165945	0.00906658	downregulated
HIST1H2AL	26.9394	-2.02094	0.618067	-3.26978	0.00107632	0.0062755	downregulated
HIST1H2BC	343.052	-1.25707	0.266152	-4.72311	2.32265e-06	2.67432e-05	downregulated
HIST1H2BD	356.989	-1.01145	0.266163	-3.80013	0.000144621	0.00107152	downregulated
HIST1H2BF	20.1742	-1.77371	0.873026	-2.03167	0.0421866	0.127673	downregulated
HIST1H2BG	123.151	-1.09261	0.329745	-3.31349	0.000921387	0.00546336	downregulated
HIST1H2BJ	166.571	-1.34158	0.277307	-4.83787	1.31236e-06	1.5958e-05	downregulated
HIST1H2BN	89.0278	-1.36079	0.376725	-3.61214	0.000303676	0.00208548	downregulated
HIST1H2BPS2	19.9931	-1.5887	0.700404	-2.26826	0.0233136	0.0798819	downregulated
HIST1H3A	9.4493	-2.08849	1.05664	-1.97653	0.0480943	0.140897	downregulated
HIST1H3G	24.5622	-1.72115	0.742433	-2.31826	0.0204352	0.0720639	downregulated
HIST1H3H	65.1645	-1.79279	0.407222	-4.40249	1.07015e-05	0.000105482	downregulated
HIST1H4E	35.9546	-1.08819	0.547865	-1.98623	0.0470076	0.138547	downregulated
HIST1H4H	129.887	-1.424	0.3353	-4.24694	2.16714e-05	0.00019926	downregulated
HIST1H4J	50.9029	-1.15473	0.504143	-2.29048	0.0219937	0.076417	downregulated
HIST2H2BA	3.39301	-3.94382	1.96635	-2.00565	0.0448933	NA	downregulated
HIST2H3D	22.386	-1.49962	0.634411	-2.36379	0.0180889	0.0655451	downregulated
HIST2H4B	240.284	-1.83376	0.269014	-6.81657	9.32391e-12	2.62294e-10	downregulated
HIST3H2BB	36.4769	-2.25665	0.566775	-3.98156	6.84649e-05	0.00055825	downregulated
HIVEP3	128.328	1.10502	0.293908	3.75974	0.000170088	0.00124131	upregulated
HLA-J	53.2086	-1.38238	0.465243	-2.9713	0.00296538	0.0147562	downregulated
HMCN2	19.431	-2.42328	0.758848	-3.19337	0.00140623	0.0078842	downregulated
HMGA1P1	10.317	-2.00696	0.978271	-2.05154	0.0402147	0.122698	downregulated
HMGA1P8	10.2888	-2.21074	0.955101	-2.31467	0.020631	0.0725475	downregulated
HMGB2	423.039	-1.20846	0.181033	-6.67534	2.46666e-11	6.46135e-10	downregulated
HMGN2P46	67.2359	1.38121	0.394095	3.50477	0.000457	0.00298892	upregulated
HMGN3	1758.73	-1.04645	0.16904	-6.19054	5.99566e-10	1.279e-08	downregulated
HNF1B	25.0683	-2.02062	0.652856	-3.09505	0.00196779	0.010463	downregulated
HOGA1	53.1296	-1.19447	0.422087	-2.82992	0.00465602	0.0215906	downregulated
HOPX	202.37	-2.13135	0.272903	-7.80991	5.72273e-15	2.56056e-13	downregulated
HRASLS	20.6227	-2.16141	0.74564	-2.89874	0.00374669	0.0179973	downregulated
HRASLS2	65.0733	-3.43055	1.62455	-2.11169	0.0347126	0.109246	downregulated
HRK	22.9615	-2.14098	0.659308	-3.24732	0.00116498	0.00670475	downregulated
HS3ST3A1	42.6526	1.25692	0.537854	2.33691	0.0194439	0.0692674	upregulated
HS3ST6	42.3281	-3.38287	0.667427	-5.06852	4.0092e-07	5.3891e-06	downregulated
HSD11B1	19.2683	2.36158	0.811524	2.91005	0.00361372	0.0174473	upregulated
HSD17B2	564.836	1.3653	0.227559	5.99976	1.97608e-09	3.87095e-08	upregulated
HSPB11	607.561	-1.13929	0.195896	-5.8158	6.03446e-09	1.08668e-07	downregulated
HSPBP1	2676.88	-1.49418	0.160802	-9.29207	1.51314e-20	2.17014e-18	downregulated
HSPD1P21	12.3707	-3.66003	1.09287	-3.349	0.000811046	0.00490168	downregulated
HYDIN	1912.77	-1.92017	0.437908	-4.38487	1.16055e-05	0.000113255	downregulated
HYDIN2	95.9199	-1.2107	0.383598	-3.15616	0.0015986	0.00877593	downregulated
HYLS1	209.057	-1.29689	0.265994	-4.87563	1.08462e-06	1.34431e-05	downregulated
ICA1L	376.473	-1.27339	0.228451	-5.57401	2.4894e-08	4.06788e-07	downregulated
ICAM2	30.4879	-1.17796	0.544622	-2.1629	0.0305491	0.0983979	downregulated
ICOSLG	114.44	1.10485	0.418081	2.64267	0.0082254	0.0346784	upregulated
IDNK	113.263	-1.66341	0.36391	-4.57094	4.85548e-06	5.20999e-05	downregulated
IDO1	753.947	2.17672	0.191157	11.3871	4.84946e-30	3.24571e-27	upregulated
IFNE	53.1091	1.69544	0.472712	3.58663	0.000334977	0.00226844	upregulated
IFNWP19	84.5274	1.0977	0.355031	3.09185	0.00198916	0.0105661	upregulated
IFT122	1371.92	-1.26604	0.124171	-10.196	2.06673e-24	6.03598e-22	downregulated
IFT140	2324.85	-1.26599	0.175496	-7.21381	5.4408e-13	1.79826e-11	downregulated
IFT172	2655.16	-1.73475	0.178303	-9.72924	2.26268e-22	4.37897e-20	downregulated
IFT22	1593.44	-1.52577	0.197945	-7.70805	1.27756e-14	5.45781e-13	downregulated
IFT27	1572.28	-1.50797	0.14546	-10.3669	3.50638e-25	1.24093e-22	downregulated
IFT43	982.83	-1.16368	0.152943	-7.60856	2.77158e-14	1.12994e-12	downregulated
IFT46	917.613	-1.29427	0.197181	-6.56389	5.24231e-11	1.31164e-09	downregulated
IFT52	850.025	-1.11525	0.176258	-6.32739	2.49347e-10	5.64917e-09	downregulated
IFT57	2265.7	-1.57169	0.214164	-7.33871	2.15664e-13	7.59919e-12	downregulated
IFT74	727.548	-1.02693	0.174714	-5.87779	4.15772e-09	7.73875e-08	downregulated
IFT80	1529.37	-1.24703	0.156153	-7.98597	1.39427e-15	6.8281e-14	downregulated
IFT81	887.528	-1.45379	0.223773	-6.49673	8.20853e-11	1.98575e-09	downregulated
IFT88	661.132	-1.63731	0.222073	-7.37284	1.67029e-13	6.00222e-12	downregulated
IGF2	37.629	2.74657	0.597237	4.5988	4.24931e-06	4.63478e-05	upregulated
IGSF10	144.286	-1.74071	0.276321	-6.29958	2.98454e-10	6.68629e-09	downregulated
IHH	13.2136	-1.85076	0.905032	-2.04496	0.0408586	0.124325	downregulated
IK	4601.49	-1.13762	0.148293	-7.67143	1.70089e-14	7.17097e-13	downregulated
IL12RB1	24.512	1.63503	0.631327	2.58983	0.00960225	0.0394478	upregulated
IL16	83.6031	-1.18938	0.36251	-3.28095	0.00103456	0.00605398	downregulated
IL17C	28.6735	1.40902	0.642454	2.19318	0.0282944	0.0927917	upregulated
IL17REL	17.8729	2.95049	0.812015	3.63354	0.000279561	0.00193476	upregulated
IL1A	710.54	1.10693	0.203861	5.42981	5.64127e-08	8.72984e-07	upregulated
IL1B	250.938	1.54517	0.250243	6.17468	6.62962e-10	1.4049e-08	upregulated
IL5RA	669.955	-2.27363	0.296461	-7.66926	1.72991e-14	7.27421e-13	downregulated
IMPG2	44.9849	-1.19956	0.474594	-2.52755	0.0114862	0.0456963	downregulated
INHBA	1311.82	1.64235	0.164543	9.98124	1.84156e-23	4.55091e-21	upregulated
INHBE	8.45409	-2.25631	1.14532	-1.97003	0.0488351	0.14234	downregulated
INO80B-WBP1	12.0718	-4.14394	1.38317	-2.99597	0.00273569	0.0137883	downregulated
INSL5	6.37079	-3.51342	1.62464	-2.16258	0.0305737	NA	downregulated
IQCA1	651.668	-1.06756	0.153998	-6.93229	4.14075e-12	1.23172e-10	downregulated
IQCC	222.544	-1.13847	0.222323	-5.12081	3.04222e-07	4.18383e-06	downregulated
IQCD	867.825	-1.67635	0.20592	-8.14079	3.92704e-16	2.19028e-14	downregulated
IQCG	2406.27	-2.03007	0.231128	-8.78329	1.58755e-18	1.45719e-16	downregulated
IQCH	453.646	-1.7637	0.235471	-7.49009	6.8829e-14	2.63238e-12	downregulated
IQCK	910.192	-1.49932	0.20975	-7.14814	8.79622e-13	2.84293e-11	downregulated
IQUB	845.237	-1.86982	0.237809	-7.8627	3.75948e-15	1.72539e-13	downregulated
IRAK2	563.214	1.25688	0.164583	7.63675	2.22768e-14	9.27028e-13	upregulated
IRAK3	4341.62	1.27485	0.146862	8.68061	3.93668e-18	3.38154e-16	upregulated
IRX2	51.167	1.12921	0.458646	2.46206	0.0138143	0.0527829	upregulated
IRX6	21.3194	1.61812	0.756677	2.13845	0.0324799	0.103332	upregulated
ISLR	26.3587	2.3473	0.745464	3.14878	0.00163955	0.00896396	upregulated
ITGA4	32.8519	-2.02476	0.608618	-3.32682	0.000878445	0.00523774	downregulated
ITGA5	1330.62	1.16891	0.136794	8.54498	1.28558e-17	9.97598e-16	upregulated
ITGAL	31.9283	-1.79917	0.600374	-2.99676	0.00272869	0.013766	downregulated
ITGB2	312.503	1.20955	0.260338	4.64607	3.38325e-06	3.77134e-05	upregulated
ITGB3	382.3	2.42538	0.25541	9.49602	2.18067e-21	3.64876e-19	upregulated
ITGB6	13270.1	1.36432	0.149926	9.09993	9.03929e-20	1.12557e-17	upregulated
ITPRIPL1	66.9674	1.3746	0.380943	3.60842	0.000308066	0.00211022	upregulated
JHY	389.918	-1.24719	0.231928	-5.37747	7.55394e-08	1.14471e-06	downregulated
JPH2	52.2052	1.12352	0.434449	2.58608	0.00970755	0.0398091	upregulated
JPH3	32.6468	-1.37864	0.648797	-2.12492	0.0335936	0.106161	downregulated
KAAG1	5.10842	-5.80076	1.8967	-3.05834	0.00222564	NA	downregulated
KALRN	181.454	-1.35296	0.276428	-4.89443	9.85919e-07	1.23103e-05	downregulated
KANK4	384.625	1.19732	0.259058	4.62184	3.80358e-06	4.18186e-05	upregulated
KATNAL2	445.269	-1.61681	0.232674	-6.94882	3.68349e-12	1.10182e-10	downregulated
KBTBD11	36.954	-8.62103	1.30669	-6.59763	4.17794e-11	1.06019e-09	downregulated
KCNB1	87.475	-1.2709	0.340775	-3.72944	0.000191903	0.00138479	downregulated
KCND3	36.4684	1.03188	0.498895	2.06834	0.0386085	0.118761	upregulated
KCNE1	356.073	-2.00751	0.341327	-5.8815	4.0657e-09	7.58506e-08	downregulated
KCNE1B	664.381	-1.84227	0.249329	-7.3889	1.48048e-13	5.42943e-12	downregulated
KCNG1	222.064	1.01464	0.271269	3.74032	0.000183782	0.00133394	upregulated
KCNH3	490.549	-1.87299	0.284619	-6.58071	4.68211e-11	1.17882e-09	downregulated
KCNJ12	35.7961	1.49312	0.610946	2.44395	0.0145275	0.0549675	upregulated
KCNRG	376.795	-2.59049	0.30015	-8.63067	6.09944e-18	4.99874e-16	downregulated
KDR	146.939	1.89495	0.33056	5.73256	9.89288e-09	1.7254e-07	upregulated
KIAA0319	166.609	-2.04209	0.32622	-6.25983	3.85387e-10	8.45693e-09	downregulated
KIAA0825	207.746	-1.27308	0.246758	-5.15924	2.47957e-07	3.46343e-06	downregulated
KIAA0895	704.336	-1.17441	0.17834	-6.58522	4.54215e-11	1.14899e-09	downregulated
KIAA1147	1055.28	2.63833	0.793235	3.32604	0.000880899	0.00524847	upregulated
KIAA1211	42.2513	-1.53342	0.537656	-2.85205	0.00434384	0.0203961	downregulated
KIAA1211L	1693.05	-1.11336	0.146004	-7.62556	2.42983e-14	9.9822e-13	downregulated
KIAA1257	212.205	-1.64256	0.24185	-6.79166	1.10851e-11	3.09133e-10	downregulated
KIAA2012	541.406	-2.11945	0.236128	-8.97586	2.81159e-19	3.09333e-17	downregulated
KIF15	19.7716	-1.53528	0.687151	-2.23428	0.0254648	0.0854841	downregulated
KIF17	123.368	-1.57517	0.343581	-4.58455	4.54965e-06	4.92459e-05	downregulated
KIF18B	24.6689	-1.48906	0.630246	-2.36267	0.0181439	0.0657044	downregulated
KIF19	1870.1	-2.02865	0.21884	-9.26999	1.86164e-20	2.64633e-18	downregulated
KIF20A	266.736	-1.1843	0.260459	-4.54698	5.44201e-06	5.78141e-05	downregulated
KIF21A	2249.41	-1.07054	0.113608	-9.42307	4.38073e-21	6.96709e-19	downregulated
KIF24	771.789	-1.56975	0.214372	-7.32256	2.43284e-13	8.49539e-12	downregulated
KIF27	902.523	-1.26213	0.170398	-7.40697	1.29213e-13	4.79341e-12	downregulated
KIF2C	54.3296	-1.32689	0.415016	-3.19721	0.00138765	0.00779635	downregulated
KIF4A	86.145	-1.60497	0.387944	-4.13713	3.5168e-05	0.000310558	downregulated
KIF6	245.297	-2.01148	0.225507	-8.91984	4.66947e-19	4.80806e-17	downregulated
KIF9	803.33	-1.60583	0.240034	-6.69003	2.23122e-11	5.9142e-10	downregulated
KIFC1	35.6439	-1.42914	0.552	-2.58902	0.00962501	0.039511	downregulated
KIT	43.1472	-1.76016	0.534359	-3.29396	0.000987853	0.00580426	downregulated
KL	14.7734	2.58106	0.98312	2.62538	0.00865536	0.0361683	upregulated
KLHDC7B	1399.44	1.31971	0.206771	6.38245	1.74274e-10	4.03948e-09	upregulated
KLHDC9	415.697	-1.68186	0.276227	-6.08867	1.13855e-09	2.33569e-08	downregulated
KLHL13	301.561	-1.58939	0.222092	-7.15645	8.27958e-13	2.6922e-11	downregulated
KLHL32	31.8468	-3.92807	0.786478	-4.99451	5.89841e-07	7.69044e-06	downregulated
KLHL41	29.0173	-1.78405	0.580097	-3.07543	0.00210198	0.0110593	downregulated
KLHL6	830.834	-2.4817	0.542002	-4.57877	4.67717e-06	5.03548e-05	downregulated
KLK5	53.3192	-1.16785	0.526179	-2.2195	0.0264527	0.0877798	downregulated
KLK6	69.5063	-1.16939	0.447134	-2.6153	0.00891483	0.0370693	downregulated
KLK7	139.348	-1.61494	0.353736	-4.56538	4.986e-06	5.33579e-05	downregulated
KLK8	48.3406	-1.15504	0.458019	-2.52182	0.0116748	0.0462359	downregulated
KLLN	67.2556	-1.48735	0.431599	-3.44614	0.000568659	0.0036033	downregulated
KMO	85.7403	1.62807	0.35704	4.55993	5.1171e-06	5.46516e-05	upregulated
KNCN	14.5767	-2.03238	0.82285	-2.46993	0.013514	0.0518824	downregulated
KNDC1	1042.34	-2.31881	0.478226	-4.84878	1.24221e-06	1.52317e-05	downregulated
KNL1	162.343	-1.19776	0.328065	-3.65098	0.000261238	0.00181971	downregulated
KRT13	3253.8	-5.4098	0.435348	-12.4264	1.87959e-35	2.51599e-32	downregulated
KRT14	2204.7	-1.05494	0.136805	-7.71127	1.24569e-14	5.33585e-13	downregulated
KRT16	4848.17	-1.54782	0.169262	-9.14449	5.99126e-20	7.6379e-18	downregulated
KRT18P59	9.81213	-3.22989	1.07736	-2.99797	0.00271781	0.0137197	downregulated
KRT4	2786.83	-4.48053	0.230945	-19.4009	7.5887e-84	6.09487e-80	downregulated
KRT42P	73.0162	-2.68036	0.440906	-6.0792	1.20784e-09	2.4559e-08	downregulated
KRT78	57.6944	-3.92107	0.567311	-6.91167	4.78986e-12	1.40145e-10	downregulated
KRT80	1232.61	-1.15266	0.144595	-7.97163	1.56592e-15	7.59921e-14	downregulated
KRT8P15	2.8045	-4.89054	2.31398	-2.11348	0.0345598	NA	downregulated
KSR2	116.256	1.03234	0.296565	3.48099	0.000499568	0.00322142	upregulated
KYNU	2898.96	1.06334	0.148565	7.15738	8.22331e-13	2.67933e-11	upregulated
LAMA3	17729	1.13577	0.133198	8.52699	1.50208e-17	1.14895e-15	upregulated
LAMB1	3289.91	1.14183	0.162977	7.00608	2.45096e-12	7.44231e-11	upregulated
LAMB3	23971.4	1.14177	0.104599	10.9157	9.70087e-28	4.86953e-25	upregulated
LAPTM5	149.777	1.12754	0.333469	3.38123	0.000721618	0.00443277	upregulated
LCA5	682.231	-1.0815	0.205803	-5.25503	1.48003e-07	2.13986e-06	downregulated
LCA5L	479.881	-1.63824	0.242041	-6.76842	1.30199e-11	3.58113e-10	downregulated
LCK	59.9025	-1.22321	0.434036	-2.81823	0.00482892	0.0222255	downregulated
LCN2	59905.7	1.08385	0.108338	10.0043	1.45866e-23	3.71913e-21	upregulated
LDHD	64.3156	-1.00481	0.418696	-2.39986	0.0164011	0.0606681	downregulated
LDLRAD1	2252.15	-2.19101	0.490638	-4.46564	7.98305e-06	8.13653e-05	downregulated
LEKR1	82.7088	-1.53595	0.380106	-4.04085	5.32583e-05	0.000449547	downregulated
LEMD1	237.984	1.00487	0.229555	4.37747	1.20066e-05	0.000116745	upregulated
LGSN	20.7159	-1.91402	0.840661	-2.27681	0.0227978	0.0784634	downregulated
LHX2	10.0487	-2.32598	1.15849	-2.00777	0.0446674	0.133363	downregulated
LINC00643	80.1414	-2.88227	0.442986	-6.50644	7.69505e-11	1.87281e-09	downregulated
LINC02618	17.8761	-1.98079	0.75914	-2.60926	0.00907382	0.0376428	downregulated
LKAAEAR1	79.705	-2.51396	0.503656	-4.99143	5.99349e-07	7.78282e-06	downregulated
LMNTD1	196.218	-2.05979	0.329249	-6.25604	3.9487e-10	8.64142e-09	downregulated
LONRF2	31.3205	-1.41559	0.579008	-2.44486	0.0144909	0.0548593	downregulated
LOXL2	449.02	1.51832	0.188648	8.04842	8.38706e-16	4.27687e-14	upregulated
LRCOL1	11.8694	-3.41982	1.08956	-3.13872	0.00169686	0.00921766	downregulated
LRGUK	397.638	-1.9573	0.191027	-10.2462	1.23083e-24	3.73035e-22	downregulated
LRMP	82.8787	-2.23632	0.469637	-4.76181	1.91861e-06	2.24462e-05	downregulated
LRP12	423.428	1.18382	0.180991	6.54079	6.11942e-11	1.51458e-09	upregulated
LRP2BP	262.34	-1.68414	0.276123	-6.09923	1.06577e-09	2.19481e-08	downregulated
LRP4	106.443	1.23111	0.325107	3.78678	0.000152612	0.00112142	upregulated
LRRC10B	2525.94	-2.1998	0.442811	-4.9678	6.77172e-07	8.6811e-06	downregulated
LRRC18	128.806	-2.20533	0.329947	-6.68389	2.32677e-11	6.14718e-10	downregulated
LRRC23	2328.82	-2.08188	0.194399	-10.7093	9.20431e-27	3.99592e-24	downregulated
LRRC26	264.246	-1.35667	0.258406	-5.25017	1.51961e-07	2.19313e-06	downregulated
LRRC27	434.365	-1.19692	0.206771	-5.78861	7.09697e-09	1.25688e-07	downregulated
LRRC3	87.8038	1.07374	0.335003	3.20516	0.00134989	0.00760815	upregulated
LRRC31	14.9139	1.664	0.790862	2.10403	0.0353755	0.110832	upregulated
LRRC34	621.382	-1.66857	0.266969	-6.25003	4.10367e-10	8.94399e-09	downregulated
LRRC36	154.695	-2.06219	0.315517	-6.53591	6.32228e-11	1.55759e-09	downregulated
LRRC37A11P	13.4281	-2.32079	0.88707	-2.61624	0.00889043	0.0369911	downregulated
LRRC37A12P	2.79748	-4.84522	2.31875	-2.08958	0.0366556	NA	downregulated
LRRC37A7P	15.1819	-1.67712	0.787999	-2.12833	0.0333095	0.105387	downregulated
LRRC43	361.57	-1.56494	0.252895	-6.18809	6.08976e-10	1.29391e-08	downregulated
LRRC46	2878.94	-2.18855	0.217292	-10.072	7.34933e-24	1.93528e-21	downregulated
LRRC49	699.517	-1.25218	0.197667	-6.33477	2.3769e-10	5.39268e-09	downregulated
LRRC56	220.889	-1.39166	0.331689	-4.19567	2.72061e-05	0.000245788	downregulated
LRRC6	911.347	-1.95515	0.273801	-7.14076	9.28135e-13	2.96985e-11	downregulated
LRRC70	6.82445	-2.66372	1.33838	-1.99025	0.0465635	NA	downregulated
LRRC71	758.527	-2.09907	0.248649	-8.44193	3.12148e-17	2.23841e-15	downregulated
LRRC73	424.08	-1.90688	0.309471	-6.16174	7.19496e-10	1.51471e-08	downregulated
LRRC74B	567.43	-2.30182	0.201053	-11.4488	2.38437e-30	1.74092e-27	downregulated
LRRIQ1	1745.49	-1.80892	0.278073	-6.50521	7.75855e-11	1.88292e-09	downregulated
LRRIQ3	58.1425	-1.8007	0.426962	-4.21747	2.47055e-05	0.000225352	downregulated
LRRN1	863.702	1.21808	0.138482	8.796	1.41785e-18	1.3089e-16	upregulated
LRTOMT	735.624	-1.9741	0.229127	-8.61577	6.94754e-18	5.66489e-16	downregulated
LRWD1	1742.3	-1.27975	0.176715	-7.24188	4.42495e-13	1.49323e-11	downregulated
LTBP2	2650.86	1.07959	0.146883	7.34999	1.9822e-13	7.04426e-12	upregulated
LTF	94.4292	3.12936	0.470454	6.65179	2.89559e-11	7.46578e-10	upregulated
LTK	88.2166	-1.61578	0.3376	-4.78608	1.70072e-06	2.01465e-05	downregulated
LY6G5B	52.4092	1.45489	0.451969	3.21899	0.00128642	0.00728623	upregulated
LY6G5C	33.7574	-3.38859	0.727336	-4.6589	3.17909e-06	3.57603e-05	downregulated
LY6H	12.3915	-3.05714	1.03079	-2.96581	0.00301887	0.0149944	downregulated
LYG1	15.0608	1.56173	0.780175	2.00177	0.0453094	0.134904	upregulated
LYPD2	3334.82	-1.36345	0.195346	-6.97968	2.9586e-12	8.88299e-11	downregulated
LZTFL1	1473.82	-1.46171	0.23038	-6.34477	2.22752e-10	5.0897e-09	downregulated
MAATS1	1274.56	-2.07391	0.449481	-4.61401	3.94972e-06	4.33363e-05	downregulated
MAGIX	240.03	-1.04305	0.216765	-4.8119	1.49503e-06	1.79468e-05	downregulated
MAK	378.358	-1.70629	0.227092	-7.51366	5.74982e-14	2.22553e-12	downregulated
MAL	16.2061	-6.81537	2.75075	-2.47764	0.0132255	0.0510539	downregulated
MAN1A1	158.32	1.45808	0.268144	5.43769	5.39753e-08	8.36878e-07	upregulated
MAP10	112.453	-1.01932	0.386219	-2.63924	0.00830933	0.0349497	downregulated
MAP1A	2107.3	-1.79276	0.464777	-3.85724	0.000114674	0.000878403	downregulated
MAP1B	331.377	-1.01128	0.289607	-3.49193	0.000479552	0.00311612	downregulated
MAP3K19	1377.71	-1.97362	0.492926	-4.0039	6.23078e-05	0.000516434	downregulated
MAP6	979.591	-1.73221	0.219719	-7.88375	3.17697e-15	1.48348e-13	downregulated
MAP7D2	46.6635	-1.72735	0.523084	-3.30224	0.000959175	0.00566026	downregulated
MAP9	1261.49	-1.015	0.171378	-5.92257	3.16951e-09	5.99669e-08	downregulated
MAPK15	1167.44	-1.69087	0.19537	-8.65469	4.94248e-18	4.20058e-16	downregulated
MAPK8IP1	1017.6	-1.26521	0.184628	-6.85276	7.24385e-12	2.06308e-10	downregulated
MARVELD1	789.668	1.25131	0.180157	6.94565	3.76718e-12	1.12476e-10	upregulated
MAT1A	134.119	-1.92081	0.297858	-6.44873	1.1279e-10	2.67613e-09	downregulated
MB	314.659	-1.77622	0.252556	-7.03297	2.02183e-12	6.20967e-11	downregulated
MDH1B	665.833	-2.23438	0.296379	-7.53893	4.73855e-14	1.86557e-12	downregulated
MDM1	644.563	-1.27147	0.204542	-6.21616	5.09461e-10	1.09302e-08	downregulated
MEGF6	407.103	1.1437	0.28297	4.04176	5.3052e-05	0.000448041	upregulated
MEIG1	58.3945	-1.23096	0.406507	-3.02813	0.00246071	0.012596	downregulated
MELK	284.592	-1.07779	0.230348	-4.67894	2.88364e-06	3.26888e-05	downregulated
MEP1A	33.8872	-2.27031	0.697277	-3.25597	0.00113008	0.00652729	downregulated
MEPE	4.52617	-4.53266	1.81494	-2.49742	0.0125102	NA	downregulated
MESP1	110.721	-1.01385	0.340922	-2.97384	0.002941	0.0146439	downregulated
METTL27	173.642	-1.45645	0.331441	-4.39429	1.11136e-05	0.000108918	downregulated
METTL7A	1297.72	-1.35089	0.144307	-9.36124	7.88065e-21	1.15079e-18	downregulated
MEX3B	145.043	1.36501	0.330009	4.13627	3.52997e-05	0.000311549	upregulated
MFSD6L	42.1133	-1.49087	0.500322	-2.97982	0.00288418	0.0144146	downregulated
MICOS10-NBL1	30.8899	4.941	1.33003	3.71497	0.00020323	0.00145282	upregulated
MILR1	41.1254	1.13608	0.480723	2.36328	0.018114	0.0656215	upregulated
MINAR1	52.7548	1.41407	0.438061	3.22802	0.00124649	0.00709763	upregulated
MINDY4	562.247	-1.71463	0.195612	-8.76547	1.86004e-18	1.66915e-16	downregulated
MIPEP	839.984	-1.06656	0.199213	-5.35386	8.60986e-08	1.29252e-06	downregulated
MIPEPP3	27.9853	-2.02521	0.599527	-3.37802	0.000730101	0.00447646	downregulated
MKS1	739.199	-1.16277	0.170829	-6.80667	9.98833e-12	2.80005e-10	downregulated
MKX	150.093	-1.64598	0.331793	-4.96086	7.01827e-07	8.96854e-06	downregulated
MLF1	1057.51	-1.68263	0.22141	-7.59962	2.97001e-14	1.20473e-12	downregulated
MMP12	81.9871	2.21719	0.434435	5.10363	3.33207e-07	4.55904e-06	upregulated
MMP13	1283.7	1.17902	0.165071	7.14248	9.16625e-13	2.95065e-11	upregulated
MMP3	31.7821	1.61646	0.626495	2.58017	0.00987523	0.0403115	upregulated
MMP7	1206.53	1.5876	0.163602	9.70401	2.89876e-22	5.49993e-20	upregulated
MMP9	46518.8	1.29758	0.162731	7.97376	1.53923e-15	7.49232e-14	upregulated
MNS1	823.412	-2.07315	0.27232	-7.61292	2.67966e-14	1.09667e-12	downregulated
MOBP	131.231	-2.39653	0.424905	-5.64014	1.69907e-08	2.84887e-07	downregulated
MOK	1053.36	-1.57826	0.170936	-9.23306	2.63005e-20	3.61081e-18	downregulated
MORN1	604.921	-1.49494	0.203877	-7.33257	2.25788e-13	7.92629e-12	downregulated
MORN2	1909.71	-1.85613	0.224075	-8.2835	1.19605e-16	7.53154e-15	downregulated
MORN3	235.578	-1.88519	0.265928	-7.08912	1.34966e-12	4.20146e-11	downregulated
MORN5	772.126	-2.44077	0.546938	-4.4626	8.09717e-06	8.23717e-05	downregulated
MPP2	19.086	-2.70382	1.00829	-2.6816	0.00732711	0.0315115	downregulated
MPP3	118.888	1.57874	0.299453	5.27208	1.34888e-07	1.96437e-06	upregulated
MRAP2	154.72	-1.32531	0.272711	-4.85977	1.1752e-06	1.44987e-05	downregulated
MRGPRX3	26.4821	1.82204	0.659231	2.76389	0.00571175	0.0256351	upregulated
MROH9	533.156	-2.68847	0.308316	-8.71985	2.7858e-18	2.43873e-16	downregulated
MRVI1	54.1708	-1.80082	0.444667	-4.04982	5.12578e-05	0.000434493	downregulated
MS4A8	864.805	-2.62159	0.274004	-9.56773	1.09282e-21	1.90803e-19	downregulated
MSC	117.86	2.4119	0.479386	5.03123	4.87331e-07	6.4428e-06	upregulated
MSTO2P	31.9472	1.18962	0.569358	2.0894	0.0366717	0.11396	upregulated
MSX1	45.0289	1.0334	0.498541	2.07285	0.0381859	0.117686	upregulated
MT2A	5759.97	1.14396	0.126155	9.06784	1.21398e-19	1.46618e-17	upregulated
MTND1P23	206.353	1.25361	0.352534	3.55601	0.000376534	0.00251906	upregulated
MTTP	13.767	-4.35435	1.38771	-3.13779	0.00170226	0.00924367	downregulated
MUC12	178.885	-2.04371	0.309683	-6.59935	4.12958e-11	1.04958e-09	downregulated
MUC15	626.239	-1.69493	0.293938	-5.76629	8.10356e-09	1.42727e-07	downregulated
MUC21	36.292	-3.0862	0.795485	-3.87964	0.000104609	0.000808634	downregulated
MUC5AC	1327.22	2.03178	0.15911	12.7697	2.42205e-37	3.89054e-34	upregulated
MUC5B	14747.1	2.43449	0.164421	14.8064	1.33162e-49	4.27796e-46	upregulated
MYB	1012.2	-1.56242	0.163477	-9.55743	1.20713e-21	2.06277e-19	downregulated
MYCBP	1562.34	-1.14379	0.165165	-6.92515	4.35504e-12	1.29068e-10	downregulated
MYCBPAP	401.978	-1.41885	0.187281	-7.57602	3.56325e-14	1.43091e-12	downregulated
MYCT1	11.091	-3.25947	1.06132	-3.07116	0.00213228	0.0111821	downregulated
MYLK3	310.693	-1.55778	0.217895	-7.14921	8.72798e-13	2.82656e-11	downregulated
NAT1	548.683	-1.35554	0.232249	-5.8366	5.32782e-09	9.69205e-08	downregulated
NAT14	748.086	-1.1885	0.163295	-7.27823	3.38238e-13	1.15845e-11	downregulated
NCALD	181.824	-1.65931	0.271334	-6.11538	9.63248e-10	1.9939e-08	downregulated
NCAPG	43.9582	-1.27789	0.523155	-2.44266	0.0145793	0.0551029	downregulated
NCBP2L	55.7078	-1.8281	0.498046	-3.67054	0.000242037	0.00169997	downregulated
NCMAP	253.971	1.13422	0.2115	5.36277	8.19543e-08	1.23493e-06	upregulated
NDUFA4L2	46.8308	-1.48235	0.485363	-3.05409	0.00225741	0.0117573	downregulated
NEK10	1517.76	-1.77814	0.446681	-3.98078	6.86884e-05	0.000559788	downregulated
NEK11	868.343	-1.65009	0.209389	-7.88048	3.26113e-15	1.51836e-13	downregulated
NEK2	567.258	-1.39026	0.221602	-6.27365	3.5268e-10	7.79244e-09	downregulated
NEK5	840.73	-2.08299	0.241094	-8.63974	5.63414e-18	4.68918e-16	downregulated
NEURL3	138.148	1.33749	0.27493	4.86485	1.14545e-06	1.41642e-05	upregulated
NFAM1	26.25	1.67904	0.594921	2.82229	0.00476817	0.0220089	upregulated
NFASC	210.292	-1.87122	0.312078	-5.99599	2.02248e-09	3.95221e-08	downregulated
NFATC2	124.707	-1.62218	0.372563	-4.35411	1.33608e-05	0.000128358	downregulated
NGEF	241.395	-2.53888	0.262313	-9.67879	3.71068e-22	6.77325e-20	downregulated
NHLH1	6.9269	3.45095	1.6418	2.10193	0.0355596	NA	upregulated
NHLRC4	431.359	-2.44457	0.28417	-8.60247	7.8021e-18	6.29774e-16	downregulated
NIPSNAP3B	71.1462	-1.42456	0.371599	-3.8336	0.000126284	0.000955035	downregulated
NLRC3	115.152	-1.32666	0.333794	-3.97449	7.05292e-05	0.000573045	downregulated
NME5	918.795	-2.01269	0.509941	-3.9469	7.91691e-05	0.000632683	downregulated
NME7	794.127	-1.15287	0.19978	-5.77072	7.89322e-09	1.39328e-07	downregulated
NME9	377.151	-1.9235	0.238512	-8.06461	7.34728e-16	3.79484e-14	downregulated
NMU	78.5618	-1.39026	0.35817	-3.88157	0.000103784	0.000803026	downregulated
NNMT	71.4965	1.23577	0.473221	2.6114	0.00901722	0.0374348	upregulated
NOMO3	41.636	1.31198	0.498439	2.63218	0.00848398	0.0355169	upregulated
NOS2	33.6558	-1.17477	0.533245	-2.20306	0.0275902	0.0908159	downregulated
NOS3	50.9799	-1.73325	0.446924	-3.87818	0.000105243	0.000812085	downregulated
NOX1	38.9148	1.3909	0.557334	2.49564	0.0125731	0.0490427	upregulated
NOXRED1	76.4117	-1.47036	0.421147	-3.49132	0.000480643	0.00312068	downregulated
NPC1L1	19.3172	-1.43184	0.691432	-2.07084	0.0383738	0.118129	downregulated
NPHP1	1992.78	-1.73311	0.189089	-9.16557	4.92856e-20	6.38447e-18	downregulated
NPIPA5	27.6247	-5.95061	2.34814	-2.53418	0.0112711	0.04507	downregulated
NPIPA7	48.391	-1.07669	0.481836	-2.23457	0.0254459	0.0854521	downregulated
NR5A2	19.6437	-1.88884	0.759594	-2.48664	0.0128956	0.0500585	downregulated
NRCAM	848.636	1.05668	0.142088	7.43682	1.03134e-13	3.86651e-12	upregulated
NRG4	129.751	-1.40241	0.336968	-4.16184	3.15694e-05	0.000282192	downregulated
NSUN7	977.329	-1.54263	0.197268	-7.81997	5.2834e-15	2.37723e-13	downregulated
NUCB2	2241.8	-1.21539	0.190871	-6.36758	1.92031e-10	4.43035e-09	downregulated
NUDC	3854.13	-1.15451	0.142371	-8.10916	5.09711e-16	2.74748e-14	downregulated
NUDT7	122.162	-1.73636	0.349073	-4.9742	6.55168e-07	8.41062e-06	downregulated
NUF2	75.674	-1.41296	0.373278	-3.78526	0.000153545	0.00112724	downregulated
NUP210	114.553	-1.19023	0.300222	-3.96452	7.35445e-05	0.000593939	downregulated
NUP62CL	184.604	-1.63975	0.351332	-4.66725	3.05264e-06	3.43619e-05	downregulated
NUSAP1	53.2381	-1.15266	0.421031	-2.7377	0.00618698	0.0273929	downregulated
NWD1	2256.7	-2.61342	0.594088	-4.39905	1.08728e-05	0.000106819	downregulated
NXF2	20.5854	-2.13585	0.743123	-2.87415	0.00405111	0.0192353	downregulated
NXF2B	55.8941	-2.32602	0.53135	-4.37756	1.20013e-05	0.000116745	downregulated
NXF3	21.3639	-2.2849	0.797506	-2.86505	0.00416942	0.0196807	downregulated
NXNL2	166.059	1.37421	0.252888	5.43405	5.50897e-08	8.53333e-07	upregulated
OAF	374.999	1.25406	0.185267	6.76892	1.29751e-11	3.57495e-10	upregulated
OCA2	68.3294	-1.0857	0.41459	-2.61872	0.00882598	0.0367665	downregulated
ODAPH	26.1663	1.49429	0.665921	2.24394	0.0248359	0.0839167	upregulated
ODF2	1682.16	-1.43877	0.145644	-9.87865	5.15236e-23	1.1035e-20	downregulated
ODF3B	2472.31	-1.2733	0.127401	-9.99441	1.61243e-23	4.04695e-21	downregulated
OLFM4	124.362	4.01038	0.534621	7.50135	6.31644e-14	2.43729e-12	upregulated
OMG	1720.55	-2.54811	0.662915	-3.84379	0.000121146	0.000922262	downregulated
OR2A4	7.03622	-3.52259	1.5397	-2.28785	0.0221463	NA	downregulated
OR2I1P	609.346	1.59594	0.612223	2.6068	0.00913935	0.0378755	upregulated
OR7E36P	21.345	-2.31208	0.871475	-2.65307	0.00797632	0.0338057	downregulated
OR7E47P	47.5308	-4.32376	1.56318	-2.76601	0.00567471	0.0255259	downregulated
OR7E91P	24.7589	-2.05718	0.685121	-3.00265	0.00267644	0.0135322	downregulated
ORAI2	1135.36	-1.16641	0.163875	-7.11768	1.09755e-12	3.47731e-11	downregulated
OSBPL6	151.909	-1.03542	0.269942	-3.8357	0.000125205	0.000948367	downregulated
OSCP1	1107.06	-1.65548	0.246433	-6.71777	1.84529e-11	4.94839e-10	downregulated
OSMR	2258.09	1.1709	0.136365	8.58652	8.96398e-18	7.1636e-16	upregulated
P2RX5	14.8788	1.89228	0.866124	2.18476	0.0289063	0.0942421	upregulated
P2RX6	32.867	-1.59123	0.541637	-2.93782	0.00330531	0.0161627	downregulated
P4HTM	2183.4	-1.06617	0.124445	-8.56741	1.05841e-17	8.37501e-16	downregulated
PACRG	452.706	-2.00654	0.322554	-6.22078	4.94703e-10	1.06663e-08	downregulated
PADI1	167.347	-1.05579	0.290002	-3.64062	0.000271984	0.00188884	downregulated
PAIP2B	274.545	-1.48932	0.23959	-6.2161	5.09664e-10	1.09302e-08	downregulated
PAPPA	219.091	1.02443	0.229283	4.46799	7.89592e-06	8.0682e-05	upregulated
PAPSS2	694.81	1.20757	0.168285	7.17578	7.18978e-13	2.35693e-11	upregulated
PAQR5	92.8492	-1.6955	0.344579	-4.92048	8.63301e-07	1.08769e-05	downregulated
PARM1	1015.1	1.5383	0.150329	10.2329	1.41218e-24	4.20072e-22	upregulated
PATL2	39.7018	-1.09118	0.481921	-2.26424	0.0235595	0.0805698	downregulated
PAX3	81.9358	-1.65151	0.364025	-4.5368	5.71132e-06	6.02766e-05	downregulated
PAX8	75.0788	1.0716	0.408396	2.62392	0.00869239	0.0362801	upregulated
PBK	34.7061	-1.49618	0.546898	-2.73576	0.0062236	0.0275398	downregulated
PCDH19	27.2877	-1.45472	0.625831	-2.32447	0.0201005	0.071126	downregulated
PCDH20	138.8	1.2565	0.339961	3.69601	0.000219015	0.00155321	upregulated
PCDHGA11	59.4055	1.05117	0.399124	2.63369	0.00844625	0.0353866	upregulated
PCDHGA12	27.5079	1.57124	0.676324	2.3232	0.0201684	0.071295	upregulated
PCDHGA4	62.6378	1.04389	0.452234	2.3083	0.0209824	0.0735401	upregulated
PCP4L1	111.539	-1.20546	0.321786	-3.74616	0.000179562	0.00130626	downregulated
PCSK1N	156.828	-1.70338	0.378861	-4.49606	6.92245e-06	7.16465e-05	downregulated
PCYT1B	123.456	-1.84805	0.353987	-5.22067	1.78277e-07	2.54322e-06	downregulated
PDE4B	58.923	1.6875	0.491692	3.43202	0.000599101	0.00376943	upregulated
PDE6B	214.727	-1.04365	0.254173	-4.10606	4.02457e-05	0.000351723	downregulated
PDGFB	526.247	1.59736	0.218038	7.32606	2.3702e-13	8.29465e-12	upregulated
PDPN	1238.75	1.24129	0.189622	6.54612	5.90495e-11	1.46602e-09	upregulated
PDZRN3	12.4856	1.85361	0.900231	2.05904	0.0394906	0.120856	upregulated
PECR	215.812	-1.30752	0.294644	-4.43762	9.09598e-06	9.14323e-05	downregulated
PFKFB4	250.443	1.18735	0.23304	5.09503	3.48692e-07	4.74262e-06	upregulated
PHC1P1	49.5089	-1.03924	0.497119	-2.09053	0.0365706	0.113756	downregulated
PHF19	107.888	1.00445	0.313445	3.20457	0.00135266	0.0076211	upregulated
PHOSPHO2	80.7921	-1.05503	0.343299	-3.07321	0.00211767	0.01112	downregulated
PHTF1	1144.94	-1.08025	0.189145	-5.71119	1.12188e-08	1.93563e-07	downregulated
PID1	45.7061	1.97576	0.489583	4.03561	5.44615e-05	0.000458499	upregulated
PIFO	4119.05	-2.04426	0.423274	-4.82963	1.36789e-06	1.65206e-05	downregulated
PIH1D2	416.314	-2.2247	0.291258	-7.63824	2.20211e-14	9.21159e-13	downregulated
PIH1D3	293.536	-2.49151	0.351312	-7.09201	1.32179e-12	4.13878e-11	downregulated
PIK3AP1	82.2039	-2.22157	0.463984	-4.78803	1.68426e-06	1.9981e-05	downregulated
PINLYP	76.206	-1.39672	0.382155	-3.65486	0.000257323	0.00179322	downregulated
PKIA	66.7884	1.33076	0.380019	3.50182	0.000462088	0.00301729	upregulated
PKIG	787.249	-1.51343	0.194828	-7.76807	7.96914e-15	3.48797e-13	downregulated
PLA2G4C	34.679	1.1962	0.569705	2.09969	0.0357566	0.111808	upregulated
PLAC8	1367.24	-1.70104	0.233816	-7.27514	3.46069e-13	1.17773e-11	downregulated
PLCH1	386.179	-1.96015	0.280162	-6.99648	2.62474e-12	7.95493e-11	downregulated
PLEKHA4	272.172	1.0342	0.217294	4.75945	1.94117e-06	2.26771e-05	upregulated
PLEKHB1	757.13	-1.83443	0.20747	-8.84192	9.40858e-19	9.04971e-17	downregulated
PLEKHO1	147.923	1.00261	0.279892	3.58215	0.000340777	0.00230383	upregulated
PLK4	772.564	-1.47848	0.2193	-6.74181	1.56424e-11	4.2587e-10	downregulated
PLPP4	16.6284	1.67896	0.807162	2.08008	0.0375185	0.115874	upregulated
PLPPR3	1951.42	-1.70921	0.205504	-8.31715	9.01001e-17	5.74316e-15	downregulated
PLXND1	412.556	1.39846	0.185272	7.54812	4.41576e-14	1.74705e-12	upregulated
PMEPA1	5142.03	1.15686	0.127195	9.09517	9.44403e-20	1.16692e-17	upregulated
PNLDC1	32.0406	-2.02917	0.596203	-3.40349	0.000665313	0.00412517	downregulated
PNLIPRP3	200.127	1.98596	0.280911	7.06973	1.55237e-12	4.80458e-11	upregulated
POC1A	336.919	-1.04138	0.236722	-4.39916	1.08669e-05	0.000106819	downregulated
POC1B-GALNT4	118.174	-1.74872	0.318854	-5.48438	4.1492e-08	6.53418e-07	downregulated
POLQ	104.183	-1.95122	0.318245	-6.13118	8.72311e-10	1.81502e-08	downregulated
POLR2I	906.814	-1.31836	0.157324	-8.37989	5.29759e-17	3.54564e-15	downregulated
POPDC3	39.0729	1.86108	0.508297	3.6614	0.000250845	0.00175417	upregulated
POU2AF1	158.918	-1.63467	0.273772	-5.97092	2.35917e-09	4.54381e-08	downregulated
POU2F2	134.531	1.15248	0.295379	3.90171	9.55138e-05	0.000747315	upregulated
PPIL6	1328.01	-1.87014	0.249749	-7.48806	6.99005e-14	2.66701e-12	downregulated
PPM1E	128.604	-1.85001	0.425585	-4.34697	1.3803e-05	0.000131878	downregulated
PPOX	1008.44	-1.42605	0.186747	-7.63627	2.23604e-14	9.28099e-13	downregulated
PPP1R10	332.444	-2.65451	1.25841	-2.10942	0.0349087	0.10969	downregulated
PPP1R18	487.742	1.04106	0.189178	5.50304	3.73292e-08	5.91339e-07	upregulated
PPP1R1B	27.204	-2.7038	0.657516	-4.11214	3.92004e-05	0.000343897	downregulated
PPP1R32	357.731	-2.079	0.232648	-8.93627	4.02541e-19	4.19872e-17	downregulated
PPP1R36	112.654	-1.9905	0.316363	-6.29181	3.13782e-10	7.01148e-09	downregulated
PPP1R3G	27.4624	1.43903	0.59966	2.39974	0.0164068	0.0606681	upregulated
PPP1R42	174.568	-2.20424	0.368344	-5.98418	2.17482e-09	4.21402e-08	downregulated
PPT2-EGFL8	19.3733	-2.22738	1.10403	-2.0175	0.0436436	0.131135	downregulated
PRG2	3.41542	4.14348	2.03357	2.03754	0.0415958	NA	upregulated
PRKAR2B	233.294	1.67936	0.255054	6.58434	4.56923e-11	1.15402e-09	upregulated
PROS1	743.732	-2.21298	0.225068	-9.83249	8.15757e-23	1.70175e-20	downregulated
PRPH	314.781	-2.29403	0.285445	-8.03669	9.23e-16	4.64769e-14	downregulated
PRR18	197.104	-2.39322	0.354219	-6.75632	1.41538e-11	3.87314e-10	downregulated
PRR29	1559.99	-2.07567	0.246433	-8.42284	3.67472e-17	2.5776e-15	downregulated
PRR7	418.055	-1.57707	0.262228	-6.0141	1.80885e-09	3.56511e-08	downregulated
PRRT1B	31.2916	-2.02186	0.598698	-3.3771	0.000732544	0.00448945	downregulated
PRRT3	574.156	-1.48942	0.189359	-7.86555	3.67493e-15	1.69354e-13	downregulated
PRSS3	87.2801	-1.17677	0.422933	-2.7824	0.00539582	0.0244415	downregulated
PRTFDC1	37.8909	1.17693	0.502577	2.34179	0.0191913	0.0685195	upregulated
PRUNE2	155.23	-2.18794	0.370167	-5.91067	3.4072e-09	6.43123e-08	downregulated
PSENEN	2967.94	-1.66156	0.173615	-9.57039	1.06505e-21	1.87999e-19	downregulated
PSTPIP2	862.917	1.63881	0.140914	11.6299	2.90552e-31	2.45639e-28	upregulated
PTGER2	103.778	-1.1193	0.340049	-3.29158	0.000996268	0.00584885	downregulated
PTGES	1066.09	1.23864	0.166212	7.45217	9.18164e-14	3.47023e-12	upregulated
PTGS2	1669.57	1.60084	0.126543	12.6506	1.11036e-36	1.62143e-33	upregulated
PTPN22	25.7131	1.1743	0.59086	1.98745	0.0468731	0.138241	upregulated
PTPRCAP	10.2689	-3.13647	1.23905	-2.53135	0.0113623	0.0453448	downregulated
PTPRH	269.891	1.02652	0.204833	5.01149	5.40099e-07	7.10534e-06	upregulated
PTPRT	6.53835	-4.10737	1.71171	-2.39957	0.0164145	NA	downregulated
PVRIG	34.4079	-1.97469	0.573912	-3.44076	0.000580089	0.00366705	downregulated
PWWP3B	27.5976	-1.63889	0.825775	-1.98467	0.0471816	0.138831	downregulated
PYGM	24.0596	1.63604	0.705368	2.31941	0.0203728	0.0718912	upregulated
PZP	181.483	-3.48139	0.281246	-12.3784	3.41901e-35	4.22458e-32	downregulated
RAB30	200.82	1.25902	0.250015	5.03576	4.75945e-07	6.30785e-06	upregulated
RAB36	2074.73	-1.69634	0.193361	-8.7729	1.74122e-18	1.58018e-16	downregulated
RAB3B	121.404	-1.40346	0.314723	-4.45935	8.22094e-06	8.3525e-05	downregulated
RABL2A	1104.87	-1.35793	0.162802	-8.34097	7.36811e-17	4.79166e-15	downregulated
RABL2B	1897.83	-1.36956	0.161496	-8.48046	2.24299e-17	1.63769e-15	downregulated
RAD51AP1	69.8782	-1.11208	0.418726	-2.65586	0.00791067	0.0335984	downregulated
RADX	49.4764	-1.35155	0.46332	-2.91711	0.00353296	0.0170934	downregulated
RAET1E	427.521	-2.18559	0.221535	-9.86565	5.8651e-23	1.23962e-20	downregulated
RAET1L	66.6578	-1.15562	0.434447	-2.65998	0.00781448	0.0332639	downregulated
RARRES1	9319.06	1.98086	0.113309	17.482	1.96538e-68	1.05233e-64	upregulated
RASAL1	48.0261	-1.39652	0.505579	-2.76223	0.00574086	0.0257154	downregulated
RASSF2	122.445	-2.01954	0.412359	-4.89752	9.70523e-07	1.21319e-05	downregulated
RBKS	243.22	-1.24885	0.235845	-5.29522	1.18872e-07	1.74538e-06	downregulated
RBM20	56.6274	-2.08608	0.445666	-4.68082	2.85731e-06	3.24131e-05	downregulated
RBM24	119.343	-3.04368	0.389473	-7.81485	5.5028e-15	2.46903e-13	downregulated
RBMS1P1	66.1088	1.54014	0.450662	3.4175	0.000631993	0.00394221	upregulated
RBP2	11.048	-2.39254	0.985087	-2.42876	0.0151504	0.0568731	downregulated
RCN1P2	25.1998	1.34661	0.599494	2.24625	0.024688	0.0835574	upregulated
RDM1	3.74713	-3.8018	1.85205	-2.05275	0.040097	NA	downregulated
REC8	362.41	-1.05421	0.189234	-5.57094	2.53362e-08	4.13173e-07	downregulated
REEP1	37.7993	-2.47392	0.569029	-4.34761	1.37629e-05	0.000131591	downregulated
REEP2	122.972	-1.51653	0.296285	-5.11849	3.07997e-07	4.23213e-06	downregulated
RET	41.4073	-3.37479	0.569181	-5.9292	3.04406e-09	5.77293e-08	downregulated
REXO5	259.902	-1.28526	0.236903	-5.42523	5.78786e-08	8.94806e-07	downregulated
RFLNA	45.6516	1.90065	0.549863	3.45658	0.000547068	0.00348574	upregulated
RFLNB	48.3804	1.05191	0.468856	2.24357	0.0248598	0.0839442	upregulated
RFX2	1381.2	-1.90808	0.220977	-8.63476	5.88515e-18	4.87285e-16	downregulated
RFX3	1756.55	-1.58849	0.186671	-8.50959	1.74547e-17	1.31631e-15	downregulated
RFX8	16.5191	-1.86878	0.86696	-2.15555	0.0311189	0.0998329	downregulated
RGS22	393.622	-2.19405	0.32856	-6.67778	2.42595e-11	6.37774e-10	downregulated
RGS7BP	11.9696	2.20879	0.920767	2.39886	0.0164461	0.0607995	upregulated
RHBDF2	2559.98	1.09231	0.158789	6.87899	6.02765e-12	1.72897e-10	upregulated
RHEBL1	91.348	-1.32189	0.443558	-2.98021	0.00288054	0.0144054	downregulated
RIBC1	482.36	-2.03205	0.226874	-8.9567	3.34544e-19	3.60656e-17	downregulated
RIBC2	693.303	-1.69973	0.187507	-9.06486	1.24765e-19	1.49559e-17	downregulated
RIIAD1	174.885	-2.2156	0.31959	-6.93262	4.13107e-12	1.23112e-10	downregulated
RIMKLA	21.9305	-1.66373	0.699337	-2.37901	0.0173594	0.0634879	downregulated
RIPOR2	432.143	-2.37531	0.316996	-7.4932	6.72143e-14	2.58292e-12	downregulated
RLN2	7.35546	-2.88718	1.22	-2.36653	0.0179556	0.0651503	downregulated
RNASE1	17.4392	-2.03314	0.821417	-2.47516	0.0133177	0.0513125	downregulated
RNASEK-C17orf49	17.1231	2.1456	0.868195	2.47134	0.0134609	0.051728	upregulated
RND1	228.3	1.28017	0.279982	4.57235	4.82292e-06	5.18198e-05	upregulated
RND2	76.4742	-1.3864	0.383906	-3.61131	0.000304657	0.00209133	downregulated
RNF157	32.8089	-1.50653	0.650148	-2.31721	0.0204922	0.0722171	downregulated
RNF165	73.105	1.63928	0.381658	4.29516	1.7457e-05	0.000163125	upregulated
RNF175	51.7014	1.15679	0.427988	2.70285	0.0068747	0.0299102	upregulated
RNF182	23.4292	-2.07466	0.663292	-3.12782	0.00176105	0.00952129	downregulated
RNF32	140.401	-1.22088	0.288989	-4.22466	2.39298e-05	0.000218525	downregulated
RNF7P1	19.2385	-1.68416	0.715963	-2.3523	0.0186578	0.0670621	downregulated
ROBO3	171.342	1.02306	0.257321	3.9758	7.01443e-05	0.000570784	upregulated
ROBO4	24.6216	1.59495	0.635062	2.51149	0.0120222	0.0473057	upregulated
ROPN1B	181.529	-2.15042	0.319309	-6.7346	1.64384e-11	4.46031e-10	downregulated
ROPN1L	3031.47	-2.06451	0.204414	-10.0997	5.54335e-24	1.48405e-21	downregulated
ROR1	34.4528	1.06962	0.538804	1.98518	0.047124	0.138722	upregulated
ROS1	163.2	1.62396	0.293146	5.53978	3.02858e-08	4.87944e-07	upregulated
RP1	1101.49	-2.45563	0.265314	-9.25557	2.13082e-20	3.0024e-18	downregulated
RPE65	3.93975	-4.24822	1.95999	-2.16747	0.0301989	NA	downregulated
RPGR	778.123	-1.67233	0.235465	-7.10224	1.22753e-12	3.85866e-11	downregulated
RPGRIP1L	1005.04	-1.54175	0.191714	-8.0419	8.84556e-16	4.46812e-14	downregulated
RPL12P7	5.71151	-4.65686	1.74182	-2.67356	0.00750516	NA	downregulated
RPL32P3	366.596	-1.39796	0.196019	-7.13174	9.9107e-13	3.16492e-11	downregulated
RPL7AP64	12.2582	-2.09525	0.9114	-2.29894	0.0215083	0.0750896	downregulated
RPLP0P2	30.4473	1.50227	0.563769	2.66469	0.00770604	0.032877	upregulated
RPS23P7	3.94138	4.39231	1.93426	2.2708	0.0231594	NA	upregulated
RPS2P32	17.7778	-1.68601	0.757816	-2.22483	0.0260927	0.0869378	downregulated
RPS3AP34	18.787	-1.72531	0.726604	-2.37449	0.0175731	0.0640374	downregulated
RPSAP52	26.3184	1.4518	0.630597	2.30226	0.0213207	0.0744672	upregulated
RPTN	5.46669	-3.79524	1.54433	-2.45753	0.0139897	NA	downregulated
RRAD	5182.53	-1.34653	0.206756	-6.51268	7.38209e-11	1.80485e-09	downregulated
RRM2P3	35.6751	-2.13684	0.548546	-3.89546	9.80106e-05	0.000764616	downregulated
RSPH1	4144.44	-2.20262	0.219157	-10.0504	9.14722e-24	2.36987e-21	downregulated
RSPH10B	685.369	-2.20793	0.223053	-9.89869	4.21759e-23	9.28044e-21	downregulated
RSPH10B2	308.872	-1.92914	0.362875	-5.31627	1.05917e-07	1.56806e-06	downregulated
RSPH14	312.183	-2.3199	0.298356	-7.7756	7.50914e-15	3.29561e-13	downregulated
RSPH4A	2567.37	-2.10301	0.470216	-4.47244	7.73329e-06	7.92724e-05	downregulated
RSPH9	1623.53	-2.01198	0.238484	-8.43657	3.26795e-17	2.3227e-15	downregulated
RTP4	165.65	-1.09415	0.279539	-3.91412	9.07363e-05	0.000713759	downregulated
RUNDC3B	36.9756	-1.89868	0.513653	-3.69643	0.000218651	0.00155132	downregulated
RUVBL1	1151.49	-1.27156	0.157531	-8.07179	6.92763e-16	3.62471e-14	downregulated
RUVBL2	3857.62	-1.31619	0.160849	-8.18275	2.7743e-16	1.59726e-14	downregulated
S1PR3	55.6078	1.56247	0.423862	3.68627	0.000227568	0.00160748	upregulated
S1PR4	17.0351	-1.77856	0.755372	-2.35455	0.018545	0.0668511	downregulated
SAA1	22594.2	2.06064	0.17149	12.0161	2.92386e-33	3.13106e-30	upregulated
SAA2	11711	2.0352	0.169225	12.0266	2.57415e-33	2.95347e-30	upregulated
SAA2-SAA4	673.588	1.22773	0.166353	7.38024	1.58e-13	5.71612e-12	upregulated
SAA4	311.165	1.85092	0.274513	6.74258	1.55598e-11	4.24342e-10	upregulated
SACS	475.495	1.0123	0.190581	5.31165	1.08635e-07	1.60534e-06	upregulated
SAMD15	482.421	-2.0933	0.29815	-7.02096	2.20343e-12	6.74166e-11	downregulated
SAMHD1	2615.53	-1.41105	0.211564	-6.6696	2.56502e-11	6.69949e-10	downregulated
SAXO2	2434.56	-2.08857	0.227168	-9.19394	3.78701e-20	5.06923e-18	downregulated
SBSN	36.122	-1.89984	0.63565	-2.98881	0.00280065	0.0140681	downregulated
SCARF2	184.3	-1.05023	0.304539	-3.44858	0.000563538	0.0035765	downregulated
SCEL	940.797	-1.12222	0.149304	-7.51634	5.63313e-14	2.18563e-12	downregulated
SCG3	33.7805	-1.46338	0.52883	-2.76721	0.00565384	0.0254391	downregulated
SCGB1A1	7757.34	1.46679	0.147036	9.97575	1.94622e-23	4.66598e-21	upregulated
SCGB2A1	167.091	-2.61088	0.363953	-7.17368	7.30098e-13	2.38851e-11	downregulated
SCN1B	74.4422	1.66681	0.418887	3.97914	6.91656e-05	0.000563391	upregulated
SCN3B	43.2238	1.46777	0.477273	3.07533	0.00210272	0.0110596	upregulated
SCUBE1	19.6138	-2.74908	0.819143	-3.35604	0.000790661	0.0047926	downregulated
SEC14L4	65.6908	-2.04299	0.394375	-5.18032	2.21503e-07	3.11697e-06	downregulated
SEMA3D	21.2131	1.39179	0.649317	2.14347	0.0320755	0.102269	upregulated
SEMA5B	283.259	1.32348	0.205726	6.43321	1.24935e-10	2.94689e-09	upregulated
SEMA6A	489.242	1.06363	0.289078	3.67937	0.000233809	0.00164795	upregulated
SEMA7A	550.288	1.31128	0.173107	7.57496	3.59234e-14	1.439e-12	upregulated
SENP3-EIF4A1	44.9943	1.73263	0.533808	3.24578	0.00117128	0.00673624	upregulated
SERPINA3	24870.3	2.36431	0.389832	6.06495	1.31997e-09	2.667e-08	upregulated
SERPINB11	165.867	-2.21924	0.290823	-7.63089	2.3313e-14	9.62664e-13	downregulated
SERPINB2	2025.82	-1.0148	0.122607	-8.27682	1.26513e-16	7.87668e-15	downregulated
SERPINB7	920.086	1.19481	0.260896	4.57963	4.65789e-06	5.02146e-05	upregulated
SERPINE1	8547.24	1.13745	0.157199	7.23576	4.62925e-13	1.55564e-11	upregulated
SERPINI1	38.0629	-1.10984	0.516076	-2.15053	0.0315132	0.100896	downregulated
SERPINI2	115.146	-2.14574	0.316248	-6.78499	1.16093e-11	3.22073e-10	downregulated
SFRP1	37.7086	1.2424	0.574563	2.16233	0.0305925	0.0984433	upregulated
SH3GL3	51.981	-2.14717	0.48066	-4.46713	7.92748e-06	8.09016e-05	downregulated
SH3PXD2B	3884.97	1.0075	0.120336	8.37239	5.64603e-17	3.74761e-15	upregulated
SH3RF3	46.8692	-1.72729	0.532905	-3.24126	0.00119001	0.00682686	downregulated
SHC2	664.244	1.13866	0.187976	6.05748	1.38267e-09	2.77623e-08	upregulated
SHF	81.625	-1.05697	0.346719	-3.0485	0.00229987	0.0119363	downregulated
SHISA8	159.968	-1.59167	0.309569	-5.14158	2.72441e-07	3.78893e-06	downregulated
SIAH3	19.3402	-2.97725	0.884421	-3.36633	0.000761768	0.00463847	downregulated
SIPA1	798.591	1.01398	0.166543	6.08842	1.14032e-09	2.33634e-08	upregulated
SLC13A5	502.018	1.48621	0.578396	2.56953	0.0101836	0.0413496	upregulated
SLC17A9	38.534	1.22815	0.48838	2.51475	0.0119118	0.046966	upregulated
SLC19A1	105.678	1.43088	0.323829	4.41864	9.93261e-06	9.89135e-05	upregulated
SLC22A4	549.184	-1.39185	0.219497	-6.34108	2.28157e-10	5.20582e-09	downregulated
SLC23A1	258.065	-2.4774	0.264545	-9.36474	7.62373e-21	1.13389e-18	downregulated
SLC25A14	358.356	-1.06661	0.212247	-5.02534	5.02552e-07	6.63311e-06	downregulated
SLC25A37	1712.32	1.14593	0.172264	6.65216	2.8883e-11	7.45897e-10	upregulated
SLC26A4	3206.14	5.67801	0.510277	11.1273	9.23757e-29	5.49567e-26	upregulated
SLC26A9	99.3715	2.02094	0.511977	3.94733	7.90265e-05	0.000632173	upregulated
SLC27A3	103.92	1.96789	0.420895	4.67548	2.93265e-06	3.31274e-05	upregulated
SLC28A2	57.2725	-1.64677	0.485669	-3.39072	0.000697089	0.0042984	downregulated
SLC2A6	245.319	1.26728	0.240933	5.25989	1.44138e-07	2.09528e-06	upregulated
SLC32A1	27.6214	-1.3841	0.630127	-2.19655	0.028053	0.0920937	downregulated
SLC38A8	15.4966	-1.83299	0.79124	-2.31661	0.0205251	0.0723015	downregulated
SLC39A14	582.613	1.18287	0.206517	5.72773	1.01781e-08	1.77322e-07	upregulated
SLC39A8	329.332	1.26435	0.207715	6.08693	1.15096e-09	2.35513e-08	upregulated
SLC41A2	321.432	1.00088	0.211367	4.73525	2.1878e-06	2.53555e-05	upregulated
SLC47A2	28.4772	-1.321	0.567827	-2.32641	0.0199967	0.0708439	downregulated
SLC4A4	588.296	1.07474	0.178557	6.01903	1.75466e-09	3.4668e-08	upregulated
SLC4A8	324.925	-1.18718	0.217174	-5.4665	4.59006e-08	7.18617e-07	downregulated
SLC51B	104.237	-1.96298	0.394515	-4.97568	6.50201e-07	8.36203e-06	downregulated
SLC52A1	83.5716	-1.05764	0.365983	-2.88985	0.00385426	0.0184528	downregulated
SLC5A9	28.4799	-1.70652	0.592521	-2.8801	0.00397548	0.0189265	downregulated
SLC6A15	113.593	1.24594	0.395499	3.15029	0.00163107	0.00892975	upregulated
SLC6A20	256.378	1.01849	0.290094	3.5109	0.000446593	0.0029304	upregulated
SLC9A7	602.181	1.00974	0.172049	5.86891	4.38661e-09	8.10842e-08	upregulated
SLC9C2	34.4171	-3.07644	0.693391	-4.4368	9.13043e-06	9.16639e-05	downregulated
SLCO4A1	84.1264	1.31078	0.340487	3.84973	0.000118248	0.00090148	upregulated
SLCO5A1	27.3648	-2.06686	0.645562	-3.20164	0.00136648	0.00768278	downregulated
SLFN13	1432.64	-1.34592	0.1658	-8.11778	4.7479e-16	2.58527e-14	downregulated
SLURP2	327.298	-1.59262	0.219489	-7.25606	3.98519e-13	1.34767e-11	downregulated
SMAD9	24.7157	1.6997	0.759737	2.23722	0.0252717	0.0850668	upregulated
SMIM11B	72.9262	1.34842	0.544634	2.47584	0.0132925	0.0512463	upregulated
SMIM22	774.56	-1.06399	0.179145	-5.93924	2.86347e-09	5.45622e-08	downregulated
SMIM34A	28.0924	-2.096	0.641231	-3.26871	0.0010804	0.00629468	downregulated
SMIM34B	127.246	-2.2951	0.35107	-6.53744	6.25789e-11	1.54409e-09	downregulated
SMIM5	253.213	-1.69228	0.261559	-6.46998	9.80161e-11	2.3464e-09	downregulated
SMIM6	26.4673	-1.69011	0.649248	-2.60318	0.00923647	0.0382188	downregulated
SMKR1	61.2241	-2.05868	0.495475	-4.15497	3.25334e-05	0.000290486	downregulated
SMN2	17.3935	-2.64257	1.02814	-2.57024	0.0101629	0.0412758	downregulated
SMOX	255.155	1.0618	0.207713	5.11184	3.19034e-07	4.37256e-06	upregulated
SMPD3	456.216	-1.19712	0.234104	-5.11364	3.16011e-07	4.33854e-06	downregulated
SNAI2	707.01	1.14709	0.189162	6.06403	1.32753e-09	2.6789e-08	upregulated
SNCAIP	87.7313	1.7314	0.356446	4.85741	1.1893e-06	1.46501e-05	upregulated
SNPH	171.623	1.05644	0.262158	4.02979	5.58261e-05	0.000468759	upregulated
SNRPCP3	16.7075	-2.17214	0.827647	-2.62448	0.00867812	0.0362415	downregulated
SNTN	1967.81	-2.62425	0.555634	-4.72298	2.32419e-06	2.67432e-05	downregulated
SNX18P3	97.5614	-1.35153	0.352307	-3.83624	0.000124933	0.000947498	downregulated
SOCS2	436.21	1.08403	0.2083	5.20419	1.94843e-07	2.7575e-06	upregulated
SOD2	5470.04	1.54759	0.105458	14.6749	9.3289e-49	2.4975e-45	upregulated
SORCS2	224.114	1.05162	0.265882	3.95521	7.6467e-05	0.000614145	upregulated
SORD2P	261.588	-1.0121	0.246117	-4.11226	3.91802e-05	0.000343897	downregulated
SPA17	1550.54	-1.85433	0.225073	-8.23878	1.73981e-16	1.04799e-14	downregulated
SPACA9	1222.37	-1.71401	0.212644	-8.0605	7.59858e-16	3.89955e-14	downregulated
SPAG16	894.36	-1.38575	0.2023	-6.84996	7.38704e-12	2.09643e-10	downregulated
SPAG17	2095.72	-2.16919	0.205969	-10.5316	6.17676e-26	2.48043e-23	downregulated
SPAG5	350.918	-1.40032	0.191653	-7.30654	2.74114e-13	9.55119e-12	downregulated
SPAG6	3456.7	-1.76658	0.393762	-4.48641	7.24341e-06	7.45839e-05	downregulated
SPAG8	616.453	-2.08186	0.252251	-8.25313	1.54302e-16	9.38844e-15	downregulated
SPATA17	678.445	-1.64129	0.25531	-6.42861	1.28779e-10	3.0331e-09	downregulated
SPATA18	3765.15	-1.6577	0.211455	-7.83948	4.52412e-15	2.05867e-13	downregulated
SPATA24	91.7008	-1.25706	0.338702	-3.7114	0.000206116	0.00147083	downregulated
SPATA33	380.836	-1.26962	0.228686	-5.55182	2.82715e-08	4.57788e-07	downregulated
SPATA4	180.33	-2.0045	0.308757	-6.49217	8.4611e-11	2.04377e-09	downregulated
SPATA6	769.905	-1.5553	0.227608	-6.83324	8.30177e-12	2.34361e-10	downregulated
SPATA6L	375.92	-1.15522	0.194469	-5.94038	2.84358e-09	5.4312e-08	downregulated
SPATA7	375.731	-1.04134	0.201092	-5.17841	2.23786e-07	3.14098e-06	downregulated
SPATS1	165.797	-2.1754	0.367609	-5.91771	3.26465e-09	6.16941e-08	downregulated
SPDEF	1017.9	1.25061	0.138838	9.0077	2.10426e-19	2.38033e-17	upregulated
SPEF1	968.302	-1.99446	0.24883	-8.01536	1.09812e-15	5.478e-14	downregulated
SPEF2	1342.7	-2.04658	0.23989	-8.53135	1.44645e-17	1.11169e-15	downregulated
SPEG	320.342	1.03175	0.2018	5.11275	3.17504e-07	4.35531e-06	upregulated
SPINK5	1255.16	-2.39619	0.258974	-9.25263	2.19035e-20	3.05945e-18	downregulated
SPNS3	26.5979	-1.69217	0.774619	-2.18452	0.0289241	0.0942793	downregulated
SPRR1A	85.4909	-1.88239	0.353011	-5.33238	9.69356e-08	1.44174e-06	downregulated
SPRR3	1729.13	-4.44323	0.497788	-8.92595	4.41909e-19	4.57961e-17	downregulated
SPTBN4	40.1416	-1.3023	0.598072	-2.1775	0.0294433	0.0955645	downregulated
SPTSSB	89.0457	-1.2237	0.329226	-3.7169	0.000201681	0.00144431	downregulated
SRCIN1	191.419	-1.55162	0.264849	-5.8585	4.67054e-09	8.55449e-08	downregulated
SRD5A2	220.729	-2.60316	0.345422	-7.53619	4.83917e-14	1.90053e-12	downregulated
SRGAP2D	35.889	-1.0665	0.514842	-2.07151	0.0383113	0.118005	downregulated
SSBP4	1732.36	-1.1845	0.132421	-8.94496	3.72097e-19	3.93224e-17	downregulated
SSXP10	4.82514	-4.29633	1.84247	-2.33183	0.0197096	NA	downregulated
ST8SIA6	21.9967	1.5645	0.777885	2.01122	0.0443017	0.132616	upregulated
STK33	844.81	-1.9151	0.236486	-8.09816	5.57974e-16	2.99757e-14	downregulated
STMND1	362.7	-1.85856	0.251933	-7.37718	1.61671e-13	5.82271e-12	downregulated
STOML3	698.641	-2.17302	0.265941	-8.17107	3.05661e-16	1.73492e-14	downregulated
STOX1	518.567	-1.65532	0.243839	-6.78859	1.13231e-11	3.15223e-10	downregulated
STPG1	659.246	-1.34886	0.17686	-7.6267	2.40844e-14	9.91967e-13	downregulated
STRA6	1859.83	2.08908	0.23663	8.82846	1.06128e-18	9.96917e-17	upregulated
STRBP	1497.8	-1.06664	0.152712	-6.98465	2.85562e-12	8.60597e-11	downregulated
STRIP2	104.04	1.27327	0.365342	3.48515	0.000491867	0.00317942	upregulated
STUM	596.103	-1.01626	0.245586	-4.1381	3.50192e-05	0.000309583	downregulated
STX1A	262.788	1.09292	0.220229	4.96266	6.9535e-07	8.89993e-06	upregulated
STX2	496.705	-1.00978	0.223975	-4.50847	6.5298e-06	6.79327e-05	downregulated
SVEP1	235.236	-1.52254	0.260613	-5.84215	5.15315e-09	9.39558e-08	downregulated
SVOPL	156.034	-1.50749	0.266767	-5.65097	1.59546e-08	2.69201e-07	downregulated
SYN2	18.8977	-2.1493	0.7316	-2.93781	0.00330539	0.0161627	downregulated
SYNE1	1725.79	-1.99522	0.243881	-8.18114	2.81176e-16	1.60731e-14	downregulated
SYNGAP1	1082.69	-1.65877	0.20893	-7.93935	2.03244e-15	9.6721e-14	downregulated
SYNPO	2947.33	1.02358	0.126599	8.08522	6.2053e-16	3.28963e-14	upregulated
SYS1-DBNDD2	46.7121	-1.59244	0.512126	-3.10947	0.00187424	0.0100387	downregulated
SYT16	111.107	-1.38365	0.341121	-4.05619	4.988e-05	0.000424151	downregulated
SYT7	1070.22	1.24849	0.172679	7.23014	4.82494e-13	1.6061e-11	upregulated
SYT8	610.341	-1.02084	0.190375	-5.36223	8.22022e-08	1.2375e-06	downregulated
SYTL3	670.771	-1.24056	0.149055	-8.32288	8.58541e-17	5.49432e-15	downregulated
TAF4B	87.9734	1.01041	0.336612	3.00172	0.00268461	0.0135692	upregulated
TAGLN3	84.5428	-1.85647	0.430764	-4.30971	1.6347e-05	0.000153917	downregulated
TBC1D29P	20.6311	1.32726	0.659126	2.01366	0.0440452	0.131996	upregulated
TBXAS1	84.5298	1.39606	0.337901	4.13158	3.60282e-05	0.00031763	upregulated
TCF24	10.2769	-2.06503	0.989032	-2.08793	0.0368039	0.114216	downregulated
TCHH	147.953	-1.29546	0.274276	-4.7232	2.32162e-06	2.67432e-05	downregulated
TCIM	1140.34	1.23739	0.193324	6.40059	1.54775e-10	3.60311e-09	upregulated
TCN1	1344.2	-1.33412	0.217552	-6.1324	8.65622e-10	1.80578e-08	downregulated
TCP11	25.9712	-2.00107	0.637752	-3.1377	0.0017028	0.00924367	downregulated
TCP11X2	23.774	-1.86336	0.686528	-2.71418	0.00664405	0.0290799	downregulated
TCTE1	562.472	-1.97571	0.246616	-8.01129	1.1351e-15	5.6275e-14	downregulated
TCTEX1D1	549.684	-2.27149	0.237612	-9.55963	1.18179e-21	2.04119e-19	downregulated
TCTEX1D2	874.792	-1.62215	0.193526	-8.3821	5.1991e-17	3.52e-15	downregulated
TCTEX1D4	355.03	-2.28736	0.274742	-8.32549	8.39827e-17	5.39605e-15	downregulated
TCTN1	1981.39	-1.52745	0.193902	-7.87742	3.34206e-15	1.54708e-13	downregulated
TCTN2	923.407	-1.27226	0.187552	-6.78354	1.17266e-11	3.24765e-10	downregulated
TEAD2	442.699	1.51197	0.270543	5.58865	2.28844e-08	3.75861e-07	upregulated
TEKT1	3125.93	-2.19712	0.407457	-5.39228	6.95695e-08	1.05924e-06	downregulated
TEKT2	1370.96	-2.02447	0.241534	-8.38173	5.21546e-17	3.52e-15	downregulated
TEKT3	43.5057	-2.37596	0.535435	-4.43744	9.10361e-06	9.14517e-05	downregulated
TEKT4	341.978	-3.41992	0.320804	-10.6605	1.55836e-26	6.41846e-24	downregulated
TESMIN	207.706	-1.17693	0.25404	-4.63285	3.60661e-06	3.98988e-05	downregulated
TEX21P	37.8427	-1.85001	0.566685	-3.26461	0.00109616	0.00637033	downregulated
TEX26	456.7	-2.59543	0.305196	-8.50414	1.82939e-17	1.36677e-15	downregulated
TEX9	562.841	-1.2981	0.241893	-5.36645	8.03012e-08	1.21229e-06	downregulated
TFF3	652.039	-2.22376	0.607382	-3.66122	0.000251013	0.00175458	downregulated
TFPI2	1102.43	1.3015	0.153897	8.45695	2.74469e-17	1.97704e-15	upregulated
TGFB1I1	283.887	1.12322	0.237991	4.7196	2.36305e-06	2.71514e-05	upregulated
TGFBR3	100.901	-1.16297	0.322185	-3.60962	0.000306643	0.00210316	downregulated
TGM2	3798.83	2.047	0.121476	16.8511	1.02959e-63	4.13458e-60	upregulated
TGM3	9.41649	-4.47847	1.47446	-3.03736	0.00238662	0.0122833	downregulated
TGM5	54.5977	-1.09373	0.459955	-2.37791	0.0174111	0.0635492	downregulated
TICAM2	32.811	1.13315	0.561164	2.01928	0.0434582	0.130676	upregulated
TIGD4	65.7171	-1.92149	0.448666	-4.28269	1.8465e-05	0.000172143	downregulated
TIMM22	176.616	4.76552	1.2496	3.81363	0.000136943	0.00102028	upregulated
TIMP4	125.973	-2.91417	0.420947	-6.92287	4.42573e-12	1.30922e-10	downregulated
TINAGL1	2907.22	1.132	0.124299	9.1071	8.46124e-20	1.06182e-17	upregulated
TLDC2	14.5811	-3.78658	1.1929	-3.17426	0.00150217	0.00834639	downregulated
TLL1	218.395	1.00911	0.303193	3.32829	0.000873801	0.00521392	upregulated
TLR2	2157.7	1.50055	0.137345	10.9253	8.72081e-28	4.51878e-25	upregulated
TLR4	50.0919	-1.1283	0.446577	-2.52655	0.0115189	0.0457424	downregulated
TMC3	54.2311	-1.06823	0.411084	-2.59858	0.00936103	0.0386149	downregulated
TMC4	51.8576	1.18778	0.55208	2.15147	0.0314394	0.10072	upregulated
TMEM106C	808.519	-1.00361	0.149347	-6.71998	1.81751e-11	4.89022e-10	downregulated
TMEM107	402.91	-1.34557	0.198425	-6.78123	1.19153e-11	3.28859e-10	downregulated
TMEM121	89.7718	-1.84718	0.370253	-4.98897	6.07033e-07	7.86352e-06	downregulated
TMEM190	990.917	-2.54031	0.50391	-5.04119	4.62638e-07	6.13827e-06	downregulated
TMEM200C	72.4955	-1.40579	0.39168	-3.58912	0.000331799	0.00225071	downregulated
TMEM212	457.222	-2.11184	0.247455	-8.53424	1.41083e-17	1.08953e-15	downregulated
TMEM231	3965.84	-1.82562	0.188582	-9.6808	3.63842e-22	6.71769e-20	downregulated
TMEM231P1	45.3021	-1.14914	0.480572	-2.3912	0.0167935	0.0618277	downregulated
TMEM232	776.963	-1.75478	0.310678	-5.64822	1.62118e-08	2.72524e-07	downregulated
TMEM253	12.7589	-1.88695	0.926717	-2.03617	0.0417338	0.12658	downregulated
TMEM45A	1124.28	1.47034	0.238711	6.15952	7.29679e-10	1.53414e-08	upregulated
TMEM52	40.275	-1.81071	0.502846	-3.60093	0.000317084	0.00216214	downregulated
TMEM56	108.277	1.43076	0.307604	4.65129	3.2986e-06	3.68723e-05	upregulated
TMEM67	1213.98	-1.40942	0.225767	-6.24278	4.29852e-10	9.3307e-09	downregulated
TMEM92	177.836	1.46747	0.25926	5.66024	1.51164e-08	2.56946e-07	upregulated
TMIE	15.5857	-2.56279	0.870431	-2.94428	0.00323706	0.0158811	downregulated
TMPRSS11A	46.5653	-2.74643	0.565066	-4.86036	1.17171e-06	1.44667e-05	downregulated
TMPRSS11B	18.5632	-4.23674	1.20064	-3.52874	0.000417537	0.00276802	downregulated
TMPRSS11BNL	50.5921	-1.41841	0.499249	-2.84108	0.0044961	0.0209743	downregulated
TMPRSS11E	118.365	-3.11557	0.451894	-6.89447	5.40651e-12	1.56477e-10	downregulated
TMPRSS11F	10.3594	-2.36376	1.02478	-2.3066	0.021077	0.0737925	downregulated
TMPRSS3	356.796	-1.18228	0.236809	-4.99254	5.95905e-07	7.75062e-06	downregulated
TMPRSS7	27.1277	-2.55078	0.708433	-3.6006	0.000317485	0.00216366	downregulated
TMSB15B	27.8146	1.4168	0.602544	2.35137	0.0187046	0.0671702	upregulated
TNC	9727.96	1.05692	0.167984	6.29178	3.13842e-10	7.01148e-09	upregulated
TNFAIP2	11812.6	1.67375	0.184831	9.0556	1.35824e-19	1.60423e-17	upregulated
TNFAIP3	3683.66	1.05103	0.144234	7.28697	3.17e-13	1.0927e-11	upregulated
TNFAIP6	36.0115	4.24123	0.902375	4.70008	2.60063e-06	2.96269e-05	upregulated
TNFAIP8L1	2078.13	-1.79255	0.223359	-8.02545	1.01152e-15	5.06406e-14	downregulated
TNFRSF11B	22.3846	-2.20219	0.802819	-2.74307	0.00608671	0.0270384	downregulated
TNFRSF18	58.1273	-2.27809	0.430773	-5.28838	1.23403e-07	1.81025e-06	downregulated
TNFRSF19	708.277	-1.90028	0.231894	-8.19459	2.51445e-16	1.47407e-14	downregulated
TNFRSF6B	575.907	1.68477	0.16067	10.4859	1.00284e-25	3.92893e-23	upregulated
TNFSF12	95.3561	1.27451	0.348403	3.65815	0.00025404	0.00177265	upregulated
TNFSF14	116.237	1.10799	0.451336	2.45492	0.0140915	0.0536505	upregulated
TNIK	105.874	1.36774	0.402111	3.40139	0.000670444	0.00415163	upregulated
TNIP3	275.886	2.50344	0.218324	11.4667	1.94007e-30	1.48397e-27	upregulated
TNNC1	22.5668	-1.9375	0.667532	-2.90248	0.00370224	0.0178211	downregulated
TNNC2	20.8469	-2.26449	0.914729	-2.47559	0.0133018	0.0512635	downregulated
TNNI3	47.7528	-1.79807	0.48392	-3.71564	0.00020269	0.00144993	downregulated
TNNT3	76.1228	-1.65931	0.502439	-3.30251	0.000958223	0.00565672	downregulated
TNS3	1074.4	1.258	0.160582	7.83399	4.72618e-15	2.14454e-13	upregulated
TOGARAM1	1056.37	-1.03706	0.137498	-7.54236	4.61547e-14	1.82158e-12	downregulated
TOGARAM2	860.749	-2.11735	0.23396	-9.05006	1.42891e-19	1.66323e-17	downregulated
TOP2A	681.735	-1.35123	0.182372	-7.40919	1.2707e-13	4.72482e-12	downregulated
TOX2	33.5656	2.54747	0.622368	4.09319	4.25485e-05	0.000368241	upregulated
TP53AIP1	206.927	-1.29159	0.254919	-5.06667	4.04826e-07	5.43706e-06	downregulated
TP53TG5	28.3762	-1.56399	0.580824	-2.6927	0.00708753	0.0306535	downregulated
TP73	1032.93	-1.81977	0.212531	-8.56236	1.10578e-17	8.70694e-16	downregulated
TPM2	434.236	1.3396	0.191905	6.98057	2.93991e-12	8.8434e-11	upregulated
TPPP	859.889	-1.48169	0.182524	-8.11779	4.74732e-16	2.58527e-14	downregulated
TPPP3	11381.2	-2.12019	0.204541	-10.3656	3.55367e-25	1.24093e-22	downregulated
TRAF3IP1	1717.55	-1.14412	0.160783	-7.11596	1.1114e-12	3.51425e-11	downregulated
TRIM27	159.445	2.53791	0.536998	4.72612	2.28855e-06	2.64024e-05	upregulated
TRIM46	63.5004	1.08165	0.487818	2.21732	0.0266011	0.0881201	upregulated
TRIP13	294.681	-1.27228	0.259289	-4.90679	9.25775e-07	1.16087e-05	downregulated
TROAP	37.0367	-1.27377	0.512497	-2.48542	0.0129398	0.0501936	downregulated
TRPA1	31.8587	1.97534	0.583213	3.38699	0.000706637	0.00435227	upregulated
TRPC6	17.5754	-2.39815	0.756257	-3.17108	0.00151872	0.00840922	downregulated
TSGA10	894.594	-1.48952	0.256285	-5.81196	6.17471e-09	1.10944e-07	downregulated
TSNAXIP1	809.668	-2.13711	0.227117	-9.40971	4.97489e-21	7.75841e-19	downregulated
TSPAN19	216.282	-1.95253	0.287925	-6.78137	1.19039e-11	3.28859e-10	downregulated
TSPAN33	153.65	-1.09752	0.344926	-3.1819	0.00146313	0.00816336	downregulated
TSPAN8	51.1454	1.88363	0.55067	3.42062	0.000624787	0.00390352	upregulated
TSPOAP1	648.671	-1.44613	0.170297	-8.4918	2.03457e-17	1.49229e-15	downregulated
TSPYL4	538.826	-1.08404	0.18413	-5.88735	3.92445e-09	7.33006e-08	downregulated
TSPYL5	327.164	-1.17604	0.193242	-6.08585	1.15874e-09	2.36503e-08	downregulated
TTC12	1301.92	-1.40555	0.166086	-8.46278	2.61087e-17	1.89767e-15	downregulated
TTC16	321.57	-2.21791	0.229657	-9.65748	4.56971e-22	8.24755e-20	downregulated
TTC21A	1001.28	-1.45181	0.165543	-8.76997	1.78707e-18	1.61268e-16	downregulated
TTC21B	668.646	-1.06616	0.173155	-6.15728	7.40046e-10	1.55199e-08	downregulated
TTC23L	117.262	-1.58035	0.305497	-5.17305	2.30299e-07	3.22519e-06	downregulated
TTC25	1028.25	-2.11964	0.260646	-8.13226	4.21365e-16	2.342e-14	downregulated
TTC26	1384.35	-1.67518	0.221513	-7.56244	3.95583e-14	1.57674e-12	downregulated
TTC29	562.748	-1.71641	0.252623	-6.79437	1.08787e-11	3.03904e-10	downregulated
TTC30A	1024.67	-1.60146	0.194884	-8.21748	2.07829e-16	1.23186e-14	downregulated
TTC30B	886.61	-1.48349	0.185161	-8.01189	1.12959e-15	5.61755e-14	downregulated
TTC34	48.9638	-2.15981	0.529087	-4.08215	4.46217e-05	0.00038494	downregulated
TTC41P	56.2098	-1.78159	0.445489	-3.99917	6.35645e-05	0.000524146	downregulated
TTK	115.954	-1.13694	0.334493	-3.399	0.000676321	0.00418591	downregulated
TTLL10	668.048	-2.25529	0.235037	-9.5955	8.35149e-22	1.49055e-19	downregulated
TTLL13P	56.9553	-1.91438	0.445252	-4.29955	1.71147e-05	0.000160299	downregulated
TTLL5	1079	-1.20307	0.162031	-7.42496	1.12817e-13	4.21436e-12	downregulated
TTLL6	107.85	-2.55797	0.403123	-6.34538	2.21874e-10	5.07687e-09	downregulated
TTLL7	271.904	-1.34007	0.24351	-5.50313	3.73106e-08	5.91339e-07	downregulated
TTLL9	503.405	-2.01921	0.229304	-8.8058	1.29923e-18	1.21273e-16	downregulated
TUB	218.472	-1.81428	0.303701	-5.97388	2.31673e-09	4.46743e-08	downregulated
TUBA1A	9678.8	-1.78367	0.166324	-10.7241	7.84724e-27	3.5014e-24	downregulated
TUBA4B	726.612	-2.25771	0.267866	-8.42849	3.50167e-17	2.46699e-15	downregulated
TUBB4B	26284.8	-1.71002	0.172811	-9.89532	4.36223e-23	9.46898e-21	downregulated
TUBBP5	46.7545	-1.27905	0.561831	-2.27657	0.0228117	0.0784634	downregulated
TVP23C-CDRT4	111.575	-1.52308	0.581017	-2.62141	0.00875667	0.0365252	downregulated
TXLNB	211.56	-2.46548	0.268411	-9.18546	4.09784e-20	5.39537e-18	downregulated
TXNDC8	9.82659	-2.35097	1.02525	-2.29307	0.0218442	0.0760476	downregulated
UBA52P6	7.06418	-2.36889	1.18599	-1.99739	0.0457828	NA	downregulated
UBD	13.3158	2.17512	1.07766	2.01837	0.0435529	0.130911	upregulated
UBE2QL1	6.81335	3.89966	1.42222	2.74196	0.00610744	NA	upregulated
UBXN10	2994.39	-2.22643	0.398303	-5.58979	2.27346e-08	3.74455e-07	downregulated
UBXN11	2163.18	-1.5593	0.174993	-8.91062	5.07459e-19	5.15906e-17	downregulated
UCN2	117.154	1.69399	0.406586	4.16638	3.0948e-05	0.000277719	upregulated
UCP2	3128.87	-1.16223	0.145241	-8.00208	1.22338e-15	6.02794e-14	downregulated
UFC1	2544.18	-1.15215	0.159857	-7.20738	5.70378e-13	1.87745e-11	downregulated
UGT2A1	189.806	-1.75353	0.357311	-4.90758	9.22078e-07	1.15714e-05	downregulated
ULK4	379.038	-1.66346	0.204842	-8.12069	4.63533e-16	2.54121e-14	downregulated
UMODL1	206.883	-1.94318	0.313389	-6.20054	5.62703e-10	1.20516e-08	downregulated
UNC79	30.6116	-1.29364	0.544247	-2.37693	0.0174572	0.0637018	downregulated
UPK1B	3449.03	-1.04718	0.140717	-7.4418	9.93201e-14	3.73625e-12	downregulated
UPK3BL1	1165.97	-1.63211	0.166776	-9.78625	1.2899e-22	2.55798e-20	downregulated
USH1C	16.6887	-2.37232	0.784488	-3.02404	0.00249423	0.0127392	downregulated
USH2A	17.8915	-2.27161	0.856345	-2.65268	0.00798547	0.0338312	downregulated
USP2	406.394	-1.52436	0.288777	-5.2787	1.30104e-07	1.89988e-06	downregulated
USP51	84.7378	-1.70936	0.38148	-4.48086	7.43433e-06	7.64517e-05	downregulated
VASN	163.871	-4.28929	1.50316	-2.85352	0.00432383	0.020314	downregulated
VAV3	203.586	-1.40374	0.234532	-5.98527	2.16027e-09	4.19088e-08	downregulated
VEPH1	13.016	-2.09582	0.87624	-2.39183	0.0167646	0.0617355	downregulated
VIPR2	33.0703	-1.32544	0.572484	-2.31525	0.0205994	0.0724837	downregulated
VRK3	1082.65	-1.03604	0.171367	-6.04574	1.48724e-09	2.97133e-08	downregulated
VSIG8	34.4347	-2.32029	0.563754	-4.11579	3.85852e-05	0.000339056	downregulated
VSTM4	23.6345	1.64299	0.660689	2.48678	0.0128906	0.0500513	upregulated
VTCN1	775.697	-1.74299	0.225964	-7.71356	1.22357e-14	5.26923e-13	downregulated
VWA3A	146.959	-1.71328	0.363446	-4.71399	2.42912e-06	2.78508e-05	downregulated
VWA3B	1530.77	-2.18466	0.484369	-4.51032	6.4729e-06	6.74282e-05	downregulated
VWA7	102.621	-1.22399	0.376454	-3.25137	0.00114851	0.00661712	downregulated
WDPCP	406.38	-1.32552	0.229767	-5.76896	7.97602e-09	1.40635e-07	downregulated
WDR17	92.2768	-1.73758	0.366905	-4.73578	2.18219e-06	2.53086e-05	downregulated
WDR19	1369.97	-1.09934	0.142796	-7.69867	1.37486e-14	5.84243e-13	downregulated
WDR31	531.729	-1.67531	0.198744	-8.42949	3.47167e-17	2.45663e-15	downregulated
WDR34	2120.95	-1.4383	0.166297	-8.64901	5.1949e-18	4.39188e-16	downregulated
WDR35	855.683	-1.28049	0.208636	-6.13745	8.38572e-10	1.75162e-08	downregulated
WDR38	1526.14	-1.90066	0.238914	-7.95542	1.78518e-15	8.63716e-14	downregulated
WDR49	895.749	-1.96437	0.235566	-8.33893	7.49643e-17	4.85545e-15	downregulated
WDR54	1501.4	-1.54122	0.183817	-8.38451	5.09355e-17	3.47154e-15	downregulated
WDR5B	324.029	-1.12583	0.237563	-4.73908	2.14695e-06	2.49901e-05	downregulated
WDR63	929.585	-1.87017	0.229363	-8.15379	3.52697e-16	1.97399e-14	downregulated
WDR66	2572.76	-1.77877	0.212436	-8.37318	5.60827e-17	3.73799e-15	downregulated
WDR73	1089.21	-1.26301	0.134391	-9.39799	5.5613e-21	8.50774e-19	downregulated
WDR78	1517.34	-2.1047	0.499646	-4.21239	2.52686e-05	0.000229705	downregulated
WDR87	4.10063	-3.64253	1.73359	-2.10115	0.0356277	NA	downregulated
WDR90	2237.46	-1.12006	0.131418	-8.52286	1.55661e-17	1.18501e-15	downregulated
WDR93	334.992	-2.18535	0.277984	-7.8614	3.79878e-15	1.73845e-13	downregulated
WDR97	145.953	-1.24541	0.281175	-4.42931	9.45331e-06	9.45507e-05	downregulated
WFDC6	78.8083	-2.17318	0.398941	-5.44736	5.11219e-08	7.94938e-07	downregulated
WHRN	683.806	-1.01756	0.151649	-6.70997	1.9467e-11	5.19432e-10	downregulated
WIPF1	27.0923	1.6098	0.682714	2.35794	0.0183765	0.0663479	upregulated
WIPF3	23.2417	-1.8938	0.659102	-2.87331	0.00406195	0.0192697	downregulated
WNT3	53.9545	1.58943	0.458029	3.47014	0.000520186	0.00334096	upregulated
WNT5A	454.291	1.81066	0.173058	10.4627	1.28126e-25	4.78625e-23	upregulated
WNT5B	303.953	1.14398	0.206351	5.54384	2.95902e-08	4.78657e-07	upregulated
WNT9A	550.492	-1.03077	0.186867	-5.51604	3.46718e-08	5.53062e-07	downregulated
WRAP53	715.368	-1.2997	0.180046	-7.21871	5.24847e-13	1.73827e-11	downregulated
WRB	1034.41	-1.17636	0.17083	-6.88619	5.73063e-12	1.65559e-10	downregulated
XDH	800.734	1.01499	0.143189	7.08847	1.35605e-12	4.21319e-11	upregulated
XK	86.1114	-1.72855	0.414987	-4.16531	3.10923e-05	0.000278859	downregulated
YPEL1	164.215	-1.24066	0.304683	-4.07196	4.66185e-05	0.00039961	downregulated
ZBBX	1620.95	-1.99925	0.504679	-3.96143	7.45023e-05	0.000600769	downregulated
ZBTB16	42.714	1.26877	0.478906	2.64931	0.0080657	0.0341036	upregulated
ZBTB22	85.7948	-4.42058	1.67232	-2.64338	0.0082083	0.0346335	downregulated
ZC2HC1C	316.384	-2.12151	0.214009	-9.9132	3.64788e-23	8.37084e-21	downregulated
ZC3H12A	4306.65	1.06572	0.150326	7.08937	1.34722e-12	4.20146e-11	upregulated
ZDHHC1	1078.33	-1.1327	0.155308	-7.29326	3.02547e-13	1.04737e-11	downregulated
ZDHHC11B	123.725	-1.01214	0.303939	-3.33009	0.000868174	0.00518419	downregulated
ZDHHC14	130.136	1.13866	0.284594	4.001	6.30746e-05	0.000521445	upregulated
ZEB1	140.145	1.15523	0.297882	3.87814	0.000105258	0.000812085	upregulated
ZFHX2	568.794	-1.40614	0.160513	-8.76034	1.94661e-18	1.73714e-16	downregulated
ZFP3	400.38	-1.19809	0.217374	-5.51166	3.55458e-08	5.65879e-07	downregulated
ZG16B	196.567	1.43893	0.28351	5.0754	3.86682e-07	5.21955e-06	upregulated
ZMAT1	22.4775	-1.35376	0.67723	-1.99896	0.0456124	0.13558	downregulated
ZMYND10	4920.57	-1.94101	0.208059	-9.32911	1.06761e-20	1.54496e-18	downregulated
ZMYND12	273.899	-2.49865	0.377374	-6.62116	3.56385e-11	9.11562e-10	downregulated
ZNF157	14.5011	-1.68547	0.816618	-2.06397	0.0390208	0.119777	downregulated
ZNF20	179.354	-1.10654	0.31757	-3.48438	0.00049328	0.00318599	downregulated
ZNF214	270.57	-1.5015	0.288412	-5.20611	1.9284e-07	2.73156e-06	downregulated
ZNF273	637.905	-1.33901	0.165106	-8.11003	5.06093e-16	2.73716e-14	downregulated
ZNF385C	51.6828	1.26471	0.496824	2.54558	0.0109096	0.0437774	upregulated
ZNF396	180.538	-1.35086	0.286647	-4.71263	2.44536e-06	2.8017e-05	downregulated
ZNF440	977.227	-1.38865	0.173814	-7.98931	1.35697e-15	6.66578e-14	downregulated
ZNF473	686.35	-1.26851	0.14832	-8.55251	1.2044e-17	9.39938e-16	downregulated
ZNF474	530.665	-2.23314	0.268798	-8.30787	9.74324e-17	6.18599e-15	downregulated
ZNF487	323.927	-1.38869	0.272462	-5.09681	3.45434e-07	4.71009e-06	downregulated
ZNF599	274.084	-1.01722	0.215174	-4.72742	2.27391e-06	2.62587e-05	downregulated
ZNF648	227.683	1.04982	0.308939	3.39816	0.000678413	0.00419613	upregulated
ZNF812P	215.852	-1.1293	0.236071	-4.78374	1.72064e-06	2.03674e-05	downregulated
ZNF833P	21.3429	-2.50573	0.701761	-3.57063	0.000356124	0.00239649	downregulated
ZNF876P	55.7005	1.49956	0.430207	3.48566	0.00049093	0.00317464	upregulated
ZNHIT2	584.259	-1.03255	0.18028	-5.72745	1.01949e-08	1.77422e-07	downregulated
ZSCAN1	46.2329	-2.16723	0.486897	-4.4511	8.54313e-06	8.65248e-05	downregulated
ZSCAN5A	183.616	-1.35114	0.252957	-5.34136	9.22526e-08	1.37847e-06	downregulated
