# Supplementary material for: Human apical-out nasal organoids reveal an essential role of matrix metalloproteinases in airway epithelial differentiation
Source: Nat Commun. 2024 Jan 2;15:143. doi: 10.1038/s41467-023-44488-1 (PMC10762242; doi:10.1038/s41467-023-44488-1)
Supplement: Supplementary file 12 — Source Data [file 41467_2023_44488_MOESM12_ESM.xlsx]

## Sheet: Figure 1D
Fig.1d Degradation of collagen
Day	Ratio
D10	0.19728
D10	0.203207
D10	0.145778
D10	0.0974775
D10	0.0623173
D10	0.144671
D10	0.0314759
D10	0.0022685
D17	0.206335
D17	0.503085
D17	0.875384
D17	3.10481
D17	4.94231
D17	1.3754
D17	1.05504
D17	2.06461
D24	2.09587
D24	2.72466
D24	4.01465
D24	4.35869
D24	11.9933
D24	10.1928
D24	17.9216
D24	12.202

## Sheet: Figure 3B
Fig.3B Relative mRNA level
MMP7				MMP9				MMP10				MMP13
Day	2^(-delta CT)	Log10 of 2^(-delta CT)		Day	2^(-delta CT)	Log10 of 2^(-delta CT)		Day	2^(-delta CT)	Log10 of 2^(-delta CT)		Day	2^(-delta CT)	Log10 of 2^(-delta CT)
D10	0.00117	-2.93181		D10	0.002333	-2.63209		D10	0.01395	-1.85543		D10	0.001362	-2.86582
D10	0.00084799	-3.07161		D10	0.00330146	-2.48129		D10	0.00531086	-2.27484		D10	1.305e-05	-4.88439
D10	0.00073244	-3.13523		D10	0.00250843	-2.6006		D10	0.00111557	-2.9525		D10	0.00082575	-3.08315
D10	0.001898	-2.7217		D10	0.007569	-2.12096		D10	0.00307	-2.51286		D10	2.83e-05	-4.54821
D10	0.004233	-2.37335		D10	0.032771	-1.48451		D10	0.005923	-2.22746		D10	6.3e-05	-4.20066
D17	0.006345	-2.19757		D17	0.033052	-1.4808		D17	0.042519	-1.37142		D17	0.042744	-1.36912
D17	0.00482132	-2.31683		D17	0.130953	-0.882886		D17	0.0142831	-1.84518		D17	0.00366367	-2.43608
D17	0.00499569	-2.3014		D17	0.322187	-0.491892		D17	0.0889848	-1.05068		D17	0.00282734	-2.54862
D17	0.04127	-1.38437		D17	0.949647	-0.0224378		D17	0.406174	-0.391288		D17	0.226766	-0.644422
D17	0.244211	-0.612235		D17	0.366265	-0.436205		D17	0.070226	-1.1535		D17	0.00322	-2.49214
D24	0.076877	-1.1142		D24	0.357232	-0.44705		D24	0.776084	-0.110091		D24	0.11995	-0.921
D24	0.149318	-0.825888		D24	1.69687	0.229649		D24	0.665315	-0.176972		D24	0.0364843	-1.43789
D24	0.0545605	-1.26312		D24	0.733058	-0.134861		D24	0.332632	-0.478036		D24	0.0563282	-1.24927
D24	0.430997	-0.365526		D24	0.467455	-0.33026		D24	0.445197	-0.351448		D24	0.461905	-0.335447
D24	1.26429	0.101845		D24	1.37914	0.139607		D24	0.149386	-0.82569		D24	0.021452	-1.66853

## Sheet: Figure 3C
Fig.3C Concentraion of MMP protein
MMP7				MMP9				MMP10				MMP13
Day	Concentration(pg/ml)	Log10 of Concentration		Day	Concentration(pg/ml)	Log10 of Concentration		Day	Concentration(pg/ml)	Log10 of Concentration		Day	Concentration(pg/ml)	Log10 of Concentration
D10	129.838	2.1134		D10	558.822	2.74727		D10	3964.96	3.59824		D10	92.4778	1.96604
D10	54.3459	1.73517		D10	173.458	2.23919		D10	1265.44	3.10224		D10	15.9323	1.20228
D10	31.016	1.49159		D10	121.49	2.08454		D10	522.079	2.71774		D10	15.9323	1.20228
D10	54.3459	1.73517		D10	686.314	2.83652		D10	1316.53	3.11943		D10	83.8205	1.92335
D17	3839.98	3.58433		D17	150391	5.17722		D17	84256.6	4.9256		D17	1831.99	3.26292
D17	4169.57	3.62009		D17	46619.5	4.66857		D17	17225.9	4.23618		D17	1246.99	3.09586
D17	2190.95	3.34063		D17	67188.3	4.82729		D17	30033.5	4.47761		D17	2392.62	3.37887
D17	3816.7	3.58169		D17	74287.2	4.87091		D17	23877	4.37798		D17	2332	3.36773
D24	32506.8	4.51197		D24	1.15261e+06	6.06168		D24	723664	5.85954		D24	21100.2	4.32429
D24	105718	5.02415		D24	316077	5.49979		D24	207561	5.31715		D24	10302.7	4.01295
D24	75901.7	4.88025		D24	448949	5.6522		D24	364535	5.56174		D24	67273.3	4.82784
D24	84028.2	4.92443		D24	378191	5.57771		D24	92983.6	4.96841		D24	20889.8	4.31993

## Sheet: Figure 3D
Fig.3D MMP acitivity
Time(min)	Negative control-1	Negative control-2	Positive control	D10	D17	D24
20	259927	433344	61264337	4.02035e+07	1.1522e+07	17720806
20	3953998	1781168	68936724	45279407	1.88815e+07	136055596
20	-1651250	-1.1178e+06	4.52658e+07	3.79454e+07	4.04332e+06	1.9704e+07
20	584592	-824429	61939053	80461575	9847297	76886370
20	1021642	1325722	2.85455e+07	94892446	19540942	27021801
40	-161458	1.28239e+06	122150770	76296595	2.12473e+07	32391103
40	4565814	2476847	135909413	8.35915e+07	3.13577e+07	231482110
40	-1.48852e+06	-699302	88828988	71267649	9.86689e+06	40278497
40	3118175	1810568	122926895	166412331	20752787	141016059
40	3057072	3706226	57721661	191605089	39966539	52885171
60	-1.3406e+06	2.53068e+06	178056757	112399880	2.98339e+07	45591698
60	3210568	3.686e+06	201208330	120076169	41102365	304643684
60	-2401651	101088	129897187	103291053	13442578	5.83853e+07
60	5770009	4397603	1.80077e+08	247882616	29847824	193940641
60	5142782	6139203	86485883	284031079	59774168	77836323

## Sheet: Figure 4A
Fig.4A MMP activity
Time(min)	D17-UT	D17-Actinonin	D24-UT	D24-Actinonin
20	1.1522e+07	4796661	17720806	8.67453e+06
20	19540942	1.15985e+07	27021801	2.26169e+07
20	4.04332e+06	1.88273e+06	1.9704e+07	13640151
40	2.12473e+07	1.06618e+07	32391103	16503606
40	39966539	2.16109e+07	52885171	41066424
40	9.86689e+06	4.26672e+06	40278497	2.83048e+07
60	2.98339e+07	15018828	45591698	2.38333e+07
60	59774168	3.0981e+07	77836323	58809879
60	13442578	6307547	5.83853e+07	4.17892e+07

## Sheet: Figure 4C
Fig.4C Percentage of positiver staining cell
Group	Mucin5AC+ cells%	βIV-Tubulin+ cells%
UT	10.2894	13.5048
UT	8.94309	13.5501
UT	6.21242	12.2244
UT	7.6564	13.5387
UT	6.17384	11.2104
UT	6.01093	14.6448
UT	22.0551	17.5439
UT	17.2152	16.7089
UT	20.5761	22.2222
Actinonin	23.1481	6.48148
Actinonin	25.7143	7.14286
Actinonin	23.176	4.29185
Actinonin	15.3631	1.95531
Actinonin	17.9059	3.18665
Actinonin	13.8987	2.82686
Actinonin	20.3604	3.78378
Actinonin	25.3933	4.04494
Actinonin	22.792	3.7037

## Sheet: Figure 4D
Fig.4D Relative mRNA level
FOXJ1			MUC5AC
Group	2^(-delta CT)		Group	2^(-delta CT)
UT	0.492567		UT	0.0379933
UT	0.400397		UT	0.0383747
UT	0.555554		UT	0.0153141
UT	0.574349		UT	0.0155063
UT	0.274967		UT	0.0218936
UT	0.263306		UT	0.0204946
Actinonin	0.0170759		Actinonin	0.0737298
Actinonin	0.0108519		Actinonin	0.086514
Actinonin	0.0353536		Actinonin	0.0906845
Actinonin	0.0190377		Actinonin	0.100551
Actinonin	0.0393876		Actinonin	0.0706868
Actinonin	0.0463647		Actinonin	0.0657561

## Sheet: Figure 4G
Fig.4G Degradation of collagen
Day	Group	Ratio
D17	UT	3.87605
D17	UT	6.29569
D17	UT	3.61469
D17	UT	3.10481
D17	UT	4.94231
D17	UT	1.3754
D17	UT	1.05504
D17	UT	2.06461
D17	Actinonin	0.699622
D17	Actinonin	1.09101
D17	Actinonin	1.43398
D17	Actinonin	0.834907
D17	Actinonin	1.94178
D17	Actinonin	0.663487
D17	Actinonin	0.400723
D17	Actinonin	1.13747
D17	Actinonin	0.604741
D24	UT	4.76216
D24	UT	4.64684
D24	UT	7.80084
D24	UT	4.35869
D24	UT	11.9933
D24	UT	10.1928
D24	UT	17.9216
D24	UT	12.202
D24	NT	19.3572
D24	Actinonin	1.33904
D24	Actinonin	6.82195
D24	Actinonin	3.04785
D24	Actinonin	1.85493
D24	Actinonin	4.26531
D24	Actinonin	3.42859
D24	Actinonin	5.18355
D24	Actinonin	6.53684

## Sheet: Figure 6
	Fig.6 Tissue staining
Masson staining			MMP7			MMP9			MMP10			MMP13
Group	Thickness of Basement membrane（μm）		Group	Expression Level		Group	Expression Level		Group	Expression Level		Group	Expression Level
Normal epithelium	12.5257		Normal epithelium	25.2098		Normal epithelium	20.3471		Normal epithelium	26.4693		Normal epithelium	11.6299
Normal epithelium	3.876		Normal epithelium	14.3198		Normal epithelium	17.6251		Normal epithelium	25.3153		Normal epithelium	8.56001
Normal epithelium	4.11		Normal epithelium	24.4729		Normal epithelium	23.0622		Normal epithelium	24.6449		Normal epithelium	15.2183
Normal epithelium	13.5023		Normal epithelium	19.8521		Normal epithelium	21.2817		Normal epithelium	16.638		Normal epithelium	17.1642
Normal epithelium	8.13833		Normal epithelium	12.6846		Normal epithelium	16.2145		Normal epithelium	15.2436		Normal epithelium	9.28727
Normal epithelium	10.1317		Normal epithelium	20.5934		Normal epithelium	20.7415		Normal epithelium	15.3926		Normal epithelium	12.0527
Normal epithelium	22.86		Normal epithelium	16.2996		Normal epithelium	18.7411		Normal epithelium	25.2386		Normal epithelium	9.17242
Normal epithelium	3.84267		Normal epithelium	18.8042		Normal epithelium	21.1811		Normal epithelium	25.6061		Normal epithelium	20.9163
Normal epithelium	5.20667		Normal epithelium	19.4541		Normal epithelium	19.7946		Normal epithelium	27.1611		Normal epithelium	16.6915
Normal epithelium	8.173		Normal epithelium	16.0756		Normal epithelium	23.7392		Normal epithelium	36.643		Normal epithelium	10.3149
Normal epithelium	4.04733		Normal epithelium	17.8797		Normal epithelium	20.839		Normal epithelium	34.6285		Normal epithelium	12.3066
Normal epithelium	3.43267		Normal epithelium	20.9946		Normal epithelium	26.271		Normal epithelium	31.7487		Normal epithelium	16.3416
Normal epithelium	7.616		Normal epithelium	15.3153		Normal epithelium	20.6831		Normal epithelium	17.9948		Normal epithelium	6.71982
Normal epithelium	6.33333		Normal epithelium	21.1063		Normal epithelium	19.9103		Normal epithelium	19.5954		Normal epithelium	10.4388
Goblet cell hyperplasia	27.4047		Goblet cell hyperplasia	12.1379		Goblet cell hyperplasia	9.79797		Normal epithelium	21.2281		Goblet cell hyperplasia	4.76148
Goblet cell hyperplasia	31.1863		Goblet cell hyperplasia	15.6212		Goblet cell hyperplasia	11.6152		Goblet cell hyperplasia	14.018		Goblet cell hyperplasia	4.07931
Goblet cell hyperplasia	15.997		Goblet cell hyperplasia	5.48214		Goblet cell hyperplasia	8.53986		Goblet cell hyperplasia	16.3175		Goblet cell hyperplasia	4.64276
Goblet cell hyperplasia	21.4863		Goblet cell hyperplasia	14.75		Goblet cell hyperplasia	13.9268		Goblet cell hyperplasia	26.9653		Goblet cell hyperplasia	11.7131
Goblet cell hyperplasia	21.3153		Goblet cell hyperplasia	15.0822		Goblet cell hyperplasia	15.9112		Goblet cell hyperplasia	29.6497		Goblet cell hyperplasia	13.9984
Goblet cell hyperplasia	21.3127		Goblet cell hyperplasia	5.44074		Goblet cell hyperplasia	17.058		Goblet cell hyperplasia	23.2311		Goblet cell hyperplasia	5.10294
Goblet cell hyperplasia	21.2933		Goblet cell hyperplasia	6.18298		Goblet cell hyperplasia	16.7982		Goblet cell hyperplasia	28.7572		Goblet cell hyperplasia	5.71311
Goblet cell hyperplasia	22.6317		Goblet cell hyperplasia	10.3572		Goblet cell hyperplasia	9.03663		Goblet cell hyperplasia	13.76		Goblet cell hyperplasia	6.45404
Goblet cell hyperplasia	29.722		Goblet cell hyperplasia	24.7703		Goblet cell hyperplasia	18.6153		Goblet cell hyperplasia	20.0399		Goblet cell hyperplasia	11.3216
Goblet cell hyperplasia	37.0763		Goblet cell hyperplasia	21.9838		Goblet cell hyperplasia	16.1892		Goblet cell hyperplasia	21.3955		Goblet cell hyperplasia	11.4829
Goblet cell hyperplasia	44.09		Goblet cell hyperplasia	18.5624		Goblet cell hyperplasia	14.8725		Goblet cell hyperplasia	25.4062		Goblet cell hyperplasia	9.09693
Goblet cell hyperplasia	34.2837		Goblet cell hyperplasia	14.5038		Goblet cell hyperplasia	8.92876		Goblet cell hyperplasia	25.0591		Goblet cell hyperplasia	6.4866
Goblet cell hyperplasia	16.5363		Goblet cell hyperplasia	17.9864		Goblet cell hyperplasia	16.9206		Goblet cell hyperplasia	31.0076		Goblet cell hyperplasia	10.7782
Goblet cell hyperplasia	22.6053		Goblet cell hyperplasia	14.0907		Goblet cell hyperplasia	22.9107		Goblet cell hyperplasia	13.4852		Goblet cell hyperplasia	15.737
									Goblet cell hyperplasia	15.3704
									Goblet cell hyperplasia	15.7034

## Sheet: Figure 7E
Fig.7E Percentage of positiver staining cell
MMP9/MMP13 inhibitor						MMP7/MMP10 neutralization
Group	βIV-Tubulin+ cells%		Group	Mucin5AC+ cells%		Group	βIV-Tubulin+ cells%		Group	Mucin5AC+ cells%
UT	9.7561		UT	4.87805		UT	19.6875		UT	10.3125
UT	3.98551		UT	3.62319		UT	13.6842		UT	3.85965
UT	3.61446		UT	3.21285		UT	14.7059		UT	8.82353
UT	22.9773		UT	1.2945		UT	24.4318		UT	10.7955
UT	20.9821		UT	3.125		UT	23.8806		UT	5.97015
UT	21.0714		UT	2.5		UT	20.0873		UT	4.80349
UT	4.13223		UT	2.06612		UT	18.638		UT	7.8853
UT	3.26531		UT	2.85714		UT	17.8439		UT	7.43494
UT	3.13725		UT	2.35294		UT	22.865		UT	8.26446
MMP9 inhibitor	0.217865		MMP9 inhibitor	10.4575		MMP7 neutralization	2.58621		MMP7 neutralization	3.01724
MMP9 inhibitor	0.295858		MMP9 inhibitor	11.8343		MMP7 neutralization	4.22535		MMP7 neutralization	4.22535
MMP9 inhibitor	0.512821		MMP9 inhibitor	14.8718		MMP7 neutralization	1.5544		MMP7 neutralization	2.07254
MMP9 inhibitor	3.01205		MMP9 inhibitor	9.33735		MMP7 neutralization	19.0909		MMP7 neutralization	6.36364
MMP9 inhibitor	2.00669		MMP9 inhibitor	10.3679		MMP7 neutralization	18.1208		MMP7 neutralization	6.71141
MMP9 inhibitor	2.57235		MMP9 inhibitor	7.3955		MMP7 neutralization	13.5714		MMP7 neutralization	6.42857
MMP9 inhibitor	0		MMP9 inhibitor	2.51046		MMP7 neutralization	11.4583		MMP7 neutralization	3.125
MMP9 inhibitor	0		MMP9 inhibitor	2.8169		MMP7 neutralization	15.2778		MMP7 neutralization	8.7963
MMP9 inhibitor	0.454545		MMP9 inhibitor	4.09091		MMP7 neutralization	17.2131		MMP7 neutralization	5.32787
MMP13 inhibitor	2.74841		MMP13 inhibitor	2.95983		MMP10 neutralization	7.60234		MMP10 neutralization	6.62768
MMP13 inhibitor	6.07477		MMP13 inhibitor	3.27103		MMP10 neutralization	8.66667		MMP10 neutralization	3.33333
MMP13 inhibitor	2.58449		MMP13 inhibitor	3.18091		MMP10 neutralization	10.7407		MMP10 neutralization	5.55556
MMP13 inhibitor	16.1554		MMP13 inhibitor	1.84049		MMP10 neutralization	12.8571		MMP10 neutralization	5.2381
MMP13 inhibitor	19.1419		MMP13 inhibitor	2.31023		MMP10 neutralization	6.875		MMP10 neutralization	5.625
MMP13 inhibitor	17.6471		MMP13 inhibitor	3.16742		MMP10 neutralization	14.6259		MMP10 neutralization	7.14286
MMP13 inhibitor	3.04054		MMP13 inhibitor	2.02703		MMP10 neutralization	14.7321		MMP10 neutralization	4.91071
MMP13 inhibitor	4.22535		MMP13 inhibitor	0.704225		MMP10 neutralization	15		MMP10 neutralization	5.625
MMP13 inhibitor	4.56432		MMP13 inhibitor	2.07469		MMP10 neutralization	14.2857		MMP10 neutralization	6.49351

[truncated: 8 more sheets: Figure 7F, Figure S6A, Figure S6B, Figure S8C, Figure S8D, Figure S9A, Figure S9E, Figure S9F]
